# Supplementary material for: New antibacterial candidates against Acinetobacter baumannii discovered by in silico-driven chemogenomics repurposing
Source: PLoS One. 2024 Sep 26;19(9):e0307913. doi: 10.1371/journal.pone.0307913 (PMC11426455; doi:10.1371/journal.pone.0307913)
Supplement: S1 File — (PDF) [file pone.0307913.s008.pdb]

HEADER                                            01-JUN-22                     
TITLE     ALPHAFOLD MONOMER V2.0 PREDICTION FOR LEUCINE--TRNA LIGASE            
TITLE    2 (A0A7Z1WR47)                                                         
COMPND    MOL_ID: 1;                                                            
COMPND   2 MOLECULE: LEUCINE--TRNA LIGASE;                                      
COMPND   3 CHAIN: A                                                             
SOURCE    MOL_ID: 1;                                                            
SOURCE   2 ORGANISM_SCIENTIFIC: ACINETOBACTER BAUMANNII;                        
SOURCE   3 ORGANISM_TAXID: 470                                                  
REMARK   1                                                                      
REMARK   1 REFERENCE 1                                                          
REMARK   1  AUTH   JOHN JUMPER, RICHARD EVANS, ALEXANDER PRITZEL, TIM GREEN,    
REMARK   1  AUTH 2 MICHAEL FIGURNOV, OLAF RONNEBERGER, KATHRYN TUNYASUVUNAKOOL, 
REMARK   1  AUTH 3 RUSS BATES, AUGUSTIN ZIDEK, ANNA POTAPENKO, ALEX BRIDGLAND,  
REMARK   1  AUTH 4 CLEMENS MEYER, SIMON A A KOHL, ANDREW J BALLARD,             
REMARK   1  AUTH 5 ANDREW COWIE, BERNARDINO ROMERA-PAREDES, STANISLAV NIKOLOV,  
REMARK   1  AUTH 6 RISHUB JAIN, JONAS ADLER, TREVOR BACK, STIG PETERSEN,        
REMARK   1  AUTH 7 DAVID REIMAN, ELLEN CLANCY, MICHAL ZIELINSKI,                
REMARK   1  AUTH 8 MARTIN STEINEGGER, MICHALINA PACHOLSKA, TAMAS BERGHAMMER,    
REMARK   1  AUTH 9 DAVID SILVER, ORIOL VINYALS, ANDREW W SENIOR,                
REMARK   1  AUTH10 KORAY KAVUKCUOGLU, PUSHMEET KOHLI, DEMIS HASSABIS            
REMARK   1  TITL   HIGHLY ACCURATE PROTEIN STRUCTURE PREDICTION WITH ALPHAFOLD  
REMARK   1  REF    NATURE                        V. 596   583 2021              
REMARK   1  REFN                   ISSN 0028-0836                               
REMARK   1  PMID   34265844                                                     
REMARK   1  DOI    10.1038/s41586-021-03819-2                                   
REMARK   1                                                                      
REMARK   1 DISCLAIMERS                                                          
REMARK   1 ALPHAFOLD DATA, COPYRIGHT (2021) DEEPMIND TECHNOLOGIES LIMITED. THE  
REMARK   1 INFORMATION PROVIDED IS THEORETICAL MODELLING ONLY AND CAUTION SHOULD
REMARK   1 BE EXERCISED IN ITS USE. IT IS PROVIDED "AS-IS" WITHOUT ANY WARRANTY 
REMARK   1 OF ANY KIND, WHETHER EXPRESSED OR IMPLIED. NO WARRANTY IS GIVEN THAT 
REMARK   1 USE OF THE INFORMATION SHALL NOT INFRINGE THE RIGHTS OF ANY THIRD    
REMARK   1 PARTY. THE INFORMATION IS NOT INTENDED TO BE A SUBSTITUTE FOR        
REMARK   1 PROFESSIONAL MEDICAL ADVICE, DIAGNOSIS, OR TREATMENT, AND DOES NOT   
REMARK   1 CONSTITUTE MEDICAL OR OTHER PROFESSIONAL ADVICE. IT IS AVAILABLE FOR 
REMARK   1 ACADEMIC AND COMMERCIAL PURPOSES, UNDER CC-BY 4.0 LICENCE.           
DBREF  XXXX A    1   874  UNP    A0A7Z1WR47 A0A7Z1WR47_ACIBA     1    874       
SEQRES   1 A  874  MET THR ILE SER HIS ILE ASP PRO GLU TYR GLN ALA ASN          
SEQRES   2 A  874  THR ILE GLU PRO SER VAL GLN GLN ASP TRP GLU ASN ARG          
SEQRES   3 A  874  LYS VAL PHE LYS VAL ALA ASP THR VAL GLU GLY LYS HIS          
SEQRES   4 A  874  ARG TYR ILE LEU SER MET PHE PRO TYR PRO SER GLY LYS          
SEQRES   5 A  874  LEU HIS MET GLY HIS VAL ARG ASN TYR THR ILE GLY ASP          
SEQRES   6 A  874  VAL ILE SER ARG PHE TYR ARG LEU LYS GLY GLU THR VAL          
SEQRES   7 A  874  LEU GLN PRO MET GLY TRP ASP ALA PHE GLY LEU PRO ALA          
SEQRES   8 A  874  GLU ASN ALA ALA ILE ALA HIS LYS VAL ALA PRO ALA LYS          
SEQRES   9 A  874  TRP THR PHE GLU ASN ILE ALA TYR MET ARG ASP GLN LEU          
SEQRES  10 A  874  LYS LYS LEU GLY LEU SER VAL ASP TRP ASP ARG GLU PHE          
SEQRES  11 A  874  ALA THR CYS THR PRO GLU TYR TYR HIS TRP GLU GLN TRP          
SEQRES  12 A  874  LEU PHE VAL GLN LEU TYR LYS LYS GLY LEU ILE TYR ARG          
SEQRES  13 A  874  LYS LEU SER THR VAL ASN TRP ASP PRO VAL ASP GLN THR          
SEQRES  14 A  874  VAL LEU ALA ASN GLU GLN VAL GLU ASN GLY ARG GLY TRP          
SEQRES  15 A  874  ARG SER GLY ALA LEU VAL GLU LYS ARG ASP ILE PRO MET          
SEQRES  16 A  874  TYR TYR PHE ARG ILE THR ASP TYR ALA GLN GLU LEU LEU          
SEQRES  17 A  874  ASP ASP LEU ASP THR LEU GLN ASP GLY TRP PRO GLN GLN          
SEQRES  18 A  874  VAL LEU THR MET GLN ARG ASN TRP ILE GLY ARG SER THR          
SEQRES  19 A  874  GLY MET GLU ILE THR PHE PRO SER ALA ASN THR GLU ILE          
SEQRES  20 A  874  TYR ALA ASP GLY LEU THR VAL TYR THR THR ARG ALA ASP          
SEQRES  21 A  874  THR LEU MET GLY VAL THR TYR VAL ALA VAL ALA ALA GLU          
SEQRES  22 A  874  HIS PRO LEU ALA LEU LYS ALA ALA GLU ASN ASN PRO GLU          
SEQRES  23 A  874  LEU ALA ALA PHE ILE GLU GLU CYS ARG MET GLY SER VAL          
SEQRES  24 A  874  ALA GLU ALA ASP LEU ALA THR ALA GLU LYS LYS GLY MET          
SEQRES  25 A  874  ALA THR GLY LEU PHE VAL LYS HIS PRO VAL THR GLY GLU          
SEQRES  26 A  874  GLU LEU PRO VAL TRP ILE ALA ASN TYR VAL LEU MET SER          
SEQRES  27 A  874  TYR GLY SER GLY ALA VAL MET ALA VAL PRO ALA HIS ASP          
SEQRES  28 A  874  GLU ARG ASP PHE GLU PHE ALA ASN LYS PHE ASN LEU PRO          
SEQRES  29 A  874  ILE LYS GLN VAL ILE ASP ALA LYS GLY ALA ASP ASP ALA          
SEQRES  30 A  874  ASP TYR SER ALA THR GLU TRP GLN GLU TRP TYR GLY SER          
SEQRES  31 A  874  LYS GLU GLY LYS LEU VAL ASN SER GLY GLU PHE ASP GLY          
SEQRES  32 A  874  LEU GLU PHE GLN ALA ALA PHE ASP ALA PHE LEU ALA LYS          
SEQRES  33 A  874  LEU GLU PRO GLN GLY LEU ALA ASN SER LYS VAL GLN PHE          
SEQRES  34 A  874  ARG LEU ARG ASP TRP GLY VAL SER ARG GLN ARG TYR TRP          
SEQRES  35 A  874  GLY CYS PRO ILE PRO MET ILE ASN CYS ASP THR CYS GLY          
SEQRES  36 A  874  GLN VAL THR VAL PRO GLU ASP GLN LEU PRO VAL VAL LEU          
SEQRES  37 A  874  PRO THR ASP VAL VAL PRO ASP GLY SER GLY ASN PRO LEU          
SEQRES  38 A  874  ASN LYS MET PRO GLU PHE TYR GLU THR LYS CYS PRO CYS          
SEQRES  39 A  874  CYS GLY GLY ASP ALA ARG ARG GLU THR ASP THR LEU ASP          
SEQRES  40 A  874  THR PHE VAL GLU SER SER TRP TYR TYR ALA ARG TYR ALA          
SEQRES  41 A  874  SER PRO ASP PHE THR GLY GLY MET VAL LYS PRO GLU ALA          
SEQRES  42 A  874  ALA LYS ASN TRP LEU PRO VAL ASN GLN TYR ILE GLY GLY          
SEQRES  43 A  874  VAL GLU HIS ALA ILE LEU HIS LEU LEU TYR ALA ARG PHE          
SEQRES  44 A  874  PHE HIS LYS LEU MET ARG ASP GLU GLY VAL VAL GLN GLY          
SEQRES  45 A  874  ASN GLU PRO PHE THR ASN LEU LEU THR GLN GLY MET VAL          
SEQRES  46 A  874  LEU ALA ASP THR PHE TYR ARG GLU ALA GLU ASN GLY LYS          
SEQRES  47 A  874  LYS THR TRP PHE ASN PRO ALA ASP ILE GLU LEU GLU ARG          
SEQRES  48 A  874  ASP GLU LYS GLY ARG ILE ILE SER ALA LYS TYR SER GLY          
SEQRES  49 A  874  ASP GLY GLN GLU VAL ILE ILE GLY GLY GLN GLU LYS MET          
SEQRES  50 A  874  SER LYS SER LYS ASN ASN GLY ILE ASP PRO GLN ALA ILE          
SEQRES  51 A  874  ILE ASP GLN TYR GLY ALA ASP THR ALA ARG VAL PHE MET          
SEQRES  52 A  874  MET PHE ALA ALA PRO PRO ASP GLN SER LEU GLU TRP SER          
SEQRES  53 A  874  ASP ALA GLY VAL GLU GLY ALA ASN ARG PHE LEU LYS ARG          
SEQRES  54 A  874  VAL TRP ARG LEU VAL ALA SER PHE LEU GLU LYS GLY ASN          
SEQRES  55 A  874  SER ALA THR ALA ILE ASP LYS ALA ASN LEU SER LYS ASP          
SEQRES  56 A  874  ALA GLN ASP LEU ARG ARG LYS THR HIS GLU THR ILE GLN          
SEQRES  57 A  874  LYS VAL SER ASP ASP ILE GLU ARG ARG HIS ALA PHE ASN          
SEQRES  58 A  874  THR ALA ILE ALA ALA LEU MET GLU LEU LEU ASN ALA SER          
SEQRES  59 A  874  ASN LYS PHE GLU ALA LYS ASN ASP ASN ASP VAL ALA VAL          
SEQRES  60 A  874  GLU ARG GLU ALA ILE THR THR LEU LEU THR LEU LEU ALA          
SEQRES  61 A  874  PRO PHE ALA PRO HIS LEU SER GLN THR LEU LEU ALA GLN          
SEQRES  62 A  874  PHE GLY THR ASP LEU THR GLU ALA THR PHE PRO GLU VAL          
SEQRES  63 A  874  ASP ALA SER ALA LEU THR ARG ASN THR GLN THR ILE VAL          
SEQRES  64 A  874  VAL GLN VAL ASN GLY LYS LEU ARG GLY LYS LEU GLU VAL          
SEQRES  65 A  874  SER VAL ASP ILE SER LYS ASP GLU LEU LEU ALA GLN ALA          
SEQRES  66 A  874  LYS ALA LEU PRO GLU VAL GLN GLN PHE LEU THR GLY PRO          
SEQRES  67 A  874  THR LYS LYS GLU ILE VAL VAL PRO ASN LYS LEU VAL ASN          
SEQRES  68 A  874  LEU VAL VAL                                                  
CRYST1    1.000    1.000    1.000  90.00  90.00  90.00 P 1           1          
ORIGX1      1.000000  0.000000  0.000000        0.00000                         
ORIGX2      0.000000  1.000000  0.000000        0.00000                         
ORIGX3      0.000000  0.000000  1.000000        0.00000                         
SCALE1      1.000000  0.000000  0.000000        0.00000                         
SCALE2      0.000000  1.000000  0.000000        0.00000                         
SCALE3      0.000000  0.000000  1.000000        0.00000                         
MODEL        1                                                                  
ATOM      1  N   MET A   1     -29.138 -16.756  29.948  1.00 40.72           N  
ATOM      2  CA  MET A   1     -27.849 -17.114  30.576  1.00 40.72           C  
ATOM      3  C   MET A   1     -27.841 -16.500  31.966  1.00 40.72           C  
ATOM      4  CB  MET A   1     -26.674 -16.600  29.732  1.00 40.72           C  
ATOM      5  O   MET A   1     -28.189 -15.335  32.088  1.00 40.72           O  
ATOM      6  CG  MET A   1     -26.540 -17.368  28.410  1.00 40.72           C  
ATOM      7  SD  MET A   1     -25.301 -16.654  27.309  1.00 40.72           S  
ATOM      8  CE  MET A   1     -25.643 -17.550  25.768  1.00 40.72           C  
ATOM      9  N   THR A   2     -27.589 -17.284  33.012  1.00 32.47           N  
ATOM     10  CA  THR A   2     -27.415 -16.781  34.387  1.00 32.47           C  
ATOM     11  C   THR A   2     -26.252 -15.792  34.421  1.00 32.47           C  
ATOM     12  CB  THR A   2     -27.110 -17.956  35.338  1.00 32.47           C  
ATOM     13  O   THR A   2     -25.208 -16.116  33.863  1.00 32.47           O  
ATOM     14  CG2 THR A   2     -28.394 -18.640  35.806  1.00 32.47           C  
ATOM     15  OG1 THR A   2     -26.347 -18.940  34.667  1.00 32.47           O  
ATOM     16  N   ILE A   3     -26.438 -14.620  35.045  1.00 45.22           N  
ATOM     17  CA  ILE A   3     -25.392 -13.602  35.240  1.00 45.22           C  
ATOM     18  C   ILE A   3     -24.223 -14.286  35.955  1.00 45.22           C  
ATOM     19  CB  ILE A   3     -25.933 -12.388  36.046  1.00 45.22           C  
ATOM     20  O   ILE A   3     -24.308 -14.601  37.142  1.00 45.22           O  
ATOM     21  CG1 ILE A   3     -27.151 -11.742  35.339  1.00 45.22           C  
ATOM     22  CG2 ILE A   3     -24.821 -11.343  36.264  1.00 45.22           C  
ATOM     23  CD1 ILE A   3     -27.876 -10.680  36.177  1.00 45.22           C  
ATOM     24  N   SER A   4     -23.175 -14.621  35.206  1.00 54.97           N  
ATOM     25  CA  SER A   4     -21.946 -15.156  35.773  1.00 54.97           C  
ATOM     26  C   SER A   4     -21.283 -14.022  36.537  1.00 54.97           C  
ATOM     27  CB  SER A   4     -21.018 -15.677  34.670  1.00 54.97           C  
ATOM     28  O   SER A   4     -21.092 -12.949  35.971  1.00 54.97           O  
ATOM     29  OG  SER A   4     -20.739 -14.650  33.737  1.00 54.97           O  
ATOM     30  N   HIS A   5     -20.934 -14.251  37.800  1.00 70.75           N  
ATOM     31  CA  HIS A   5     -20.123 -13.315  38.570  1.00 70.75           C  
ATOM     32  C   HIS A   5     -18.889 -12.918  37.742  1.00 70.75           C  
ATOM     33  CB  HIS A   5     -19.734 -14.012  39.880  1.00 70.75           C  
ATOM     34  O   HIS A   5     -18.071 -13.776  37.416  1.00 70.75           O  
ATOM     35  CG  HIS A   5     -19.034 -13.126  40.875  1.00 70.75           C  
ATOM     36  CD2 HIS A   5     -19.441 -12.886  42.159  1.00 70.75           C  
ATOM     37  ND1 HIS A   5     -17.856 -12.435  40.692  1.00 70.75           N  
ATOM     38  CE1 HIS A   5     -17.570 -11.791  41.833  1.00 70.75           C  
ATOM     39  NE2 HIS A   5     -18.505 -12.046  42.762  1.00 70.75           N  
ATOM     40  N   ILE A   6     -18.782 -11.641  37.365  1.00 83.06           N  
ATOM     41  CA  ILE A   6     -17.616 -11.131  36.643  1.00 83.06           C  
ATOM     42  C   ILE A   6     -16.469 -10.942  37.637  1.00 83.06           C  
ATOM     43  CB  ILE A   6     -17.969  -9.866  35.827  1.00 83.06           C  
ATOM     44  O   ILE A   6     -16.696 -10.497  38.762  1.00 83.06           O  
ATOM     45  CG1 ILE A   6     -16.845  -9.581  34.814  1.00 83.06           C  
ATOM     46  CG2 ILE A   6     -18.250  -8.638  36.713  1.00 83.06           C  
ATOM     47  CD1 ILE A   6     -17.218  -8.544  33.755  1.00 83.06           C  
ATOM     48  N   ASP A   7     -15.252 -11.327  37.263  1.00 86.62           N  
ATOM     49  CA  ASP A   7     -14.075 -11.055  38.091  1.00 86.62           C  
ATOM     50  C   ASP A   7     -13.891  -9.528  38.216  1.00 86.62           C  
ATOM     51  CB  ASP A   7     -12.840 -11.735  37.478  1.00 86.62           C  
ATOM     52  O   ASP A   7     -14.016  -8.828  37.207  1.00 86.62           O  
ATOM     53  CG  ASP A   7     -11.665 -11.803  38.461  1.00 86.62           C  
ATOM     54  OD1 ASP A   7     -11.307 -10.744  39.022  1.00 86.62           O  
ATOM     55  OD2 ASP A   7     -11.174 -12.928  38.691  1.00 86.62           O  
ATOM     56  N   PRO A   8     -13.636  -8.962  39.408  1.00 85.19           N  
ATOM     57  CA  PRO A   8     -13.365  -7.531  39.549  1.00 85.19           C  
ATOM     58  C   PRO A   8     -12.088  -7.068  38.820  1.00 85.19           C  
ATOM     59  CB  PRO A   8     -13.277  -7.296  41.061  1.00 85.19           C  
ATOM     60  O   PRO A   8     -11.952  -5.875  38.517  1.00 85.19           O  
ATOM     61  CG  PRO A   8     -12.866  -8.658  41.621  1.00 85.19           C  
ATOM     62  CD  PRO A   8     -13.598  -9.627  40.702  1.00 85.19           C  
ATOM     63  N   GLU A   9     -11.154  -7.972  38.514  1.00 90.75           N  
ATOM     64  CA  GLU A   9      -9.918  -7.676  37.795  1.00 90.75           C  
ATOM     65  C   GLU A   9      -9.969  -8.100  36.321  1.00 90.75           C  
ATOM     66  CB  GLU A   9      -8.696  -8.277  38.506  1.00 90.75           C  
ATOM     67  O   GLU A   9     -10.320  -9.220  35.964  1.00 90.75           O  
ATOM     68  CG  GLU A   9      -8.489  -7.674  39.907  1.00 90.75           C  
ATOM     69  CD  GLU A   9      -7.084  -7.922  40.481  1.00 90.75           C  
ATOM     70  OE1 GLU A   9      -6.720  -7.157  41.407  1.00 90.75           O  
ATOM     71  OE2 GLU A   9      -6.337  -8.768  39.938  1.00 90.75           O  
ATOM     72  N   TYR A  10      -9.554  -7.188  35.436  1.00 95.31           N  
ATOM     73  CA  TYR A  10      -9.419  -7.479  34.011  1.00 95.31           C  
ATOM     74  C   TYR A  10      -8.209  -8.383  33.748  1.00 95.31           C  
ATOM     75  CB  TYR A  10      -9.282  -6.173  33.218  1.00 95.31           C  
ATOM     76  O   TYR A  10      -7.065  -7.968  33.969  1.00 95.31           O  
ATOM     77  CG  TYR A  10      -8.943  -6.358  31.750  1.00 95.31           C  
ATOM     78  CD1 TYR A  10      -7.819  -5.716  31.187  1.00 95.31           C  
ATOM     79  CD2 TYR A  10      -9.734  -7.205  30.953  1.00 95.31           C  
ATOM     80  CE1 TYR A  10      -7.490  -5.908  29.829  1.00 95.31           C  
ATOM     81  CE2 TYR A  10      -9.399  -7.404  29.604  1.00 95.31           C  
ATOM     82  OH  TYR A  10      -8.015  -6.964  27.723  1.00 95.31           O  
ATOM     83  CZ  TYR A  10      -8.290  -6.755  29.034  1.00 95.31           C  
ATOM     84  N   GLN A  11      -8.470  -9.571  33.203  1.00 94.06           N  
ATOM     85  CA  GLN A  11      -7.458 -10.528  32.761  1.00 94.06           C  
ATOM     86  C   GLN A  11      -7.691 -10.892  31.290  1.00 94.06           C  
ATOM     87  CB  GLN A  11      -7.488 -11.766  33.670  1.00 94.06           C  
ATOM     88  O   GLN A  11      -8.602 -11.641  30.956  1.00 94.06           O  
ATOM     89  CG  GLN A  11      -7.119 -11.444  35.127  1.00 94.06           C  
ATOM     90  CD  GLN A  11      -6.953 -12.692  35.988  1.00 94.06           C  
ATOM     91  NE2 GLN A  11      -6.550 -12.538  37.229  1.00 94.06           N  
ATOM     92  OE1 GLN A  11      -7.158 -13.821  35.575  1.00 94.06           O  
ATOM     93  N   ALA A  12      -6.871 -10.349  30.388  1.00 95.69           N  
ATOM     94  CA  ALA A  12      -7.036 -10.565  28.948  1.00 95.69           C  
ATOM     95  C   ALA A  12      -6.918 -12.051  28.556  1.00 95.69           C  
ATOM     96  CB  ALA A  12      -5.988  -9.723  28.221  1.00 95.69           C  
ATOM     97  O   ALA A  12      -7.733 -12.575  27.800  1.00 95.69           O  
ATOM     98  N   ASN A  13      -5.945 -12.753  29.142  1.00 93.94           N  
ATOM     99  CA  ASN A  13      -5.659 -14.164  28.875  1.00 93.94           C  
ATOM    100  C   ASN A  13      -6.807 -15.127  29.237  1.00 93.94           C  
ATOM    101  CB  ASN A  13      -4.357 -14.553  29.605  1.00 93.94           C  
ATOM    102  O   ASN A  13      -6.821 -16.251  28.738  1.00 93.94           O  
ATOM    103  CG  ASN A  13      -4.440 -14.474  31.123  1.00 93.94           C  
ATOM    104  ND2 ASN A  13      -3.477 -15.019  31.825  1.00 93.94           N  
ATOM    105  OD1 ASN A  13      -5.335 -13.892  31.706  1.00 93.94           O  
ATOM    106  N   THR A  14      -7.764 -14.716  30.075  1.00 93.06           N  
ATOM    107  CA  THR A  14      -8.931 -15.539  30.425  1.00 93.06           C  
ATOM    108  C   THR A  14     -10.119 -15.314  29.490  1.00 93.06           C  
ATOM    109  CB  THR A  14      -9.365 -15.334  31.884  1.00 93.06           C  
ATOM    110  O   THR A  14     -10.976 -16.193  29.392  1.00 93.06           O  
ATOM    111  CG2 THR A  14      -8.239 -15.583  32.885  1.00 93.06           C  
ATOM    112  OG1 THR A  14      -9.822 -14.026  32.095  1.00 93.06           O  
ATOM    113  N   ILE A  15     -10.168 -14.183  28.772  1.00 96.12           N  
ATOM    114  CA  ILE A  15     -11.310 -13.815  27.922  1.00 96.12           C  
ATOM    115  C   ILE A  15     -11.003 -13.898  26.424  1.00 96.12           C  
ATOM    116  CB  ILE A  15     -11.905 -12.443  28.317  1.00 96.12           C  
ATOM    117  O   ILE A  15     -11.834 -14.397  25.666  1.00 96.12           O  
ATOM    118  CG1 ILE A  15     -11.011 -11.238  27.945  1.00 96.12           C  
ATOM    119  CG2 ILE A  15     -12.263 -12.421  29.815  1.00 96.12           C  
ATOM    120  CD1 ILE A  15     -11.720  -9.893  28.105  1.00 96.12           C  
ATOM    121  N   GLU A  16      -9.823 -13.452  25.981  1.00 98.06           N  
ATOM    122  CA  GLU A  16      -9.507 -13.309  24.554  1.00 98.06           C  
ATOM    123  C   GLU A  16      -9.565 -14.657  23.813  1.00 98.06           C  
ATOM    124  CB  GLU A  16      -8.168 -12.571  24.328  1.00 98.06           C  
ATOM    125  O   GLU A  16     -10.280 -14.729  22.809  1.00 98.06           O  
ATOM    126  CG  GLU A  16      -8.190 -11.103  24.789  1.00 98.06           C  
ATOM    127  CD  GLU A  16      -6.881 -10.342  24.510  1.00 98.06           C  
ATOM    128  OE1 GLU A  16      -6.893  -9.089  24.577  1.00 98.06           O  
ATOM    129  OE2 GLU A  16      -5.833 -10.974  24.249  1.00 98.06           O  
ATOM    130  N   PRO A  17      -8.960 -15.756  24.321  1.00 97.31           N  
ATOM    131  CA  PRO A  17      -9.031 -17.053  23.645  1.00 97.31           C  
ATOM    132  C   PRO A  17     -10.458 -17.604  23.540  1.00 97.31           C  
ATOM    133  CB  PRO A  17      -8.143 -17.998  24.466  1.00 97.31           C  
ATOM    134  O   PRO A  17     -10.818 -18.204  22.531  1.00 97.31           O  
ATOM    135  CG  PRO A  17      -7.184 -17.061  25.195  1.00 97.31           C  
ATOM    136  CD  PRO A  17      -8.066 -15.851  25.473  1.00 97.31           C  
ATOM    137  N   SER A  18     -11.288 -17.384  24.566  1.00 96.38           N  
ATOM    138  CA  SER A  18     -12.679 -17.851  24.591  1.00 96.38           C  
ATOM    139  C   SER A  18     -13.522 -17.142  23.529  1.00 96.38           C  
ATOM    140  CB  SER A  18     -13.268 -17.619  25.986  1.00 96.38           C  
ATOM    141  O   SER A  18     -14.225 -17.787  22.752  1.00 96.38           O  
ATOM    142  OG  SER A  18     -14.572 -18.154  26.073  1.00 96.38           O  
ATOM    143  N   VAL A  19     -13.390 -15.814  23.439  1.00 97.75           N  
ATOM    144  CA  VAL A  19     -14.090 -14.998  22.439  1.00 97.75           C  
ATOM    145  C   VAL A  19     -13.627 -15.339  21.019  1.00 97.75           C  
ATOM    146  CB  VAL A  19     -13.894 -13.502  22.749  1.00 97.75           C  
ATOM    147  O   VAL A  19     -14.452 -15.505  20.124  1.00 97.75           O  
ATOM    148  CG1 VAL A  19     -14.461 -12.623  21.635  1.00 97.75           C  
ATOM    149  CG2 VAL A  19     -14.596 -13.101  24.053  1.00 97.75           C  
ATOM    150  N   GLN A  20     -12.318 -15.491  20.807  1.00 97.81           N  
ATOM    151  CA  GLN A  20     -11.759 -15.868  19.504  1.00 97.81           C  
ATOM    152  C   GLN A  20     -12.253 -17.249  19.058  1.00 97.81           C  
ATOM    153  CB  GLN A  20     -10.227 -15.851  19.589  1.00 97.81           C  
ATOM    154  O   GLN A  20     -12.664 -17.416  17.909  1.00 97.81           O  
ATOM    155  CG  GLN A  20      -9.681 -14.421  19.697  1.00 97.81           C  
ATOM    156  CD  GLN A  20      -8.235 -14.352  20.178  1.00 97.81           C  
ATOM    157  NE2 GLN A  20      -7.771 -13.163  20.484  1.00 97.81           N  
ATOM    158  OE1 GLN A  20      -7.512 -15.331  20.281  1.00 97.81           O  
ATOM    159  N   GLN A  21     -12.271 -18.224  19.972  1.00 97.62           N  
ATOM    160  CA  GLN A  21     -12.765 -19.570  19.691  1.00 97.62           C  
ATOM    161  C   GLN A  21     -14.262 -19.577  19.354  1.00 97.62           C  
ATOM    162  CB  GLN A  21     -12.467 -20.473  20.898  1.00 97.62           C  
ATOM    163  O   GLN A  21     -14.680 -20.316  18.464  1.00 97.62           O  
ATOM    164  CG  GLN A  21     -12.791 -21.950  20.632  1.00 97.62           C  
ATOM    165  CD  GLN A  21     -11.927 -22.534  19.519  1.00 97.62           C  
ATOM    166  NE2 GLN A  21     -12.481 -22.964  18.409  1.00 97.62           N  
ATOM    167  OE1 GLN A  21     -10.718 -22.623  19.632  1.00 97.62           O  
ATOM    168  N   ASP A  22     -15.070 -18.760  20.033  1.00 97.12           N  
ATOM    169  CA  ASP A  22     -16.489 -18.593  19.711  1.00 97.12           C  
ATOM    170  C   ASP A  22     -16.692 -18.035  18.292  1.00 97.12           C  
ATOM    171  CB  ASP A  22     -17.154 -17.708  20.773  1.00 97.12           C  
ATOM    172  O   ASP A  22     -17.436 -18.621  17.502  1.00 97.12           O  
ATOM    173  CG  ASP A  22     -18.583 -17.350  20.372  1.00 97.12           C  
ATOM    174  OD1 ASP A  22     -19.426 -18.264  20.255  1.00 97.12           O  
ATOM    175  OD2 ASP A  22     -18.844 -16.156  20.103  1.00 97.12           O  
ATOM    176  N   TRP A  23     -15.986 -16.959  17.928  1.00 97.44           N  
ATOM    177  CA  TRP A  23     -16.063 -16.378  16.584  1.00 97.44           C  
ATOM    178  C   TRP A  23     -15.640 -17.353  15.485  1.00 97.44           C  
ATOM    179  CB  TRP A  23     -15.197 -15.118  16.513  1.00 97.44           C  
ATOM    180  O   TRP A  23     -16.297 -17.407  14.443  1.00 97.44           O  
ATOM    181  CG  TRP A  23     -15.670 -13.928  17.288  1.00 97.44           C  
ATOM    182  CD1 TRP A  23     -16.923 -13.697  17.746  1.00 97.44           C  
ATOM    183  CD2 TRP A  23     -14.867 -12.805  17.746  1.00 97.44           C  
ATOM    184  CE2 TRP A  23     -15.709 -11.911  18.472  1.00 97.44           C  
ATOM    185  CE3 TRP A  23     -13.497 -12.478  17.650  1.00 97.44           C  
ATOM    186  NE1 TRP A  23     -16.958 -12.493  18.420  1.00 97.44           N  
ATOM    187  CH2 TRP A  23     -13.825 -10.509  19.047  1.00 97.44           C  
ATOM    188  CZ2 TRP A  23     -15.208 -10.760  19.099  1.00 97.44           C  
ATOM    189  CZ3 TRP A  23     -12.978 -11.346  18.303  1.00 97.44           C  
ATOM    190  N   GLU A  24     -14.586 -18.139  15.718  1.00 95.88           N  
ATOM    191  CA  GLU A  24     -14.133 -19.187  14.798  1.00 95.88           C  
ATOM    192  C   GLU A  24     -15.198 -20.286  14.648  1.00 95.88           C  
ATOM    193  CB  GLU A  24     -12.807 -19.772  15.313  1.00 95.88           C  
ATOM    194  O   GLU A  24     -15.573 -20.637  13.529  1.00 95.88           O  
ATOM    195  CG  GLU A  24     -12.160 -20.801  14.367  1.00 95.88           C  
ATOM    196  CD  GLU A  24     -11.394 -20.204  13.171  1.00 95.88           C  
ATOM    197  OE1 GLU A  24     -11.097 -20.954  12.216  1.00 95.88           O  
ATOM    198  OE2 GLU A  24     -10.890 -19.060  13.243  1.00 95.88           O  
ATOM    199  N   ASN A  25     -15.746 -20.787  15.762  1.00 97.38           N  
ATOM    200  CA  ASN A  25     -16.758 -21.848  15.758  1.00 97.38           C  
ATOM    201  C   ASN A  25     -18.043 -21.421  15.037  1.00 97.38           C  
ATOM    202  CB  ASN A  25     -17.090 -22.237  17.210  1.00 97.38           C  
ATOM    203  O   ASN A  25     -18.627 -22.204  14.288  1.00 97.38           O  
ATOM    204  CG  ASN A  25     -16.002 -23.024  17.909  1.00 97.38           C  
ATOM    205  ND2 ASN A  25     -16.098 -23.159  19.211  1.00 97.38           N  
ATOM    206  OD1 ASN A  25     -15.079 -23.562  17.325  1.00 97.38           O  
ATOM    207  N   ARG A  26     -18.487 -20.179  15.264  1.00 97.06           N  
ATOM    208  CA  ARG A  26     -19.680 -19.601  14.631  1.00 97.06           C  
ATOM    209  C   ARG A  26     -19.415 -19.056  13.225  1.00 97.06           C  
ATOM    210  CB  ARG A  26     -20.268 -18.518  15.550  1.00 97.06           C  
ATOM    211  O   ARG A  26     -20.372 -18.728  12.529  1.00 97.06           O  
ATOM    212  CG  ARG A  26     -20.875 -19.076  16.843  1.00 97.06           C  
ATOM    213  CD  ARG A  26     -21.729 -18.023  17.564  1.00 97.06           C  
ATOM    214  NE  ARG A  26     -20.945 -16.881  18.074  1.00 97.06           N  
ATOM    215  NH1 ARG A  26     -22.202 -15.132  17.220  1.00 97.06           N  
ATOM    216  NH2 ARG A  26     -20.606 -14.711  18.668  1.00 97.06           N  
ATOM    217  CZ  ARG A  26     -21.245 -15.595  17.973  1.00 97.06           C  
ATOM    218  N   LYS A  27     -18.148 -18.958  12.802  1.00 97.06           N  
ATOM    219  CA  LYS A  27     -17.712 -18.354  11.531  1.00 97.06           C  
ATOM    220  C   LYS A  27     -18.305 -16.960  11.287  1.00 97.06           C  
ATOM    221  CB  LYS A  27     -17.965 -19.314  10.357  1.00 97.06           C  
ATOM    222  O   LYS A  27     -18.719 -16.638  10.177  1.00 97.06           O  
ATOM    223  CG  LYS A  27     -17.178 -20.625  10.473  1.00 97.06           C  
ATOM    224  CD  LYS A  27     -17.198 -21.350   9.121  1.00 97.06           C  
ATOM    225  CE  LYS A  27     -16.215 -22.524   9.129  1.00 97.06           C  
ATOM    226  NZ  LYS A  27     -15.579 -22.705   7.795  1.00 97.06           N  
ATOM    227  N   VAL A  28     -18.337 -16.117  12.319  1.00 96.38           N  
ATOM    228  CA  VAL A  28     -19.097 -14.845  12.314  1.00 96.38           C  
ATOM    229  C   VAL A  28     -18.623 -13.814  11.283  1.00 96.38           C  
ATOM    230  CB  VAL A  28     -19.112 -14.193  13.709  1.00 96.38           C  
ATOM    231  O   VAL A  28     -19.351 -12.878  10.966  1.00 96.38           O  
ATOM    232  CG1 VAL A  28     -19.722 -15.141  14.738  1.00 96.38           C  
ATOM    233  CG2 VAL A  28     -17.709 -13.814  14.191  1.00 96.38           C  
ATOM    234  N   PHE A  29     -17.405 -13.966  10.757  1.00 97.81           N  
ATOM    235  CA  PHE A  29     -16.833 -13.052   9.764  1.00 97.81           C  
ATOM    236  C   PHE A  29     -16.889 -13.578   8.329  1.00 97.81           C  
ATOM    237  CB  PHE A  29     -15.410 -12.674  10.185  1.00 97.81           C  
ATOM    238  O   PHE A  29     -16.565 -12.827   7.410  1.00 97.81           O  
ATOM    239  CG  PHE A  29     -15.326 -12.113  11.592  1.00 97.81           C  
ATOM    240  CD1 PHE A  29     -16.160 -11.045  11.984  1.00 97.81           C  
ATOM    241  CD2 PHE A  29     -14.450 -12.690  12.529  1.00 97.81           C  
ATOM    242  CE1 PHE A  29     -16.105 -10.547  13.298  1.00 97.81           C  
ATOM    243  CE2 PHE A  29     -14.397 -12.194  13.843  1.00 97.81           C  
ATOM    244  CZ  PHE A  29     -15.222 -11.123  14.228  1.00 97.81           C  
ATOM    245  N   LYS A  30     -17.334 -14.826   8.135  1.00 97.88           N  
ATOM    246  CA  LYS A  30     -17.478 -15.439   6.815  1.00 97.88           C  
ATOM    247  C   LYS A  30     -18.534 -14.711   5.988  1.00 97.88           C  
ATOM    248  CB  LYS A  30     -17.814 -16.927   6.977  1.00 97.88           C  
ATOM    249  O   LYS A  30     -19.642 -14.477   6.472  1.00 97.88           O  
ATOM    250  CG  LYS A  30     -18.005 -17.596   5.613  1.00 97.88           C  
ATOM    251  CD  LYS A  30     -18.249 -19.094   5.757  1.00 97.88           C  
ATOM    252  CE  LYS A  30     -18.393 -19.660   4.342  1.00 97.88           C  
ATOM    253  NZ  LYS A  30     -18.106 -21.107   4.307  1.00 97.88           N  
ATOM    254  N   VAL A  31     -18.229 -14.437   4.720  1.00 98.00           N  
ATOM    255  CA  VAL A  31     -19.183 -13.854   3.764  1.00 98.00           C  
ATOM    256  C   VAL A  31     -19.305 -14.688   2.490  1.00 98.00           C  
ATOM    257  CB  VAL A  31     -18.867 -12.381   3.450  1.00 98.00           C  
ATOM    258  O   VAL A  31     -18.359 -15.335   2.036  1.00 98.00           O  
ATOM    259  CG1 VAL A  31     -18.932 -11.516   4.714  1.00 98.00           C  
ATOM    260  CG2 VAL A  31     -17.504 -12.185   2.783  1.00 98.00           C  
ATOM    261  N   ALA A  32     -20.496 -14.676   1.893  1.00 97.62           N  
ATOM    262  CA  ALA A  32     -20.738 -15.308   0.600  1.00 97.62           C  
ATOM    263  C   ALA A  32     -20.073 -14.521  -0.546  1.00 97.62           C  
ATOM    264  CB  ALA A  32     -22.252 -15.447   0.402  1.00 97.62           C  
ATOM    265  O   ALA A  32     -19.782 -13.334  -0.416  1.00 97.62           O  
ATOM    266  N   ASP A  33     -19.868 -15.175  -1.691  1.00 97.19           N  
ATOM    267  CA  ASP A  33     -19.336 -14.534  -2.906  1.00 97.19           C  
ATOM    268  C   ASP A  33     -20.215 -13.388  -3.411  1.00 97.19           C  
ATOM    269  CB  ASP A  33     -19.264 -15.576  -4.026  1.00 97.19           C  
ATOM    270  O   ASP A  33     -19.724 -12.445  -4.021  1.00 97.19           O  
ATOM    271  CG  ASP A  33     -18.168 -16.615  -3.843  1.00 97.19           C  
ATOM    272  OD1 ASP A  33     -17.391 -16.482  -2.863  1.00 97.19           O  
ATOM    273  OD2 ASP A  33     -18.197 -17.543  -4.688  1.00 97.19           O  
ATOM    274  N   THR A  34     -21.516 -13.474  -3.148  1.00 97.25           N  
ATOM    275  CA  THR A  34     -22.513 -12.474  -3.521  1.00 97.25           C  
ATOM    276  C   THR A  34     -23.432 -12.223  -2.341  1.00 97.25           C  
ATOM    277  CB  THR A  34     -23.346 -12.926  -4.726  1.00 97.25           C  
ATOM    278  O   THR A  34     -23.886 -13.182  -1.708  1.00 97.25           O  
ATOM    279  CG2 THR A  34     -22.501 -13.087  -5.988  1.00 97.25           C  
ATOM    280  OG1 THR A  34     -23.964 -14.170  -4.460  1.00 97.25           O  
ATOM    281  N   VAL A  35     -23.732 -10.959  -2.063  1.00 97.12           N  
ATOM    282  CA  VAL A  35     -24.579 -10.555  -0.936  1.00 97.12           C  
ATOM    283  C   VAL A  35     -25.595  -9.511  -1.386  1.00 97.12           C  
ATOM    284  CB  VAL A  35     -23.741 -10.068   0.267  1.00 97.12           C  
ATOM    285  O   VAL A  35     -25.334  -8.712  -2.280  1.00 97.12           O  
ATOM    286  CG1 VAL A  35     -22.847 -11.198   0.801  1.00 97.12           C  
ATOM    287  CG2 VAL A  35     -22.844  -8.868  -0.048  1.00 97.12           C  
ATOM    288  N   GLU A  36     -26.773  -9.513  -0.768  1.00 95.38           N  
ATOM    289  CA  GLU A  36     -27.772  -8.466  -0.981  1.00 95.38           C  
ATOM    290  C   GLU A  36     -27.585  -7.327   0.032  1.00 95.38           C  
ATOM    291  CB  GLU A  36     -29.196  -9.039  -0.920  1.00 95.38           C  
ATOM    292  O   GLU A  36     -27.135  -7.535   1.158  1.00 95.38           O  
ATOM    293  CG  GLU A  36     -29.493 -10.022  -2.067  1.00 95.38           C  
ATOM    294  CD  GLU A  36     -30.956 -10.499  -2.099  1.00 95.38           C  
ATOM    295  OE1 GLU A  36     -31.294 -11.243  -3.048  1.00 95.38           O  
ATOM    296  OE2 GLU A  36     -31.738 -10.110  -1.201  1.00 95.38           O  
ATOM    297  N   GLY A  37     -27.969  -6.109  -0.353  1.00 95.69           N  
ATOM    298  CA  GLY A  37     -27.893  -4.937   0.520  1.00 95.69           C  
ATOM    299  C   GLY A  37     -26.515  -4.269   0.557  1.00 95.69           C  
ATOM    300  O   GLY A  37     -25.672  -4.469  -0.319  1.00 95.69           O  
ATOM    301  N   LYS A  38     -26.317  -3.398   1.554  1.00 97.38           N  
ATOM    302  CA  LYS A  38     -25.075  -2.630   1.707  1.00 97.38           C  
ATOM    303  C   LYS A  38     -23.937  -3.552   2.129  1.00 97.38           C  
ATOM    304  CB  LYS A  38     -25.230  -1.498   2.728  1.00 97.38           C  
ATOM    305  O   LYS A  38     -24.057  -4.290   3.108  1.00 97.38           O  
ATOM    306  CG  LYS A  38     -26.222  -0.416   2.287  1.00 97.38           C  
ATOM    307  CD  LYS A  38     -26.216   0.713   3.321  1.00 97.38           C  
ATOM    308  CE  LYS A  38     -27.215   1.807   2.940  1.00 97.38           C  
ATOM    309  NZ  LYS A  38     -27.184   2.899   3.943  1.00 97.38           N  
ATOM    310  N   HIS A  39     -22.836  -3.483   1.400  1.00 98.12           N  
ATOM    311  CA  HIS A  39     -21.654  -4.282   1.658  1.00 98.12           C  
ATOM    312  C   HIS A  39     -20.389  -3.482   1.370  1.00 98.12           C  
ATOM    313  CB  HIS A  39     -21.715  -5.578   0.836  1.00 98.12           C  
ATOM    314  O   HIS A  39     -20.418  -2.517   0.602  1.00 98.12           O  
ATOM    315  CG  HIS A  39     -21.836  -5.341  -0.646  1.00 98.12           C  
ATOM    316  CD2 HIS A  39     -20.813  -5.194  -1.544  1.00 98.12           C  
ATOM    317  ND1 HIS A  39     -23.015  -5.160  -1.337  1.00 98.12           N  
ATOM    318  CE1 HIS A  39     -22.710  -4.918  -2.619  1.00 98.12           C  
ATOM    319  NE2 HIS A  39     -21.386  -4.901  -2.780  1.00 98.12           N  
ATOM    320  N   ARG A  40     -19.279  -3.893   1.990  1.00 98.12           N  
ATOM    321  CA  ARG A  40     -17.961  -3.298   1.758  1.00 98.12           C  
ATOM    322  C   ARG A  40     -16.861  -4.321   1.682  1.00 98.12           C  
ATOM    323  CB  ARG A  40     -17.581  -2.269   2.828  1.00 98.12           C  
ATOM    324  O   ARG A  40     -16.831  -5.276   2.450  1.00 98.12           O  
ATOM    325  CG  ARG A  40     -18.522  -1.081   2.751  1.00 98.12           C  
ATOM    326  CD  ARG A  40     -18.076   0.051   3.662  1.00 98.12           C  
ATOM    327  NE  ARG A  40     -19.190   0.989   3.795  1.00 98.12           N  
ATOM    328  NH1 ARG A  40     -18.340   2.858   2.773  1.00 98.12           N  
ATOM    329  NH2 ARG A  40     -20.354   2.894   3.769  1.00 98.12           N  
ATOM    330  CZ  ARG A  40     -19.282   2.244   3.435  1.00 98.12           C  
ATOM    331  N   TYR A  41     -15.901  -4.028   0.828  1.00 98.81           N  
ATOM    332  CA  TYR A  41     -14.631  -4.703   0.754  1.00 98.81           C  
ATOM    333  C   TYR A  41     -13.534  -3.826   1.380  1.00 98.81           C  
ATOM    334  CB  TYR A  41     -14.383  -5.059  -0.711  1.00 98.81           C  
ATOM    335  O   TYR A  41     -13.158  -2.786   0.830  1.00 98.81           O  
ATOM    336  CG  TYR A  41     -13.207  -5.972  -0.962  1.00 98.81           C  
ATOM    337  CD1 TYR A  41     -12.500  -6.579   0.096  1.00 98.81           C  
ATOM    338  CD2 TYR A  41     -12.831  -6.234  -2.290  1.00 98.81           C  
ATOM    339  CE1 TYR A  41     -11.404  -7.395  -0.180  1.00 98.81           C  
ATOM    340  CE2 TYR A  41     -11.772  -7.114  -2.568  1.00 98.81           C  
ATOM    341  OH  TYR A  41      -9.992  -8.479  -1.744  1.00 98.81           O  
ATOM    342  CZ  TYR A  41     -11.050  -7.681  -1.503  1.00 98.81           C  
ATOM    343  N   ILE A  42     -13.044  -4.242   2.552  1.00 98.81           N  
ATOM    344  CA  ILE A  42     -11.967  -3.590   3.304  1.00 98.81           C  
ATOM    345  C   ILE A  42     -10.724  -4.474   3.224  1.00 98.81           C  
ATOM    346  CB  ILE A  42     -12.383  -3.347   4.773  1.00 98.81           C  
ATOM    347  O   ILE A  42     -10.729  -5.609   3.699  1.00 98.81           O  
ATOM    348  CG1 ILE A  42     -13.750  -2.640   4.923  1.00 98.81           C  
ATOM    349  CG2 ILE A  42     -11.287  -2.562   5.517  1.00 98.81           C  
ATOM    350  CD1 ILE A  42     -13.869  -1.258   4.271  1.00 98.81           C  
ATOM    351  N   LEU A  43      -9.653  -3.964   2.623  1.00 98.88           N  
ATOM    352  CA  LEU A  43      -8.465  -4.754   2.325  1.00 98.88           C  
ATOM    353  C   LEU A  43      -7.202  -4.074   2.847  1.00 98.88           C  
ATOM    354  CB  LEU A  43      -8.421  -5.003   0.810  1.00 98.88           C  
ATOM    355  O   LEU A  43      -6.842  -2.981   2.419  1.00 98.88           O  
ATOM    356  CG  LEU A  43      -7.206  -5.816   0.337  1.00 98.88           C  
ATOM    357  CD1 LEU A  43      -7.213  -7.240   0.883  1.00 98.88           C  
ATOM    358  CD2 LEU A  43      -7.223  -5.915  -1.184  1.00 98.88           C  
ATOM    359  N   SER A  44      -6.485  -4.764   3.727  1.00 98.69           N  
ATOM    360  CA  SER A  44      -5.105  -4.419   4.065  1.00 98.69           C  
ATOM    361  C   SER A  44      -4.141  -5.156   3.134  1.00 98.69           C  
ATOM    362  CB  SER A  44      -4.797  -4.781   5.518  1.00 98.69           C  
ATOM    363  O   SER A  44      -4.378  -6.318   2.805  1.00 98.69           O  
ATOM    364  OG  SER A  44      -5.579  -4.027   6.428  1.00 98.69           O  
ATOM    365  N   MET A  45      -3.030  -4.513   2.762  1.00 98.06           N  
ATOM    366  CA  MET A  45      -1.901  -5.170   2.086  1.00 98.06           C  
ATOM    367  C   MET A  45      -1.497  -6.443   2.832  1.00 98.06           C  
ATOM    368  CB  MET A  45      -0.684  -4.233   2.030  1.00 98.06           C  
ATOM    369  O   MET A  45      -1.090  -6.355   3.988  1.00 98.06           O  
ATOM    370  CG  MET A  45      -0.781  -3.231   0.888  1.00 98.06           C  
ATOM    371  SD  MET A  45       0.587  -2.050   0.811  1.00 98.06           S  
ATOM    372  CE  MET A  45      -0.076  -0.905  -0.422  1.00 98.06           C  
ATOM    373  N   PHE A  46      -1.609  -7.602   2.183  1.00 96.75           N  
ATOM    374  CA  PHE A  46      -1.265  -8.894   2.782  1.00 96.75           C  
ATOM    375  C   PHE A  46       0.242  -9.022   3.126  1.00 96.75           C  
ATOM    376  CB  PHE A  46      -1.792 -10.033   1.889  1.00 96.75           C  
ATOM    377  O   PHE A  46       1.081  -8.348   2.526  1.00 96.75           O  
ATOM    378  CG  PHE A  46      -1.164 -10.249   0.517  1.00 96.75           C  
ATOM    379  CD1 PHE A  46      -0.282  -9.322  -0.081  1.00 96.75           C  
ATOM    380  CD2 PHE A  46      -1.501 -11.418  -0.192  1.00 96.75           C  
ATOM    381  CE1 PHE A  46       0.264  -9.569  -1.348  1.00 96.75           C  
ATOM    382  CE2 PHE A  46      -0.962 -11.658  -1.468  1.00 96.75           C  
ATOM    383  CZ  PHE A  46      -0.067 -10.742  -2.041  1.00 96.75           C  
ATOM    384  N   PRO A  47       0.622  -9.840   4.123  1.00 94.69           N  
ATOM    385  CA  PRO A  47       2.014  -9.963   4.551  1.00 94.69           C  
ATOM    386  C   PRO A  47       2.851 -10.883   3.656  1.00 94.69           C  
ATOM    387  CB  PRO A  47       1.956 -10.538   5.971  1.00 94.69           C  
ATOM    388  O   PRO A  47       2.393 -11.937   3.214  1.00 94.69           O  
ATOM    389  CG  PRO A  47       0.649 -11.334   5.974  1.00 94.69           C  
ATOM    390  CD  PRO A  47      -0.260 -10.559   5.028  1.00 94.69           C  
ATOM    391  N   TYR A  48       4.149 -10.579   3.570  1.00 91.62           N  
ATOM    392  CA  TYR A  48       5.168 -11.587   3.266  1.00 91.62           C  
ATOM    393  C   TYR A  48       5.331 -12.543   4.467  1.00 91.62           C  
ATOM    394  CB  TYR A  48       6.519 -10.920   2.959  1.00 91.62           C  
ATOM    395  O   TYR A  48       5.612 -12.053   5.574  1.00 91.62           O  
ATOM    396  CG  TYR A  48       6.537 -10.075   1.704  1.00 91.62           C  
ATOM    397  CD1 TYR A  48       6.607 -10.707   0.449  1.00 91.62           C  
ATOM    398  CD2 TYR A  48       6.455  -8.670   1.784  1.00 91.62           C  
ATOM    399  CE1 TYR A  48       6.520  -9.946  -0.726  1.00 91.62           C  
ATOM    400  CE2 TYR A  48       6.392  -7.902   0.605  1.00 91.62           C  
ATOM    401  OH  TYR A  48       6.146  -7.845  -1.782  1.00 91.62           O  
ATOM    402  CZ  TYR A  48       6.375  -8.549  -0.649  1.00 91.62           C  
ATOM    403  N   PRO A  49       5.259 -13.882   4.294  1.00 91.00           N  
ATOM    404  CA  PRO A  49       5.378 -14.886   5.356  1.00 91.00           C  
ATOM    405  C   PRO A  49       6.838 -15.082   5.770  1.00 91.00           C  
ATOM    406  CB  PRO A  49       4.746 -16.152   4.797  1.00 91.00           C  
ATOM    407  O   PRO A  49       7.500 -16.092   5.541  1.00 91.00           O  
ATOM    408  CG  PRO A  49       5.087 -16.063   3.318  1.00 91.00           C  
ATOM    409  CD  PRO A  49       5.027 -14.564   3.033  1.00 91.00           C  
ATOM    410  N   SER A  50       7.384 -14.028   6.343  1.00 73.88           N  
ATOM    411  CA  SER A  50       8.817 -13.814   6.423  1.00 73.88           C  
ATOM    412  C   SER A  50       9.404 -14.256   7.774  1.00 73.88           C  
ATOM    413  CB  SER A  50       9.056 -12.361   6.002  1.00 73.88           C  
ATOM    414  O   SER A  50      10.591 -14.044   8.028  1.00 73.88           O  
ATOM    415  OG  SER A  50       8.337 -11.453   6.829  1.00 73.88           O  
ATOM    416  N   GLY A  51       8.582 -14.807   8.668  1.00 82.44           N  
ATOM    417  CA  GLY A  51       8.961 -15.271  10.002  1.00 82.44           C  
ATOM    418  C   GLY A  51       7.876 -14.924  11.009  1.00 82.44           C  
ATOM    419  O   GLY A  51       6.918 -15.665  11.184  1.00 82.44           O  
ATOM    420  N   LYS A  52       8.017 -13.760  11.643  1.00 87.25           N  
ATOM    421  CA  LYS A  52       7.074 -13.237  12.634  1.00 87.25           C  
ATOM    422  C   LYS A  52       6.490 -11.896  12.203  1.00 87.25           C  
ATOM    423  CB  LYS A  52       7.768 -13.096  13.990  1.00 87.25           C  
ATOM    424  O   LYS A  52       7.107 -11.171  11.415  1.00 87.25           O  
ATOM    425  CG  LYS A  52       8.507 -14.366  14.451  1.00 87.25           C  
ATOM    426  CD  LYS A  52       8.828 -14.162  15.926  1.00 87.25           C  
ATOM    427  CE  LYS A  52       9.483 -15.336  16.644  1.00 87.25           C  
ATOM    428  NZ  LYS A  52       9.720 -14.912  18.046  1.00 87.25           N  
ATOM    429  N   LEU A  53       5.332 -11.547  12.761  1.00 91.12           N  
ATOM    430  CA  LEU A  53       4.800 -10.190  12.684  1.00 91.12           C  
ATOM    431  C   LEU A  53       5.715  -9.196  13.421  1.00 91.12           C  
ATOM    432  CB  LEU A  53       3.369 -10.143  13.251  1.00 91.12           C  
ATOM    433  O   LEU A  53       6.550  -9.555  14.244  1.00 91.12           O  
ATOM    434  CG  LEU A  53       2.315 -10.987  12.515  1.00 91.12           C  
ATOM    435  CD1 LEU A  53       0.982 -10.811  13.240  1.00 91.12           C  
ATOM    436  CD2 LEU A  53       2.097 -10.559  11.062  1.00 91.12           C  
ATOM    437  N   HIS A  54       5.511  -7.917  13.130  1.00 89.50           N  
ATOM    438  CA  HIS A  54       6.111  -6.788  13.841  1.00 89.50           C  
ATOM    439  C   HIS A  54       5.036  -5.715  14.024  1.00 89.50           C  
ATOM    440  CB  HIS A  54       7.342  -6.255  13.086  1.00 89.50           C  
ATOM    441  O   HIS A  54       4.007  -5.764  13.345  1.00 89.50           O  
ATOM    442  CG  HIS A  54       7.101  -5.817  11.658  1.00 89.50           C  
ATOM    443  CD2 HIS A  54       7.796  -6.245  10.562  1.00 89.50           C  
ATOM    444  ND1 HIS A  54       6.178  -4.897  11.209  1.00 89.50           N  
ATOM    445  CE1 HIS A  54       6.307  -4.785   9.875  1.00 89.50           C  
ATOM    446  NE2 HIS A  54       7.286  -5.590   9.441  1.00 89.50           N  
ATOM    447  N   MET A  55       5.264  -4.699  14.855  1.00 91.25           N  
ATOM    448  CA  MET A  55       4.226  -3.696  15.151  1.00 91.25           C  
ATOM    449  C   MET A  55       3.717  -2.914  13.928  1.00 91.25           C  
ATOM    450  CB  MET A  55       4.698  -2.758  16.268  1.00 91.25           C  
ATOM    451  O   MET A  55       2.550  -2.535  13.899  1.00 91.25           O  
ATOM    452  CG  MET A  55       4.885  -3.513  17.592  1.00 91.25           C  
ATOM    453  SD  MET A  55       3.452  -4.485  18.149  1.00 91.25           S  
ATOM    454  CE  MET A  55       2.208  -3.202  18.417  1.00 91.25           C  
ATOM    455  N   GLY A  56       4.515  -2.765  12.864  1.00 91.75           N  
ATOM    456  CA  GLY A  56       4.017  -2.264  11.569  1.00 91.75           C  
ATOM    457  C   GLY A  56       2.872  -3.100  10.962  1.00 91.75           C  
ATOM    458  O   GLY A  56       1.901  -2.532  10.468  1.00 91.75           O  
ATOM    459  N   HIS A  57       2.936  -4.434  11.067  1.00 93.75           N  
ATOM    460  CA  HIS A  57       1.852  -5.327  10.651  1.00 93.75           C  
ATOM    461  C   HIS A  57       0.620  -5.138  11.538  1.00 93.75           C  
ATOM    462  CB  HIS A  57       2.308  -6.790  10.731  1.00 93.75           C  
ATOM    463  O   HIS A  57      -0.486  -4.972  11.032  1.00 93.75           O  
ATOM    464  CG  HIS A  57       3.389  -7.186   9.761  1.00 93.75           C  
ATOM    465  CD2 HIS A  57       3.257  -7.276   8.402  1.00 93.75           C  
ATOM    466  ND1 HIS A  57       4.668  -7.600  10.068  1.00 93.75           N  
ATOM    467  CE1 HIS A  57       5.282  -7.935   8.923  1.00 93.75           C  
ATOM    468  NE2 HIS A  57       4.460  -7.756   7.884  1.00 93.75           N  
ATOM    469  N   VAL A  58       0.818  -5.096  12.862  1.00 96.00           N  
ATOM    470  CA  VAL A  58      -0.278  -4.876  13.818  1.00 96.00           C  
ATOM    471  C   VAL A  58      -0.991  -3.563  13.526  1.00 96.00           C  
ATOM    472  CB  VAL A  58       0.208  -4.892  15.277  1.00 96.00           C  
ATOM    473  O   VAL A  58      -2.219  -3.541  13.515  1.00 96.00           O  
ATOM    474  CG1 VAL A  58      -0.961  -4.755  16.263  1.00 96.00           C  
ATOM    475  CG2 VAL A  58       0.930  -6.205  15.573  1.00 96.00           C  
ATOM    476  N   ARG A  59      -0.251  -2.489  13.222  1.00 96.44           N  
ATOM    477  CA  ARG A  59      -0.836  -1.198  12.845  1.00 96.44           C  
ATOM    478  C   ARG A  59      -1.755  -1.330  11.638  1.00 96.44           C  
ATOM    479  CB  ARG A  59       0.259  -0.160  12.553  1.00 96.44           C  
ATOM    480  O   ARG A  59      -2.922  -0.968  11.737  1.00 96.44           O  
ATOM    481  CG  ARG A  59      -0.335   1.248  12.667  1.00 96.44           C  
ATOM    482  CD  ARG A  59       0.750   2.309  12.521  1.00 96.44           C  
ATOM    483  NE  ARG A  59       0.202   3.641  12.794  1.00 96.44           N  
ATOM    484  NH1 ARG A  59       2.010   4.875  12.092  1.00 96.44           N  
ATOM    485  NH2 ARG A  59       0.255   5.899  12.935  1.00 96.44           N  
ATOM    486  CZ  ARG A  59       0.822   4.785  12.603  1.00 96.44           C  
ATOM    487  N   ASN A  60      -1.232  -1.865  10.534  1.00 97.19           N  
ATOM    488  CA  ASN A  60      -1.960  -1.989   9.272  1.00 97.19           C  
ATOM    489  C   ASN A  60      -3.253  -2.801   9.449  1.00 97.19           C  
ATOM    490  CB  ASN A  60      -1.019  -2.637   8.236  1.00 97.19           C  
ATOM    491  O   ASN A  60      -4.348  -2.344   9.121  1.00 97.19           O  
ATOM    492  CG  ASN A  60      -1.594  -2.607   6.829  1.00 97.19           C  
ATOM    493  ND2 ASN A  60      -0.965  -3.250   5.875  1.00 97.19           N  
ATOM    494  OD1 ASN A  60      -2.626  -2.030   6.560  1.00 97.19           O  
ATOM    495  N   TYR A  61      -3.139  -3.986  10.049  1.00 98.44           N  
ATOM    496  CA  TYR A  61      -4.269  -4.903  10.175  1.00 98.44           C  
ATOM    497  C   TYR A  61      -5.284  -4.461  11.226  1.00 98.44           C  
ATOM    498  CB  TYR A  61      -3.745  -6.320  10.437  1.00 98.44           C  
ATOM    499  O   TYR A  61      -6.476  -4.696  11.046  1.00 98.44           O  
ATOM    500  CG  TYR A  61      -2.721  -6.805   9.427  1.00 98.44           C  
ATOM    501  CD1 TYR A  61      -2.861  -6.464   8.070  1.00 98.44           C  
ATOM    502  CD2 TYR A  61      -1.622  -7.584   9.840  1.00 98.44           C  
ATOM    503  CE1 TYR A  61      -1.883  -6.842   7.145  1.00 98.44           C  
ATOM    504  CE2 TYR A  61      -0.659  -8.004   8.901  1.00 98.44           C  
ATOM    505  OH  TYR A  61       0.197  -7.895   6.664  1.00 98.44           O  
ATOM    506  CZ  TYR A  61      -0.773  -7.596   7.557  1.00 98.44           C  
ATOM    507  N   THR A  62      -4.849  -3.765  12.282  1.00 98.62           N  
ATOM    508  CA  THR A  62      -5.775  -3.164  13.254  1.00 98.62           C  
ATOM    509  C   THR A  62      -6.553  -2.008  12.629  1.00 98.62           C  
ATOM    510  CB  THR A  62      -5.067  -2.686  14.529  1.00 98.62           C  
ATOM    511  O   THR A  62      -7.750  -1.916  12.871  1.00 98.62           O  
ATOM    512  CG2 THR A  62      -6.045  -2.213  15.601  1.00 98.62           C  
ATOM    513  OG1 THR A  62      -4.332  -3.737  15.108  1.00 98.62           O  
ATOM    514  N   ILE A  63      -5.929  -1.164  11.790  1.00 98.62           N  
ATOM    515  CA  ILE A  63      -6.646  -0.106  11.051  1.00 98.62           C  
ATOM    516  C   ILE A  63      -7.758  -0.721  10.195  1.00 98.62           C  
ATOM    517  CB  ILE A  63      -5.682   0.737  10.176  1.00 98.62           C  
ATOM    518  O   ILE A  63      -8.913  -0.312  10.311  1.00 98.62           O  
ATOM    519  CG1 ILE A  63      -4.770   1.630  11.040  1.00 98.62           C  
ATOM    520  CG2 ILE A  63      -6.474   1.605   9.178  1.00 98.62           C  
ATOM    521  CD1 ILE A  63      -3.525   2.142  10.304  1.00 98.62           C  
ATOM    522  N   GLY A  64      -7.421  -1.724   9.374  1.00 98.44           N  
ATOM    523  CA  GLY A  64      -8.406  -2.424   8.546  1.00 98.44           C  
ATOM    524  C   GLY A  64      -9.534  -3.027   9.386  1.00 98.44           C  
ATOM    525  O   GLY A  64     -10.705  -2.832   9.079  1.00 98.44           O  
ATOM    526  N   ASP A  65      -9.196  -3.677  10.501  1.00 98.81           N  
ATOM    527  CA  ASP A  65     -10.177  -4.308  11.385  1.00 98.81           C  
ATOM    528  C   ASP A  65     -11.093  -3.319  12.124  1.00 98.81           C  
ATOM    529  CB  ASP A  65      -9.431  -5.199  12.379  1.00 98.81           C  
ATOM    530  O   ASP A  65     -12.283  -3.588  12.290  1.00 98.81           O  
ATOM    531  CG  ASP A  65     -10.405  -6.093  13.127  1.00 98.81           C  
ATOM    532  OD1 ASP A  65     -11.186  -6.787  12.466  1.00 98.81           O  
ATOM    533  OD2 ASP A  65     -10.360  -6.170  14.370  1.00 98.81           O  
ATOM    534  N   VAL A  66     -10.576  -2.158  12.540  1.00 98.88           N  
ATOM    535  CA  VAL A  66     -11.386  -1.078  13.129  1.00 98.88           C  
ATOM    536  C   VAL A  66     -12.445  -0.618  12.128  1.00 98.88           C  
ATOM    537  CB  VAL A  66     -10.493   0.103  13.563  1.00 98.88           C  
ATOM    538  O   VAL A  66     -13.624  -0.528  12.475  1.00 98.88           O  
ATOM    539  CG1 VAL A  66     -11.268   1.399  13.849  1.00 98.88           C  
ATOM    540  CG2 VAL A  66      -9.718  -0.235  14.841  1.00 98.88           C  
ATOM    541  N   ILE A  67     -12.041  -0.369  10.879  1.00 98.69           N  
ATOM    542  CA  ILE A  67     -12.945   0.070   9.811  1.00 98.69           C  
ATOM    543  C   ILE A  67     -13.979  -1.024   9.508  1.00 98.69           C  
ATOM    544  CB  ILE A  67     -12.131   0.486   8.563  1.00 98.69           C  
ATOM    545  O   ILE A  67     -15.176  -0.739   9.438  1.00 98.69           O  
ATOM    546  CG1 ILE A  67     -11.225   1.701   8.878  1.00 98.69           C  
ATOM    547  CG2 ILE A  67     -13.074   0.831   7.398  1.00 98.69           C  
ATOM    548  CD1 ILE A  67     -10.220   2.027   7.764  1.00 98.69           C  
ATOM    549  N   SER A  68     -13.552  -2.284   9.400  1.00 98.75           N  
ATOM    550  CA  SER A  68     -14.456  -3.412   9.159  1.00 98.75           C  
ATOM    551  C   SER A  68     -15.502  -3.569  10.253  1.00 98.75           C  
ATOM    552  CB  SER A  68     -13.674  -4.716   9.078  1.00 98.75           C  
ATOM    553  O   SER A  68     -16.695  -3.655   9.965  1.00 98.75           O  
ATOM    554  OG  SER A  68     -12.823  -4.700   7.964  1.00 98.75           O  
ATOM    555  N   ARG A  69     -15.083  -3.573  11.523  1.00 98.69           N  
ATOM    556  CA  ARG A  69     -15.994  -3.710  12.669  1.00 98.69           C  
ATOM    557  C   ARG A  69     -16.956  -2.534  12.771  1.00 98.69           C  
ATOM    558  CB  ARG A  69     -15.180  -3.869  13.957  1.00 98.69           C  
ATOM    559  O   ARG A  69     -18.128  -2.746  13.069  1.00 98.69           O  
ATOM    560  CG  ARG A  69     -14.507  -5.246  14.023  1.00 98.69           C  
ATOM    561  CD  ARG A  69     -13.607  -5.345  15.258  1.00 98.69           C  
ATOM    562  NE  ARG A  69     -12.995  -6.681  15.367  1.00 98.69           N  
ATOM    563  NH1 ARG A  69     -14.798  -7.808  16.244  1.00 98.69           N  
ATOM    564  NH2 ARG A  69     -12.892  -8.886  15.951  1.00 98.69           N  
ATOM    565  CZ  ARG A  69     -13.557  -7.779  15.841  1.00 98.69           C  
ATOM    566  N   PHE A  70     -16.495  -1.319  12.474  1.00 98.62           N  
ATOM    567  CA  PHE A  70     -17.361  -0.146  12.408  1.00 98.62           C  
ATOM    568  C   PHE A  70     -18.480  -0.323  11.373  1.00 98.62           C  
ATOM    569  CB  PHE A  70     -16.514   1.096  12.120  1.00 98.62           C  
ATOM    570  O   PHE A  70     -19.650  -0.176  11.718  1.00 98.62           O  
ATOM    571  CG  PHE A  70     -17.339   2.335  11.843  1.00 98.62           C  
ATOM    572  CD1 PHE A  70     -17.533   2.775  10.519  1.00 98.62           C  
ATOM    573  CD2 PHE A  70     -17.928   3.043  12.906  1.00 98.62           C  
ATOM    574  CE1 PHE A  70     -18.309   3.918  10.262  1.00 98.62           C  
ATOM    575  CE2 PHE A  70     -18.701   4.189  12.646  1.00 98.62           C  
ATOM    576  CZ  PHE A  70     -18.893   4.626  11.325  1.00 98.62           C  
ATOM    577  N   TYR A  71     -18.159  -0.712  10.137  1.00 98.50           N  
ATOM    578  CA  TYR A  71     -19.188  -0.901   9.110  1.00 98.50           C  
ATOM    579  C   TYR A  71     -20.093  -2.116   9.363  1.00 98.50           C  
ATOM    580  CB  TYR A  71     -18.554  -0.920   7.718  1.00 98.50           C  
ATOM    581  O   TYR A  71     -21.284  -2.046   9.057  1.00 98.50           O  
ATOM    582  CG  TYR A  71     -18.157   0.462   7.233  1.00 98.50           C  
ATOM    583  CD1 TYR A  71     -19.151   1.433   7.006  1.00 98.50           C  
ATOM    584  CD2 TYR A  71     -16.806   0.776   6.993  1.00 98.50           C  
ATOM    585  CE1 TYR A  71     -18.795   2.715   6.549  1.00 98.50           C  
ATOM    586  CE2 TYR A  71     -16.450   2.049   6.506  1.00 98.50           C  
ATOM    587  OH  TYR A  71     -17.126   4.232   5.757  1.00 98.50           O  
ATOM    588  CZ  TYR A  71     -17.447   3.018   6.274  1.00 98.50           C  
ATOM    589  N   ARG A  72     -19.595  -3.176  10.015  1.00 98.31           N  
ATOM    590  CA  ARG A  72     -20.450  -4.269  10.517  1.00 98.31           C  
ATOM    591  C   ARG A  72     -21.465  -3.761  11.545  1.00 98.31           C  
ATOM    592  CB  ARG A  72     -19.609  -5.411  11.105  1.00 98.31           C  
ATOM    593  O   ARG A  72     -22.648  -4.049  11.408  1.00 98.31           O  
ATOM    594  CG  ARG A  72     -18.851  -6.221  10.040  1.00 98.31           C  
ATOM    595  CD  ARG A  72     -18.024  -7.324  10.719  1.00 98.31           C  
ATOM    596  NE  ARG A  72     -17.116  -8.033   9.794  1.00 98.31           N  
ATOM    597  NH1 ARG A  72     -18.644  -9.402   8.738  1.00 98.31           N  
ATOM    598  NH2 ARG A  72     -16.469  -9.606   8.292  1.00 98.31           N  
ATOM    599  CZ  ARG A  72     -17.419  -8.998   8.940  1.00 98.31           C  
ATOM    600  N   LEU A  73     -21.043  -2.930  12.506  1.00 98.19           N  
ATOM    601  CA  LEU A  73     -21.961  -2.283  13.457  1.00 98.19           C  
ATOM    602  C   LEU A  73     -22.969  -1.367  12.740  1.00 98.19           C  
ATOM    603  CB  LEU A  73     -21.164  -1.489  14.512  1.00 98.19           C  
ATOM    604  O   LEU A  73     -24.109  -1.242  13.175  1.00 98.19           O  
ATOM    605  CG  LEU A  73     -20.397  -2.337  15.542  1.00 98.19           C  
ATOM    606  CD1 LEU A  73     -19.492  -1.423  16.372  1.00 98.19           C  
ATOM    607  CD2 LEU A  73     -21.342  -3.064  16.497  1.00 98.19           C  
ATOM    608  N   LYS A  74     -22.604  -0.748  11.613  1.00 97.19           N  
ATOM    609  CA  LYS A  74     -23.538   0.029  10.773  1.00 97.19           C  
ATOM    610  C   LYS A  74     -24.529  -0.844   9.984  1.00 97.19           C  
ATOM    611  CB  LYS A  74     -22.754   0.980   9.848  1.00 97.19           C  
ATOM    612  O   LYS A  74     -25.360  -0.293   9.261  1.00 97.19           O  
ATOM    613  CG  LYS A  74     -21.939   2.048  10.601  1.00 97.19           C  
ATOM    614  CD  LYS A  74     -22.781   3.151  11.253  1.00 97.19           C  
ATOM    615  CE  LYS A  74     -23.370   4.091  10.198  1.00 97.19           C  
ATOM    616  NZ  LYS A  74     -23.988   5.279  10.832  1.00 97.19           N  
ATOM    617  N   GLY A  75     -24.470  -2.168  10.136  1.00 96.62           N  
ATOM    618  CA  GLY A  75     -25.359  -3.131   9.489  1.00 96.62           C  
ATOM    619  C   GLY A  75     -24.942  -3.515   8.069  1.00 96.62           C  
ATOM    620  O   GLY A  75     -25.765  -4.038   7.322  1.00 96.62           O  
ATOM    621  N   GLU A  76     -23.702  -3.233   7.662  1.00 97.75           N  
ATOM    622  CA  GLU A  76     -23.190  -3.616   6.344  1.00 97.75           C  
ATOM    623  C   GLU A  76     -22.527  -5.002   6.379  1.00 97.75           C  
ATOM    624  CB  GLU A  76     -22.231  -2.549   5.786  1.00 97.75           C  
ATOM    625  O   GLU A  76     -21.888  -5.384   7.364  1.00 97.75           O  
ATOM    626  CG  GLU A  76     -22.859  -1.139   5.742  1.00 97.75           C  
ATOM    627  CD  GLU A  76     -22.063  -0.146   4.882  1.00 97.75           C  
ATOM    628  OE1 GLU A  76     -21.976   1.062   5.212  1.00 97.75           O  
ATOM    629  OE2 GLU A  76     -21.553  -0.544   3.822  1.00 97.75           O  
ATOM    630  N   THR A  77     -22.623  -5.753   5.278  1.00 98.44           N  
ATOM    631  CA  THR A  77     -21.858  -7.000   5.129  1.00 98.44           C  
ATOM    632  C   THR A  77     -20.431  -6.679   4.698  1.00 98.44           C  
ATOM    633  CB  THR A  77     -22.512  -7.980   4.149  1.00 98.44           C  
ATOM    634  O   THR A  77     -20.220  -6.092   3.642  1.00 98.44           O  
ATOM    635  CG2 THR A  77     -21.782  -9.322   4.154  1.00 98.44           C  
ATOM    636  OG1 THR A  77     -23.830  -8.255   4.553  1.00 98.44           O  
ATOM    637  N   VAL A  78     -19.434  -7.055   5.498  1.00 98.69           N  
ATOM    638  CA  VAL A  78     -18.039  -6.667   5.243  1.00 98.69           C  
ATOM    639  C   VAL A  78     -17.185  -7.870   4.854  1.00 98.69           C  
ATOM    640  CB  VAL A  78     -17.442  -5.892   6.431  1.00 98.69           C  
ATOM    641  O   VAL A  78     -17.093  -8.835   5.610  1.00 98.69           O  
ATOM    642  CG1 VAL A  78     -16.004  -5.465   6.126  1.00 98.69           C  
ATOM    643  CG2 VAL A  78     -18.259  -4.626   6.733  1.00 98.69           C  
ATOM    644  N   LEU A  79     -16.519  -7.780   3.704  1.00 98.88           N  
ATOM    645  CA  LEU A  79     -15.411  -8.644   3.314  1.00 98.88           C  
ATOM    646  C   LEU A  79     -14.102  -8.030   3.823  1.00 98.88           C  
ATOM    647  CB  LEU A  79     -15.424  -8.831   1.782  1.00 98.88           C  
ATOM    648  O   LEU A  79     -13.692  -6.968   3.357  1.00 98.88           O  
ATOM    649  CG  LEU A  79     -14.221  -9.597   1.203  1.00 98.88           C  
ATOM    650  CD1 LEU A  79     -14.051 -10.989   1.810  1.00 98.88           C  
ATOM    651  CD2 LEU A  79     -14.361  -9.756  -0.309  1.00 98.88           C  
ATOM    652  N   GLN A  80     -13.447  -8.720   4.758  1.00 98.81           N  
ATOM    653  CA  GLN A  80     -12.064  -8.464   5.159  1.00 98.81           C  
ATOM    654  C   GLN A  80     -11.271  -9.768   5.019  1.00 98.81           C  
ATOM    655  CB  GLN A  80     -12.009  -7.904   6.588  1.00 98.81           C  
ATOM    656  O   GLN A  80     -11.381 -10.637   5.883  1.00 98.81           O  
ATOM    657  CG  GLN A  80     -10.555  -7.619   7.018  1.00 98.81           C  
ATOM    658  CD  GLN A  80     -10.440  -7.035   8.420  1.00 98.81           C  
ATOM    659  NE2 GLN A  80      -9.245  -6.844   8.931  1.00 98.81           N  
ATOM    660  OE1 GLN A  80     -11.407  -6.692   9.070  1.00 98.81           O  
ATOM    661  N   PRO A  81     -10.506  -9.956   3.937  1.00 98.75           N  
ATOM    662  CA  PRO A  81      -9.740 -11.171   3.720  1.00 98.75           C  
ATOM    663  C   PRO A  81      -8.302 -11.032   4.235  1.00 98.75           C  
ATOM    664  CB  PRO A  81      -9.800 -11.375   2.213  1.00 98.75           C  
ATOM    665  O   PRO A  81      -7.834  -9.943   4.579  1.00 98.75           O  
ATOM    666  CG  PRO A  81      -9.706  -9.945   1.696  1.00 98.75           C  
ATOM    667  CD  PRO A  81     -10.450  -9.120   2.751  1.00 98.75           C  
ATOM    668  N   MET A  82      -7.589 -12.155   4.264  1.00 98.69           N  
ATOM    669  CA  MET A  82      -6.153 -12.222   4.518  1.00 98.69           C  
ATOM    670  C   MET A  82      -5.560 -13.416   3.768  1.00 98.69           C  
ATOM    671  CB  MET A  82      -5.897 -12.348   6.027  1.00 98.69           C  
ATOM    672  O   MET A  82      -6.245 -14.406   3.528  1.00 98.69           O  
ATOM    673  CG  MET A  82      -4.435 -12.123   6.431  1.00 98.69           C  
ATOM    674  SD  MET A  82      -3.727 -10.501   6.016  1.00 98.69           S  
ATOM    675  CE  MET A  82      -4.764  -9.412   7.028  1.00 98.69           C  
ATOM    676  N   GLY A  83      -4.282 -13.332   3.430  1.00 98.31           N  
ATOM    677  CA  GLY A  83      -3.540 -14.339   2.677  1.00 98.31           C  
ATOM    678  C   GLY A  83      -2.052 -14.029   2.748  1.00 98.31           C  
ATOM    679  O   GLY A  83      -1.634 -13.260   3.613  1.00 98.31           O  
ATOM    680  N   TRP A  84      -1.247 -14.619   1.867  1.00 98.31           N  
ATOM    681  CA  TRP A  84       0.215 -14.574   2.003  1.00 98.31           C  
ATOM    682  C   TRP A  84       0.906 -14.327   0.673  1.00 98.31           C  
ATOM    683  CB  TRP A  84       0.715 -15.884   2.625  1.00 98.31           C  
ATOM    684  O   TRP A  84       0.776 -15.144  -0.240  1.00 98.31           O  
ATOM    685  CG  TRP A  84      -0.070 -16.305   3.817  1.00 98.31           C  
ATOM    686  CD1 TRP A  84      -1.149 -17.114   3.782  1.00 98.31           C  
ATOM    687  CD2 TRP A  84       0.052 -15.847   5.196  1.00 98.31           C  
ATOM    688  CE2 TRP A  84      -1.027 -16.392   5.942  1.00 98.31           C  
ATOM    689  CE3 TRP A  84       0.951 -15.010   5.887  1.00 98.31           C  
ATOM    690  NE1 TRP A  84      -1.718 -17.143   5.029  1.00 98.31           N  
ATOM    691  CH2 TRP A  84      -0.313 -15.287   7.959  1.00 98.31           C  
ATOM    692  CZ2 TRP A  84      -1.224 -16.127   7.301  1.00 98.31           C  
ATOM    693  CZ3 TRP A  84       0.770 -14.734   7.254  1.00 98.31           C  
ATOM    694  N   ASP A  85       1.696 -13.255   0.610  1.00 97.12           N  
ATOM    695  CA  ASP A  85       2.611 -12.983  -0.500  1.00 97.12           C  
ATOM    696  C   ASP A  85       3.859 -13.862  -0.363  1.00 97.12           C  
ATOM    697  CB  ASP A  85       2.993 -11.498  -0.544  1.00 97.12           C  
ATOM    698  O   ASP A  85       4.832 -13.511   0.305  1.00 97.12           O  
ATOM    699  CG  ASP A  85       3.605 -11.123  -1.904  1.00 97.12           C  
ATOM    700  OD1 ASP A  85       3.808 -12.048  -2.725  1.00 97.12           O  
ATOM    701  OD2 ASP A  85       3.868  -9.916  -2.118  1.00 97.12           O  
ATOM    702  N   ALA A  86       3.772 -15.090  -0.859  1.00 96.06           N  
ATOM    703  CA  ALA A  86       4.560 -16.206  -0.356  1.00 96.06           C  
ATOM    704  C   ALA A  86       5.774 -16.584  -1.217  1.00 96.06           C  
ATOM    705  CB  ALA A  86       3.576 -17.351  -0.126  1.00 96.06           C  
ATOM    706  O   ALA A  86       6.600 -17.393  -0.781  1.00 96.06           O  
ATOM    707  N   PHE A  87       5.908 -16.006  -2.410  1.00 94.44           N  
ATOM    708  CA  PHE A  87       7.106 -16.132  -3.239  1.00 94.44           C  
ATOM    709  C   PHE A  87       8.170 -15.080  -2.894  1.00 94.44           C  
ATOM    710  CB  PHE A  87       6.714 -16.125  -4.725  1.00 94.44           C  
ATOM    711  O   PHE A  87       7.954 -14.151  -2.114  1.00 94.44           O  
ATOM    712  CG  PHE A  87       6.205 -17.452  -5.266  1.00 94.44           C  
ATOM    713  CD1 PHE A  87       6.912 -18.650  -5.032  1.00 94.44           C  
ATOM    714  CD2 PHE A  87       5.083 -17.474  -6.111  1.00 94.44           C  
ATOM    715  CE1 PHE A  87       6.492 -19.852  -5.626  1.00 94.44           C  
ATOM    716  CE2 PHE A  87       4.690 -18.664  -6.744  1.00 94.44           C  
ATOM    717  CZ  PHE A  87       5.389 -19.858  -6.496  1.00 94.44           C  
ATOM    718  N   GLY A  88       9.362 -15.245  -3.468  1.00 86.50           N  
ATOM    719  CA  GLY A  88      10.405 -14.230  -3.472  1.00 86.50           C  
ATOM    720  C   GLY A  88      11.620 -14.493  -2.596  1.00 86.50           C  
ATOM    721  O   GLY A  88      11.714 -15.418  -1.785  1.00 86.50           O  
ATOM    722  N   LEU A  89      12.561 -13.567  -2.750  1.00 78.44           N  
ATOM    723  CA  LEU A  89      13.892 -13.598  -2.158  1.00 78.44           C  
ATOM    724  C   LEU A  89      13.955 -13.785  -0.631  1.00 78.44           C  
ATOM    725  CB  LEU A  89      14.598 -12.287  -2.545  1.00 78.44           C  
ATOM    726  O   LEU A  89      14.886 -14.444  -0.175  1.00 78.44           O  
ATOM    727  CG  LEU A  89      14.916 -12.089  -4.025  1.00 78.44           C  
ATOM    728  CD1 LEU A  89      15.732 -10.808  -4.208  1.00 78.44           C  
ATOM    729  CD2 LEU A  89      15.722 -13.258  -4.520  1.00 78.44           C  
ATOM    730  N   PRO A  90      13.062 -13.200   0.205  1.00 76.50           N  
ATOM    731  CA  PRO A  90      13.184 -13.359   1.656  1.00 76.50           C  
ATOM    732  C   PRO A  90      13.113 -14.823   2.104  1.00 76.50           C  
ATOM    733  CB  PRO A  90      12.041 -12.544   2.272  1.00 76.50           C  
ATOM    734  O   PRO A  90      13.907 -15.237   2.946  1.00 76.50           O  
ATOM    735  CG  PRO A  90      11.694 -11.521   1.196  1.00 76.50           C  
ATOM    736  CD  PRO A  90      11.959 -12.292  -0.098  1.00 76.50           C  
ATOM    737  N   ALA A  91      12.184 -15.597   1.534  1.00 80.38           N  
ATOM    738  CA  ALA A  91      12.024 -17.009   1.860  1.00 80.38           C  
ATOM    739  C   ALA A  91      13.187 -17.843   1.309  1.00 80.38           C  
ATOM    740  CB  ALA A  91      10.674 -17.485   1.321  1.00 80.38           C  
ATOM    741  O   ALA A  91      13.715 -18.687   2.025  1.00 80.38           O  
ATOM    742  N   GLU A  92      13.637 -17.561   0.083  1.00 82.56           N  
ATOM    743  CA  GLU A  92      14.773 -18.252  -0.540  1.00 82.56           C  
ATOM    744  C   GLU A  92      16.079 -18.047   0.247  1.00 82.56           C  
ATOM    745  CB  GLU A  92      14.894 -17.776  -1.995  1.00 82.56           C  
ATOM    746  O   GLU A  92      16.752 -19.016   0.593  1.00 82.56           O  
ATOM    747  CG  GLU A  92      15.840 -18.637  -2.847  1.00 82.56           C  
ATOM    748  CD  GLU A  92      15.806 -18.234  -4.334  1.00 82.56           C  
ATOM    749  OE1 GLU A  92      16.114 -19.089  -5.195  1.00 82.56           O  
ATOM    750  OE2 GLU A  92      15.452 -17.069  -4.631  1.00 82.56           O  
ATOM    751  N   ASN A  93      16.403 -16.807   0.627  1.00 80.25           N  
ATOM    752  CA  ASN A  93      17.619 -16.508   1.391  1.00 80.25           C  
ATOM    753  C   ASN A  93      17.580 -17.118   2.801  1.00 80.25           C  
ATOM    754  CB  ASN A  93      17.831 -14.982   1.455  1.00 80.25           C  
ATOM    755  O   ASN A  93      18.589 -17.634   3.285  1.00 80.25           O  
ATOM    756  CG  ASN A  93      18.291 -14.362   0.141  1.00 80.25           C  
ATOM    757  ND2 ASN A  93      18.560 -13.075   0.134  1.00 80.25           N  
ATOM    758  OD1 ASN A  93      18.437 -15.004  -0.880  1.00 80.25           O  
ATOM    759  N   ALA A  94      16.421 -17.087   3.465  1.00 78.62           N  
ATOM    760  CA  ALA A  94      16.263 -17.721   4.770  1.00 78.62           C  
ATOM    761  C   ALA A  94      16.398 -19.250   4.676  1.00 78.62           C  
ATOM    762  CB  ALA A  94      14.914 -17.301   5.346  1.00 78.62           C  
ATOM    763  O   ALA A  94      17.083 -19.871   5.489  1.00 78.62           O  
ATOM    764  N   ALA A  95      15.821 -19.850   3.637  1.00 79.69           N  
ATOM    765  CA  ALA A  95      15.941 -21.270   3.352  1.00 79.69           C  
ATOM    766  C   ALA A  95      17.398 -21.700   3.111  1.00 79.69           C  
ATOM    767  CB  ALA A  95      15.034 -21.546   2.159  1.00 79.69           C  
ATOM    768  O   ALA A  95      17.829 -22.704   3.680  1.00 79.69           O  
ATOM    769  N   ILE A  96      18.186 -20.904   2.375  1.00 82.62           N  
ATOM    770  CA  ILE A  96      19.635 -21.114   2.198  1.00 82.62           C  
ATOM    771  C   ILE A  96      20.361 -21.063   3.550  1.00 82.62           C  
ATOM    772  CB  ILE A  96      20.215 -20.077   1.200  1.00 82.62           C  
ATOM    773  O   ILE A  96      21.117 -21.977   3.884  1.00 82.62           O  
ATOM    774  CG1 ILE A  96      19.694 -20.353  -0.227  1.00 82.62           C  
ATOM    775  CG2 ILE A  96      21.758 -20.101   1.190  1.00 82.62           C  
ATOM    776  CD1 ILE A  96      19.889 -19.185  -1.203  1.00 82.62           C  
ATOM    777  N   ALA A  97      20.108 -20.029   4.360  1.00 80.62           N  
ATOM    778  CA  ALA A  97      20.765 -19.847   5.656  1.00 80.62           C  
ATOM    779  C   ALA A  97      20.477 -20.997   6.641  1.00 80.62           C  
ATOM    780  CB  ALA A  97      20.326 -18.496   6.233  1.00 80.62           C  
ATOM    781  O   ALA A  97      21.360 -21.405   7.399  1.00 80.62           O  
ATOM    782  N   HIS A  98      19.261 -21.548   6.604  1.00 83.38           N  
ATOM    783  CA  HIS A  98      18.819 -22.638   7.476  1.00 83.38           C  
ATOM    784  C   HIS A  98      18.922 -24.035   6.844  1.00 83.38           C  
ATOM    785  CB  HIS A  98      17.411 -22.315   7.994  1.00 83.38           C  
ATOM    786  O   HIS A  98      18.631 -25.022   7.519  1.00 83.38           O  
ATOM    787  CG  HIS A  98      17.420 -21.158   8.960  1.00 83.38           C  
ATOM    788  CD2 HIS A  98      17.016 -19.871   8.721  1.00 83.38           C  
ATOM    789  ND1 HIS A  98      17.872 -21.202  10.259  1.00 83.38           N  
ATOM    790  CE1 HIS A  98      17.744 -19.974  10.787  1.00 83.38           C  
ATOM    791  NE2 HIS A  98      17.231 -19.126   9.886  1.00 83.38           N  
ATOM    792  N   LYS A  99      19.375 -24.141   5.586  1.00 89.75           N  
ATOM    793  CA  LYS A  99      19.487 -25.395   4.816  1.00 89.75           C  
ATOM    794  C   LYS A  99      18.171 -26.183   4.753  1.00 89.75           C  
ATOM    795  CB  LYS A  99      20.657 -26.250   5.327  1.00 89.75           C  
ATOM    796  O   LYS A  99      18.153 -27.400   4.939  1.00 89.75           O  
ATOM    797  CG  LYS A  99      21.991 -25.499   5.350  1.00 89.75           C  
ATOM    798  CD  LYS A  99      23.089 -26.438   5.849  1.00 89.75           C  
ATOM    799  CE  LYS A  99      24.407 -25.669   5.900  1.00 89.75           C  
ATOM    800  NZ  LYS A  99      25.517 -26.545   6.344  1.00 89.75           N  
ATOM    801  N   VAL A 100      17.068 -25.483   4.507  1.00 92.19           N  
ATOM    802  CA  VAL A 100      15.721 -26.057   4.346  1.00 92.19           C  
ATOM    803  C   VAL A 100      15.150 -25.697   2.975  1.00 92.19           C  
ATOM    804  CB  VAL A 100      14.773 -25.626   5.484  1.00 92.19           C  
ATOM    805  O   VAL A 100      15.671 -24.814   2.303  1.00 92.19           O  
ATOM    806  CG1 VAL A 100      15.243 -26.163   6.840  1.00 92.19           C  
ATOM    807  CG2 VAL A 100      14.600 -24.109   5.580  1.00 92.19           C  
ATOM    808  N   ALA A 101      14.084 -26.369   2.539  1.00 93.75           N  
ATOM    809  CA  ALA A 101      13.379 -25.980   1.319  1.00 93.75           C  
ATOM    810  C   ALA A 101      12.579 -24.676   1.547  1.00 93.75           C  
ATOM    811  CB  ALA A 101      12.473 -27.131   0.871  1.00 93.75           C  
ATOM    812  O   ALA A 101      11.899 -24.573   2.577  1.00 93.75           O  
ATOM    813  N   PRO A 102      12.584 -23.707   0.606  1.00 93.62           N  
ATOM    814  CA  PRO A 102      11.793 -22.478   0.718  1.00 93.62           C  
ATOM    815  C   PRO A 102      10.301 -22.727   0.947  1.00 93.62           C  
ATOM    816  CB  PRO A 102      12.042 -21.716  -0.583  1.00 93.62           C  
ATOM    817  O   PRO A 102       9.699 -22.046   1.770  1.00 93.62           O  
ATOM    818  CG  PRO A 102      13.441 -22.160  -0.992  1.00 93.62           C  
ATOM    819  CD  PRO A 102      13.470 -23.623  -0.548  1.00 93.62           C  
ATOM    820  N   ALA A 103       9.723 -23.754   0.314  1.00 95.56           N  
ATOM    821  CA  ALA A 103       8.335 -24.155   0.544  1.00 95.56           C  
ATOM    822  C   ALA A 103       8.064 -24.466   2.020  1.00 95.56           C  
ATOM    823  CB  ALA A 103       8.028 -25.373  -0.337  1.00 95.56           C  
ATOM    824  O   ALA A 103       7.149 -23.903   2.620  1.00 95.56           O  
ATOM    825  N   LYS A 104       8.900 -25.320   2.625  1.00 94.62           N  
ATOM    826  CA  LYS A 104       8.773 -25.709   4.032  1.00 94.62           C  
ATOM    827  C   LYS A 104       8.875 -24.490   4.953  1.00 94.62           C  
ATOM    828  CB  LYS A 104       9.822 -26.781   4.359  1.00 94.62           C  
ATOM    829  O   LYS A 104       7.996 -24.290   5.785  1.00 94.62           O  
ATOM    830  CG  LYS A 104       9.671 -27.257   5.807  1.00 94.62           C  
ATOM    831  CD  LYS A 104      10.701 -28.329   6.156  1.00 94.62           C  
ATOM    832  CE  LYS A 104      10.542 -28.610   7.649  1.00 94.62           C  
ATOM    833  NZ  LYS A 104      11.498 -29.622   8.138  1.00 94.62           N  
ATOM    834  N   TRP A 105       9.900 -23.660   4.753  1.00 92.88           N  
ATOM    835  CA  TRP A 105      10.108 -22.428   5.521  1.00 92.88           C  
ATOM    836  C   TRP A 105       8.903 -21.482   5.435  1.00 92.88           C  
ATOM    837  CB  TRP A 105      11.364 -21.736   4.981  1.00 92.88           C  
ATOM    838  O   TRP A 105       8.416 -20.975   6.445  1.00 92.88           O  
ATOM    839  CG  TRP A 105      11.689 -20.439   5.648  1.00 92.88           C  
ATOM    840  CD1 TRP A 105      11.318 -19.214   5.215  1.00 92.88           C  
ATOM    841  CD2 TRP A 105      12.432 -20.226   6.882  1.00 92.88           C  
ATOM    842  CE2 TRP A 105      12.454 -18.827   7.156  1.00 92.88           C  
ATOM    843  CE3 TRP A 105      13.084 -21.074   7.801  1.00 92.88           C  
ATOM    844  NE1 TRP A 105      11.789 -18.255   6.092  1.00 92.88           N  
ATOM    845  CH2 TRP A 105      13.744 -19.164   9.172  1.00 92.88           C  
ATOM    846  CZ2 TRP A 105      13.084 -18.293   8.289  1.00 92.88           C  
ATOM    847  CZ3 TRP A 105      13.743 -20.549   8.927  1.00 92.88           C  
ATOM    848  N   THR A 106       8.392 -21.271   4.223  1.00 95.00           N  
ATOM    849  CA  THR A 106       7.236 -20.417   3.957  1.00 95.00           C  
ATOM    850  C   THR A 106       5.986 -20.918   4.674  1.00 95.00           C  
ATOM    851  CB  THR A 106       7.021 -20.318   2.443  1.00 95.00           C  
ATOM    852  O   THR A 106       5.350 -20.137   5.376  1.00 95.00           O  
ATOM    853  CG2 THR A 106       5.725 -19.635   2.033  1.00 95.00           C  
ATOM    854  OG1 THR A 106       8.063 -19.543   1.902  1.00 95.00           O  
ATOM    855  N   PHE A 107       5.637 -22.204   4.564  1.00 96.75           N  
ATOM    856  CA  PHE A 107       4.426 -22.733   5.204  1.00 96.75           C  
ATOM    857  C   PHE A 107       4.519 -22.789   6.736  1.00 96.75           C  
ATOM    858  CB  PHE A 107       4.055 -24.096   4.606  1.00 96.75           C  
ATOM    859  O   PHE A 107       3.514 -22.551   7.407  1.00 96.75           O  
ATOM    860  CG  PHE A 107       3.473 -24.005   3.207  1.00 96.75           C  
ATOM    861  CD1 PHE A 107       2.236 -23.364   2.999  1.00 96.75           C  
ATOM    862  CD2 PHE A 107       4.158 -24.560   2.110  1.00 96.75           C  
ATOM    863  CE1 PHE A 107       1.708 -23.250   1.700  1.00 96.75           C  
ATOM    864  CE2 PHE A 107       3.639 -24.431   0.810  1.00 96.75           C  
ATOM    865  CZ  PHE A 107       2.416 -23.773   0.605  1.00 96.75           C  
ATOM    866  N   GLU A 108       5.707 -23.024   7.301  1.00 95.62           N  
ATOM    867  CA  GLU A 108       5.939 -22.909   8.749  1.00 95.62           C  
ATOM    868  C   GLU A 108       5.714 -21.464   9.236  1.00 95.62           C  
ATOM    869  CB  GLU A 108       7.354 -23.415   9.100  1.00 95.62           C  
ATOM    870  O   GLU A 108       5.016 -21.245  10.229  1.00 95.62           O  
ATOM    871  CG  GLU A 108       7.455 -24.953   9.034  1.00 95.62           C  
ATOM    872  CD  GLU A 108       8.877 -25.521   9.235  1.00 95.62           C  
ATOM    873  OE1 GLU A 108       9.003 -26.771   9.301  1.00 95.62           O  
ATOM    874  OE2 GLU A 108       9.860 -24.750   9.289  1.00 95.62           O  
ATOM    875  N   ASN A 109       6.211 -20.466   8.496  1.00 94.12           N  
ATOM    876  CA  ASN A 109       5.987 -19.054   8.820  1.00 94.12           C  
ATOM    877  C   ASN A 109       4.533 -18.623   8.628  1.00 94.12           C  
ATOM    878  CB  ASN A 109       6.879 -18.172   7.949  1.00 94.12           C  
ATOM    879  O   ASN A 109       4.020 -17.863   9.445  1.00 94.12           O  
ATOM    880  CG  ASN A 109       8.348 -18.307   8.259  1.00 94.12           C  
ATOM    881  ND2 ASN A 109       9.162 -17.915   7.318  1.00 94.12           N  
ATOM    882  OD1 ASN A 109       8.781 -18.683   9.334  1.00 94.12           O  
ATOM    883  N   ILE A 110       3.860 -19.101   7.575  1.00 97.25           N  
ATOM    884  CA  ILE A 110       2.425 -18.871   7.363  1.00 97.25           C  
ATOM    885  C   ILE A 110       1.648 -19.365   8.581  1.00 97.25           C  
ATOM    886  CB  ILE A 110       1.940 -19.552   6.061  1.00 97.25           C  
ATOM    887  O   ILE A 110       0.865 -18.610   9.148  1.00 97.25           O  
ATOM    888  CG1 ILE A 110       2.416 -18.730   4.847  1.00 97.25           C  
ATOM    889  CG2 ILE A 110       0.411 -19.736   6.055  1.00 97.25           C  
ATOM    890  CD1 ILE A 110       2.154 -19.367   3.480  1.00 97.25           C  
ATOM    891  N   ALA A 111       1.893 -20.601   9.027  1.00 97.69           N  
ATOM    892  CA  ALA A 111       1.206 -21.166  10.183  1.00 97.69           C  
ATOM    893  C   ALA A 111       1.443 -20.331  11.454  1.00 97.69           C  
ATOM    894  CB  ALA A 111       1.660 -22.619  10.358  1.00 97.69           C  
ATOM    895  O   ALA A 111       0.490 -20.017  12.169  1.00 97.69           O  
ATOM    896  N   TYR A 112       2.690 -19.920  11.702  1.00 95.88           N  
ATOM    897  CA  TYR A 112       3.042 -19.098  12.860  1.00 95.88           C  
ATOM    898  C   TYR A 112       2.400 -17.703  12.807  1.00 95.88           C  
ATOM    899  CB  TYR A 112       4.570 -19.002  12.959  1.00 95.88           C  
ATOM    900  O   TYR A 112       1.746 -17.272  13.754  1.00 95.88           O  
ATOM    901  CG  TYR A 112       5.038 -18.281  14.208  1.00 95.88           C  
ATOM    902  CD1 TYR A 112       5.250 -16.889  14.184  1.00 95.88           C  
ATOM    903  CD2 TYR A 112       5.221 -18.998  15.405  1.00 95.88           C  
ATOM    904  CE1 TYR A 112       5.627 -16.214  15.361  1.00 95.88           C  
ATOM    905  CE2 TYR A 112       5.630 -18.330  16.576  1.00 95.88           C  
ATOM    906  OH  TYR A 112       6.221 -16.279  17.682  1.00 95.88           O  
ATOM    907  CZ  TYR A 112       5.827 -16.933  16.556  1.00 95.88           C  
ATOM    908  N   MET A 113       2.540 -16.989  11.689  1.00 96.38           N  
ATOM    909  CA  MET A 113       1.983 -15.644  11.534  1.00 96.38           C  
ATOM    910  C   MET A 113       0.451 -15.663  11.526  1.00 96.38           C  
ATOM    911  CB  MET A 113       2.520 -14.991  10.256  1.00 96.38           C  
ATOM    912  O   MET A 113      -0.159 -14.733  12.051  1.00 96.38           O  
ATOM    913  CG  MET A 113       4.018 -14.684  10.353  1.00 96.38           C  
ATOM    914  SD  MET A 113       4.788 -14.073   8.825  1.00 96.38           S  
ATOM    915  CE  MET A 113       4.039 -12.435   8.678  1.00 96.38           C  
ATOM    916  N   ARG A 114      -0.182 -16.716  10.989  1.00 97.75           N  
ATOM    917  CA  ARG A 114      -1.638 -16.913  11.053  1.00 97.75           C  
ATOM    918  C   ARG A 114      -2.111 -16.972  12.498  1.00 97.75           C  
ATOM    919  CB  ARG A 114      -2.020 -18.200  10.307  1.00 97.75           C  
ATOM    920  O   ARG A 114      -3.070 -16.286  12.839  1.00 97.75           O  
ATOM    921  CG  ARG A 114      -3.541 -18.402  10.210  1.00 97.75           C  
ATOM    922  CD  ARG A 114      -3.883 -19.786   9.649  1.00 97.75           C  
ATOM    923  NE  ARG A 114      -3.321 -19.974   8.308  1.00 97.75           N  
ATOM    924  NH1 ARG A 114      -3.411 -22.259   8.134  1.00 97.75           N  
ATOM    925  NH2 ARG A 114      -2.692 -21.026   6.420  1.00 97.75           N  
ATOM    926  CZ  ARG A 114      -3.140 -21.088   7.635  1.00 97.75           C  
ATOM    927  N   ASP A 115      -1.427 -17.739  13.346  1.00 96.06           N  
ATOM    928  CA  ASP A 115      -1.725 -17.810  14.780  1.00 96.06           C  
ATOM    929  C   ASP A 115      -1.590 -16.433  15.450  1.00 96.06           C  
ATOM    930  CB  ASP A 115      -0.820 -18.858  15.443  1.00 96.06           C  
ATOM    931  O   ASP A 115      -2.500 -16.003  16.156  1.00 96.06           O  
ATOM    932  CG  ASP A 115      -1.094 -18.973  16.944  1.00 96.06           C  
ATOM    933  OD1 ASP A 115      -2.199 -19.426  17.306  1.00 96.06           O  
ATOM    934  OD2 ASP A 115      -0.202 -18.596  17.742  1.00 96.06           O  
ATOM    935  N   GLN A 116      -0.528 -15.676  15.144  1.00 95.94           N  
ATOM    936  CA  GLN A 116      -0.378 -14.309  15.663  1.00 95.94           C  
ATOM    937  C   GLN A 116      -1.522 -13.377  15.216  1.00 95.94           C  
ATOM    938  CB  GLN A 116       0.971 -13.698  15.253  1.00 95.94           C  
ATOM    939  O   GLN A 116      -2.039 -12.601  16.020  1.00 95.94           O  
ATOM    940  CG  GLN A 116       2.210 -14.441  15.765  1.00 95.94           C  
ATOM    941  CD  GLN A 116       3.471 -13.599  15.582  1.00 95.94           C  
ATOM    942  NE2 GLN A 116       3.960 -13.005  16.651  1.00 95.94           N  
ATOM    943  OE1 GLN A 116       4.010 -13.443  14.492  1.00 95.94           O  
ATOM    944  N   LEU A 117      -1.947 -13.451  13.948  1.00 97.12           N  
ATOM    945  CA  LEU A 117      -3.068 -12.659  13.425  1.00 97.12           C  
ATOM    946  C   LEU A 117      -4.406 -13.057  14.064  1.00 97.12           C  
ATOM    947  CB  LEU A 117      -3.147 -12.802  11.892  1.00 97.12           C  
ATOM    948  O   LEU A 117      -5.210 -12.180  14.383  1.00 97.12           O  
ATOM    949  CG  LEU A 117      -2.008 -12.134  11.103  1.00 97.12           C  
ATOM    950  CD1 LEU A 117      -2.150 -12.446   9.617  1.00 97.12           C  
ATOM    951  CD2 LEU A 117      -1.989 -10.614  11.247  1.00 97.12           C  
ATOM    952  N   LYS A 118      -4.642 -14.355  14.293  1.00 96.75           N  
ATOM    953  CA  LYS A 118      -5.834 -14.843  15.002  1.00 96.75           C  
ATOM    954  C   LYS A 118      -5.849 -14.391  16.463  1.00 96.75           C  
ATOM    955  CB  LYS A 118      -5.951 -16.373  14.890  1.00 96.75           C  
ATOM    956  O   LYS A 118      -6.881 -13.914  16.926  1.00 96.75           O  
ATOM    957  CG  LYS A 118      -6.415 -16.813  13.491  1.00 96.75           C  
ATOM    958  CD  LYS A 118      -6.838 -18.289  13.477  1.00 96.75           C  
ATOM    959  CE  LYS A 118      -7.406 -18.672  12.100  1.00 96.75           C  
ATOM    960  NZ  LYS A 118      -8.411 -19.764  12.190  1.00 96.75           N  
ATOM    961  N   LYS A 119      -4.701 -14.423  17.149  1.00 96.44           N  
ATOM    962  CA  LYS A 119      -4.546 -13.911  18.522  1.00 96.44           C  
ATOM    963  C   LYS A 119      -4.821 -12.415  18.650  1.00 96.44           C  
ATOM    964  CB  LYS A 119      -3.133 -14.211  19.030  1.00 96.44           C  
ATOM    965  O   LYS A 119      -5.271 -11.983  19.702  1.00 96.44           O  
ATOM    966  CG  LYS A 119      -2.978 -15.673  19.458  1.00 96.44           C  
ATOM    967  CD  LYS A 119      -1.505 -15.938  19.760  1.00 96.44           C  
ATOM    968  CE  LYS A 119      -1.321 -17.338  20.337  1.00 96.44           C  
ATOM    969  NZ  LYS A 119       0.103 -17.724  20.269  1.00 96.44           N  
ATOM    970  N   LEU A 120      -4.607 -11.623  17.595  1.00 97.44           N  
ATOM    971  CA  LEU A 120      -5.014 -10.210  17.555  1.00 97.44           C  
ATOM    972  C   LEU A 120      -6.540 -10.014  17.445  1.00 97.44           C  
ATOM    973  CB  LEU A 120      -4.293  -9.493  16.399  1.00 97.44           C  
ATOM    974  O   LEU A 120      -7.017  -8.879  17.536  1.00 97.44           O  
ATOM    975  CG  LEU A 120      -2.803  -9.220  16.651  1.00 97.44           C  
ATOM    976  CD1 LEU A 120      -2.151  -8.764  15.345  1.00 97.44           C  
ATOM    977  CD2 LEU A 120      -2.593  -8.120  17.697  1.00 97.44           C  
ATOM    978  N   GLY A 121      -7.310 -11.082  17.220  1.00 97.31           N  
ATOM    979  CA  GLY A 121      -8.767 -11.039  17.108  1.00 97.31           C  
ATOM    980  C   GLY A 121      -9.269 -10.232  15.918  1.00 97.31           C  
ATOM    981  O   GLY A 121     -10.245  -9.495  16.043  1.00 97.31           O  
ATOM    982  N   LEU A 122      -8.584 -10.306  14.776  1.00 98.12           N  
ATOM    983  CA  LEU A 122      -9.012  -9.627  13.551  1.00 98.12           C  
ATOM    984  C   LEU A 122     -10.289 -10.277  12.982  1.00 98.12           C  
ATOM    985  CB  LEU A 122      -7.868  -9.643  12.521  1.00 98.12           C  
ATOM    986  O   LEU A 122     -10.437 -11.498  13.015  1.00 98.12           O  
ATOM    987  CG  LEU A 122      -6.522  -9.070  13.005  1.00 98.12           C  
ATOM    988  CD1 LEU A 122      -5.463  -9.305  11.932  1.00 98.12           C  
ATOM    989  CD2 LEU A 122      -6.585  -7.570  13.284  1.00 98.12           C  
ATOM    990  N   SER A 123     -11.194  -9.475  12.420  1.00 97.56           N  
ATOM    991  CA  SER A 123     -12.471  -9.887  11.816  1.00 97.56           C  
ATOM    992  C   SER A 123     -12.330 -10.408  10.380  1.00 97.56           C  
ATOM    993  CB  SER A 123     -13.563  -8.816  11.984  1.00 97.56           C  
ATOM    994  O   SER A 123     -13.090 -10.046   9.479  1.00 97.56           O  
ATOM    995  OG  SER A 123     -13.335  -7.593  11.321  1.00 97.56           O  
ATOM    996  N   VAL A 124     -11.330 -11.272  10.185  1.00 98.56           N  
ATOM    997  CA  VAL A 124     -10.928 -11.837   8.892  1.00 98.56           C  
ATOM    998  C   VAL A 124     -11.819 -13.016   8.488  1.00 98.56           C  
ATOM    999  CB  VAL A 124      -9.439 -12.243   8.926  1.00 98.56           C  
ATOM   1000  O   VAL A 124     -12.102 -13.898   9.301  1.00 98.56           O  
ATOM   1001  CG1 VAL A 124      -8.979 -13.032   7.697  1.00 98.56           C  
ATOM   1002  CG2 VAL A 124      -8.541 -11.001   9.027  1.00 98.56           C  
ATOM   1003  N   ASP A 125     -12.200 -13.067   7.211  1.00 98.44           N  
ATOM   1004  CA  ASP A 125     -12.777 -14.257   6.579  1.00 98.44           C  
ATOM   1005  C   ASP A 125     -11.663 -15.246   6.188  1.00 98.44           C  
ATOM   1006  CB  ASP A 125     -13.661 -13.866   5.380  1.00 98.44           C  
ATOM   1007  O   ASP A 125     -11.102 -15.186   5.092  1.00 98.44           O  
ATOM   1008  CG  ASP A 125     -14.463 -15.056   4.828  1.00 98.44           C  
ATOM   1009  OD1 ASP A 125     -14.232 -16.200   5.282  1.00 98.44           O  
ATOM   1010  OD2 ASP A 125     -15.381 -14.813   4.005  1.00 98.44           O  
ATOM   1011  N   TRP A 126     -11.317 -16.148   7.110  1.00 97.94           N  
ATOM   1012  CA  TRP A 126     -10.269 -17.155   6.900  1.00 97.94           C  
ATOM   1013  C   TRP A 126     -10.657 -18.258   5.903  1.00 97.94           C  
ATOM   1014  CB  TRP A 126      -9.849 -17.762   8.245  1.00 97.94           C  
ATOM   1015  O   TRP A 126      -9.767 -18.949   5.415  1.00 97.94           O  
ATOM   1016  CG  TRP A 126      -9.148 -16.822   9.178  1.00 97.94           C  
ATOM   1017  CD1 TRP A 126      -9.679 -16.257  10.285  1.00 97.94           C  
ATOM   1018  CD2 TRP A 126      -7.788 -16.297   9.076  1.00 97.94           C  
ATOM   1019  CE2 TRP A 126      -7.564 -15.409  10.171  1.00 97.94           C  
ATOM   1020  CE3 TRP A 126      -6.726 -16.476   8.164  1.00 97.94           C  
ATOM   1021  NE1 TRP A 126      -8.749 -15.426  10.877  1.00 97.94           N  
ATOM   1022  CH2 TRP A 126      -5.317 -14.924   9.418  1.00 97.94           C  
ATOM   1023  CZ2 TRP A 126      -6.348 -14.733  10.354  1.00 97.94           C  
ATOM   1024  CZ3 TRP A 126      -5.508 -15.789   8.326  1.00 97.94           C  
ATOM   1025  N   ASP A 127     -11.939 -18.407   5.536  1.00 97.31           N  
ATOM   1026  CA  ASP A 127     -12.338 -19.342   4.468  1.00 97.31           C  
ATOM   1027  C   ASP A 127     -11.852 -18.840   3.087  1.00 97.31           C  
ATOM   1028  CB  ASP A 127     -13.871 -19.587   4.470  1.00 97.31           C  
ATOM   1029  O   ASP A 127     -11.868 -19.597   2.117  1.00 97.31           O  
ATOM   1030  CG  ASP A 127     -14.438 -20.577   5.516  1.00 97.31           C  
ATOM   1031  OD1 ASP A 127     -13.794 -20.963   6.515  1.00 97.31           O  
ATOM   1032  OD2 ASP A 127     -15.608 -21.029   5.365  1.00 97.31           O  
ATOM   1033  N   ARG A 128     -11.396 -17.579   2.993  1.00 98.31           N  
ATOM   1034  CA  ARG A 128     -10.858 -16.962   1.770  1.00 98.31           C  
ATOM   1035  C   ARG A 128      -9.329 -16.909   1.709  1.00 98.31           C  
ATOM   1036  CB  ARG A 128     -11.497 -15.576   1.567  1.00 98.31           C  
ATOM   1037  O   ARG A 128      -8.772 -16.284   0.808  1.00 98.31           O  
ATOM   1038  CG  ARG A 128     -13.003 -15.695   1.311  1.00 98.31           C  
ATOM   1039  CD  ARG A 128     -13.650 -14.315   1.195  1.00 98.31           C  
ATOM   1040  NE  ARG A 128     -15.082 -14.448   0.889  1.00 98.31           N  
ATOM   1041  NH1 ARG A 128     -14.904 -14.633  -1.396  1.00 98.31           N  
ATOM   1042  NH2 ARG A 128     -16.834 -15.048  -0.443  1.00 98.31           N  
ATOM   1043  CZ  ARG A 128     -15.598 -14.690  -0.304  1.00 98.31           C  
ATOM   1044  N   GLU A 129      -8.656 -17.539   2.665  1.00 98.56           N  
ATOM   1045  CA  GLU A 129      -7.201 -17.552   2.763  1.00 98.56           C  
ATOM   1046  C   GLU A 129      -6.545 -18.338   1.617  1.00 98.56           C  
ATOM   1047  CB  GLU A 129      -6.811 -18.124   4.134  1.00 98.56           C  
ATOM   1048  O   GLU A 129      -6.922 -19.469   1.319  1.00 98.56           O  
ATOM   1049  CG  GLU A 129      -5.300 -18.088   4.377  1.00 98.56           C  
ATOM   1050  CD  GLU A 129      -4.883 -18.738   5.697  1.00 98.56           C  
ATOM   1051  OE1 GLU A 129      -3.709 -18.533   6.076  1.00 98.56           O  
ATOM   1052  OE2 GLU A 129      -5.620 -19.516   6.330  1.00 98.56           O  
ATOM   1053  N   PHE A 130      -5.495 -17.770   1.023  1.00 98.44           N  
ATOM   1054  CA  PHE A 130      -4.590 -18.479   0.118  1.00 98.44           C  
ATOM   1055  C   PHE A 130      -3.147 -17.997   0.295  1.00 98.44           C  
ATOM   1056  CB  PHE A 130      -5.057 -18.332  -1.339  1.00 98.44           C  
ATOM   1057  O   PHE A 130      -2.884 -16.941   0.875  1.00 98.44           O  
ATOM   1058  CG  PHE A 130      -5.116 -16.903  -1.843  1.00 98.44           C  
ATOM   1059  CD1 PHE A 130      -6.351 -16.234  -1.884  1.00 98.44           C  
ATOM   1060  CD2 PHE A 130      -3.947 -16.239  -2.266  1.00 98.44           C  
ATOM   1061  CE1 PHE A 130      -6.422 -14.919  -2.367  1.00 98.44           C  
ATOM   1062  CE2 PHE A 130      -4.012 -14.901  -2.691  1.00 98.44           C  
ATOM   1063  CZ  PHE A 130      -5.254 -14.245  -2.751  1.00 98.44           C  
ATOM   1064  N   ALA A 131      -2.203 -18.772  -0.233  1.00 98.38           N  
ATOM   1065  CA  ALA A 131      -0.803 -18.384  -0.354  1.00 98.38           C  
ATOM   1066  C   ALA A 131      -0.432 -18.316  -1.835  1.00 98.38           C  
ATOM   1067  CB  ALA A 131       0.056 -19.381   0.427  1.00 98.38           C  
ATOM   1068  O   ALA A 131      -0.704 -19.259  -2.581  1.00 98.38           O  
ATOM   1069  N   THR A 132       0.198 -17.225  -2.265  1.00 98.50           N  
ATOM   1070  CA  THR A 132       0.484 -16.998  -3.692  1.00 98.50           C  
ATOM   1071  C   THR A 132       1.439 -18.034  -4.290  1.00 98.50           C  
ATOM   1072  CB  THR A 132       1.029 -15.590  -3.945  1.00 98.50           C  
ATOM   1073  O   THR A 132       1.406 -18.284  -5.488  1.00 98.50           O  
ATOM   1074  CG2 THR A 132       0.060 -14.494  -3.506  1.00 98.50           C  
ATOM   1075  OG1 THR A 132       2.234 -15.379  -3.248  1.00 98.50           O  
ATOM   1076  N   CYS A 133       2.218 -18.722  -3.447  1.00 98.00           N  
ATOM   1077  CA  CYS A 133       3.132 -19.788  -3.852  1.00 98.00           C  
ATOM   1078  C   CYS A 133       2.468 -21.143  -4.153  1.00 98.00           C  
ATOM   1079  CB  CYS A 133       4.268 -19.910  -2.829  1.00 98.00           C  
ATOM   1080  O   CYS A 133       3.165 -22.123  -4.422  1.00 98.00           O  
ATOM   1081  SG  CYS A 133       3.626 -20.547  -1.250  1.00 98.00           S  
ATOM   1082  N   THR A 134       1.137 -21.226  -4.090  1.00 98.44           N  
ATOM   1083  CA  THR A 134       0.382 -22.459  -4.358  1.00 98.44           C  
ATOM   1084  C   THR A 134      -0.054 -22.545  -5.826  1.00 98.44           C  
ATOM   1085  CB  THR A 134      -0.828 -22.620  -3.429  1.00 98.44           C  
ATOM   1086  O   THR A 134      -0.461 -21.524  -6.389  1.00 98.44           O  
ATOM   1087  CG2 THR A 134      -0.400 -22.744  -1.968  1.00 98.44           C  
ATOM   1088  OG1 THR A 134      -1.736 -21.548  -3.532  1.00 98.44           O  
ATOM   1089  N   PRO A 135       0.002 -23.733  -6.466  1.00 98.31           N  
ATOM   1090  CA  PRO A 135      -0.413 -23.900  -7.862  1.00 98.31           C  
ATOM   1091  C   PRO A 135      -1.848 -23.446  -8.132  1.00 98.31           C  
ATOM   1092  CB  PRO A 135      -0.248 -25.390  -8.176  1.00 98.31           C  
ATOM   1093  O   PRO A 135      -2.128 -22.904  -9.196  1.00 98.31           O  
ATOM   1094  CG  PRO A 135       0.723 -25.912  -7.121  1.00 98.31           C  
ATOM   1095  CD  PRO A 135       0.514 -24.987  -5.929  1.00 98.31           C  
ATOM   1096  N   GLU A 136      -2.745 -23.615  -7.162  1.00 98.06           N  
ATOM   1097  CA  GLU A 136      -4.145 -23.191  -7.234  1.00 98.06           C  
ATOM   1098  C   GLU A 136      -4.288 -21.670  -7.416  1.00 98.06           C  
ATOM   1099  CB  GLU A 136      -4.880 -23.623  -5.951  1.00 98.06           C  
ATOM   1100  O   GLU A 136      -5.275 -21.207  -7.992  1.00 98.06           O  
ATOM   1101  CG  GLU A 136      -4.954 -25.145  -5.712  1.00 98.06           C  
ATOM   1102  CD  GLU A 136      -3.648 -25.811  -5.235  1.00 98.06           C  
ATOM   1103  OE1 GLU A 136      -3.575 -27.056  -5.306  1.00 98.06           O  
ATOM   1104  OE2 GLU A 136      -2.710 -25.090  -4.823  1.00 98.06           O  
ATOM   1105  N   TYR A 137      -3.302 -20.899  -6.948  1.00 98.69           N  
ATOM   1106  CA  TYR A 137      -3.210 -19.459  -7.157  1.00 98.69           C  
ATOM   1107  C   TYR A 137      -2.474 -19.125  -8.458  1.00 98.69           C  
ATOM   1108  CB  TYR A 137      -2.537 -18.801  -5.945  1.00 98.69           C  
ATOM   1109  O   TYR A 137      -3.066 -18.536  -9.367  1.00 98.69           O  
ATOM   1110  CG  TYR A 137      -2.507 -17.292  -6.054  1.00 98.69           C  
ATOM   1111  CD1 TYR A 137      -1.401 -16.627  -6.624  1.00 98.69           C  
ATOM   1112  CD2 TYR A 137      -3.628 -16.559  -5.631  1.00 98.69           C  
ATOM   1113  CE1 TYR A 137      -1.410 -15.225  -6.755  1.00 98.69           C  
ATOM   1114  CE2 TYR A 137      -3.643 -15.163  -5.772  1.00 98.69           C  
ATOM   1115  OH  TYR A 137      -2.601 -13.143  -6.393  1.00 98.69           O  
ATOM   1116  CZ  TYR A 137      -2.536 -14.493  -6.320  1.00 98.69           C  
ATOM   1117  N   TYR A 138      -1.197 -19.511  -8.571  1.00 98.62           N  
ATOM   1118  CA  TYR A 138      -0.333 -19.011  -9.645  1.00 98.62           C  
ATOM   1119  C   TYR A 138      -0.644 -19.611 -11.027  1.00 98.62           C  
ATOM   1120  CB  TYR A 138       1.146 -19.129  -9.268  1.00 98.62           C  
ATOM   1121  O   TYR A 138      -0.196 -19.093 -12.049  1.00 98.62           O  
ATOM   1122  CG  TYR A 138       1.699 -20.539  -9.184  1.00 98.62           C  
ATOM   1123  CD1 TYR A 138       2.087 -21.048  -7.933  1.00 98.62           C  
ATOM   1124  CD2 TYR A 138       1.870 -21.325 -10.342  1.00 98.62           C  
ATOM   1125  CE1 TYR A 138       2.623 -22.343  -7.828  1.00 98.62           C  
ATOM   1126  CE2 TYR A 138       2.386 -22.631 -10.242  1.00 98.62           C  
ATOM   1127  OH  TYR A 138       3.270 -24.388  -8.861  1.00 98.62           O  
ATOM   1128  CZ  TYR A 138       2.760 -23.138  -8.982  1.00 98.62           C  
ATOM   1129  N   HIS A 139      -1.469 -20.664 -11.101  1.00 98.56           N  
ATOM   1130  CA  HIS A 139      -2.061 -21.122 -12.362  1.00 98.56           C  
ATOM   1131  C   HIS A 139      -2.696 -19.966 -13.143  1.00 98.56           C  
ATOM   1132  CB  HIS A 139      -3.133 -22.181 -12.048  1.00 98.56           C  
ATOM   1133  O   HIS A 139      -2.544 -19.864 -14.360  1.00 98.56           O  
ATOM   1134  CG  HIS A 139      -3.915 -22.655 -13.248  1.00 98.56           C  
ATOM   1135  CD2 HIS A 139      -4.895 -21.975 -13.922  1.00 98.56           C  
ATOM   1136  ND1 HIS A 139      -3.787 -23.875 -13.865  1.00 98.56           N  
ATOM   1137  CE1 HIS A 139      -4.651 -23.927 -14.890  1.00 98.56           C  
ATOM   1138  NE2 HIS A 139      -5.345 -22.784 -14.968  1.00 98.56           N  
ATOM   1139  N   TRP A 140      -3.410 -19.084 -12.446  1.00 98.62           N  
ATOM   1140  CA  TRP A 140      -4.225 -18.049 -13.069  1.00 98.62           C  
ATOM   1141  C   TRP A 140      -3.404 -16.907 -13.657  1.00 98.62           C  
ATOM   1142  CB  TRP A 140      -5.222 -17.563 -12.022  1.00 98.62           C  
ATOM   1143  O   TRP A 140      -3.741 -16.397 -14.723  1.00 98.62           O  
ATOM   1144  CG  TRP A 140      -6.261 -18.584 -11.692  1.00 98.62           C  
ATOM   1145  CD1 TRP A 140      -6.437 -19.152 -10.480  1.00 98.62           C  
ATOM   1146  CD2 TRP A 140      -7.166 -19.283 -12.602  1.00 98.62           C  
ATOM   1147  CE2 TRP A 140      -7.855 -20.285 -11.857  1.00 98.62           C  
ATOM   1148  CE3 TRP A 140      -7.414 -19.225 -13.994  1.00 98.62           C  
ATOM   1149  NE1 TRP A 140      -7.391 -20.142 -10.566  1.00 98.62           N  
ATOM   1150  CH2 TRP A 140      -8.931 -21.131 -13.853  1.00 98.62           C  
ATOM   1151  CZ2 TRP A 140      -8.726 -21.196 -12.466  1.00 98.62           C  
ATOM   1152  CZ3 TRP A 140      -8.278 -20.146 -14.613  1.00 98.62           C  
ATOM   1153  N   GLU A 141      -2.301 -16.531 -13.019  1.00 98.31           N  
ATOM   1154  CA  GLU A 141      -1.371 -15.561 -13.601  1.00 98.31           C  
ATOM   1155  C   GLU A 141      -0.530 -16.163 -14.730  1.00 98.31           C  
ATOM   1156  CB  GLU A 141      -0.503 -14.922 -12.522  1.00 98.31           C  
ATOM   1157  O   GLU A 141      -0.232 -15.450 -15.686  1.00 98.31           O  
ATOM   1158  CG  GLU A 141       0.321 -15.968 -11.777  1.00 98.31           C  
ATOM   1159  CD  GLU A 141       1.088 -15.373 -10.613  1.00 98.31           C  
ATOM   1160  OE1 GLU A 141       2.221 -15.852 -10.425  1.00 98.31           O  
ATOM   1161  OE2 GLU A 141       0.502 -14.502  -9.921  1.00 98.31           O  
ATOM   1162  N   GLN A 142      -0.229 -17.471 -14.707  1.00 98.81           N  
ATOM   1163  CA  GLN A 142       0.345 -18.155 -15.872  1.00 98.81           C  
ATOM   1164  C   GLN A 142      -0.634 -18.147 -17.052  1.00 98.81           C  
ATOM   1165  CB  GLN A 142       0.726 -19.604 -15.540  1.00 98.81           C  
ATOM   1166  O   GLN A 142      -0.241 -17.855 -18.182  1.00 98.81           O  
ATOM   1167  CG  GLN A 142       1.953 -19.714 -14.631  1.00 98.81           C  
ATOM   1168  CD  GLN A 142       2.323 -21.158 -14.300  1.00 98.81           C  
ATOM   1169  NE2 GLN A 142       3.463 -21.384 -13.691  1.00 98.81           N  
ATOM   1170  OE1 GLN A 142       1.616 -22.110 -14.599  1.00 98.81           O  
ATOM   1171  N   TRP A 143      -1.918 -18.415 -16.797  1.00 98.56           N  
ATOM   1172  CA  TRP A 143      -2.961 -18.315 -17.815  1.00 98.56           C  
ATOM   1173  C   TRP A 143      -3.033 -16.899 -18.397  1.00 98.56           C  
ATOM   1174  CB  TRP A 143      -4.308 -18.760 -17.235  1.00 98.56           C  
ATOM   1175  O   TRP A 143      -2.975 -16.739 -19.619  1.00 98.56           O  
ATOM   1176  CG  TRP A 143      -5.459 -18.525 -18.160  1.00 98.56           C  
ATOM   1177  CD1 TRP A 143      -5.885 -19.377 -19.118  1.00 98.56           C  
ATOM   1178  CD2 TRP A 143      -6.303 -17.337 -18.274  1.00 98.56           C  
ATOM   1179  CE2 TRP A 143      -7.220 -17.541 -19.350  1.00 98.56           C  
ATOM   1180  CE3 TRP A 143      -6.372 -16.103 -17.589  1.00 98.56           C  
ATOM   1181  NE1 TRP A 143      -6.920 -18.804 -19.828  1.00 98.56           N  
ATOM   1182  CH2 TRP A 143      -8.184 -15.340 -19.036  1.00 98.56           C  
ATOM   1183  CZ2 TRP A 143      -8.154 -16.564 -19.727  1.00 98.56           C  
ATOM   1184  CZ3 TRP A 143      -7.295 -15.112 -17.971  1.00 98.56           C  
ATOM   1185  N   LEU A 144      -3.075 -15.871 -17.542  1.00 98.56           N  
ATOM   1186  CA  LEU A 144      -3.125 -14.477 -17.982  1.00 98.56           C  
ATOM   1187  C   LEU A 144      -1.869 -14.100 -18.775  1.00 98.56           C  
ATOM   1188  CB  LEU A 144      -3.338 -13.567 -16.760  1.00 98.56           C  
ATOM   1189  O   LEU A 144      -1.978 -13.493 -19.837  1.00 98.56           O  
ATOM   1190  CG  LEU A 144      -3.492 -12.075 -17.106  1.00 98.56           C  
ATOM   1191  CD1 LEU A 144      -4.676 -11.795 -18.031  1.00 98.56           C  
ATOM   1192  CD2 LEU A 144      -3.690 -11.250 -15.837  1.00 98.56           C  
ATOM   1193  N   PHE A 145      -0.684 -14.525 -18.330  1.00 98.69           N  
ATOM   1194  CA  PHE A 145       0.567 -14.337 -19.065  1.00 98.69           C  
ATOM   1195  C   PHE A 145       0.468 -14.905 -20.488  1.00 98.69           C  
ATOM   1196  CB  PHE A 145       1.718 -14.987 -18.282  1.00 98.69           C  
ATOM   1197  O   PHE A 145       0.818 -14.225 -21.452  1.00 98.69           O  
ATOM   1198  CG  PHE A 145       3.099 -14.757 -18.867  1.00 98.69           C  
ATOM   1199  CD1 PHE A 145       3.517 -15.453 -20.020  1.00 98.69           C  
ATOM   1200  CD2 PHE A 145       3.980 -13.855 -18.245  1.00 98.69           C  
ATOM   1201  CE1 PHE A 145       4.798 -15.235 -20.553  1.00 98.69           C  
ATOM   1202  CE2 PHE A 145       5.266 -13.644 -18.773  1.00 98.69           C  
ATOM   1203  CZ  PHE A 145       5.677 -14.339 -19.923  1.00 98.69           C  
ATOM   1204  N   VAL A 146      -0.055 -16.127 -20.648  1.00 98.38           N  
ATOM   1205  CA  VAL A 146      -0.249 -16.749 -21.967  1.00 98.38           C  
ATOM   1206  C   VAL A 146      -1.214 -15.935 -22.837  1.00 98.38           C  
ATOM   1207  CB  VAL A 146      -0.705 -18.218 -21.822  1.00 98.38           C  
ATOM   1208  O   VAL A 146      -0.925 -15.737 -24.021  1.00 98.38           O  
ATOM   1209  CG1 VAL A 146      -1.186 -18.825 -23.148  1.00 98.38           C  
ATOM   1210  CG2 VAL A 146       0.452 -19.088 -21.312  1.00 98.38           C  
ATOM   1211  N   GLN A 147      -2.326 -15.431 -22.287  1.00 98.12           N  
ATOM   1212  CA  GLN A 147      -3.266 -14.590 -23.046  1.00 98.12           C  
ATOM   1213  C   GLN A 147      -2.616 -13.278 -23.500  1.00 98.12           C  
ATOM   1214  CB  GLN A 147      -4.542 -14.284 -22.240  1.00 98.12           C  
ATOM   1215  O   GLN A 147      -2.693 -12.906 -24.673  1.00 98.12           O  
ATOM   1216  CG  GLN A 147      -5.355 -15.507 -21.794  1.00 98.12           C  
ATOM   1217  CD  GLN A 147      -5.536 -16.580 -22.867  1.00 98.12           C  
ATOM   1218  NE2 GLN A 147      -5.351 -17.831 -22.510  1.00 98.12           N  
ATOM   1219  OE1 GLN A 147      -5.799 -16.326 -24.035  1.00 98.12           O  
ATOM   1220  N   LEU A 148      -1.899 -12.610 -22.600  1.00 98.38           N  
ATOM   1221  CA  LEU A 148      -1.252 -11.331 -22.876  1.00 98.38           C  
ATOM   1222  C   LEU A 148      -0.077 -11.470 -23.850  1.00 98.38           C  
ATOM   1223  CB  LEU A 148      -0.818 -10.720 -21.541  1.00 98.38           C  
ATOM   1224  O   LEU A 148       0.119 -10.604 -24.705  1.00 98.38           O  
ATOM   1225  CG  LEU A 148      -1.996 -10.372 -20.611  1.00 98.38           C  
ATOM   1226  CD1 LEU A 148      -1.427  -9.887 -19.290  1.00 98.38           C  
ATOM   1227  CD2 LEU A 148      -2.897  -9.289 -21.186  1.00 98.38           C  
ATOM   1228  N   TYR A 149       0.658 -12.584 -23.797  1.00 97.69           N  
ATOM   1229  CA  TYR A 149       1.676 -12.917 -24.793  1.00 97.69           C  
ATOM   1230  C   TYR A 149       1.060 -13.086 -26.187  1.00 97.69           C  
ATOM   1231  CB  TYR A 149       2.438 -14.177 -24.363  1.00 97.69           C  
ATOM   1232  O   TYR A 149       1.546 -12.493 -27.149  1.00 97.69           O  
ATOM   1233  CG  TYR A 149       3.616 -14.493 -25.264  1.00 97.69           C  
ATOM   1234  CD1 TYR A 149       3.446 -15.295 -26.410  1.00 97.69           C  
ATOM   1235  CD2 TYR A 149       4.881 -13.948 -24.971  1.00 97.69           C  
ATOM   1236  CE1 TYR A 149       4.540 -15.555 -27.258  1.00 97.69           C  
ATOM   1237  CE2 TYR A 149       5.978 -14.207 -25.814  1.00 97.69           C  
ATOM   1238  OH  TYR A 149       6.866 -15.278 -27.769  1.00 97.69           O  
ATOM   1239  CZ  TYR A 149       5.807 -15.011 -26.960  1.00 97.69           C  
ATOM   1240  N   LYS A 150      -0.061 -13.816 -26.307  1.00 96.38           N  
ATOM   1241  CA  LYS A 150      -0.794 -13.969 -27.581  1.00 96.38           C  
ATOM   1242  C   LYS A 150      -1.277 -12.624 -28.146  1.00 96.38           C  
ATOM   1243  CB  LYS A 150      -1.994 -14.913 -27.394  1.00 96.38           C  
ATOM   1244  O   LYS A 150      -1.349 -12.479 -29.363  1.00 96.38           O  
ATOM   1245  CG  LYS A 150      -1.633 -16.394 -27.179  1.00 96.38           C  
ATOM   1246  CD  LYS A 150      -2.880 -17.135 -26.667  1.00 96.38           C  
ATOM   1247  CE  LYS A 150      -2.650 -18.626 -26.387  1.00 96.38           C  
ATOM   1248  NZ  LYS A 150      -3.843 -19.220 -25.720  1.00 96.38           N  
ATOM   1249  N   LYS A 151      -1.579 -11.644 -27.285  1.00 97.62           N  
ATOM   1250  CA  LYS A 151      -1.974 -10.274 -27.668  1.00 97.62           C  
ATOM   1251  C   LYS A 151      -0.794  -9.320 -27.906  1.00 97.62           C  
ATOM   1252  CB  LYS A 151      -2.960  -9.706 -26.631  1.00 97.62           C  
ATOM   1253  O   LYS A 151      -1.016  -8.157 -28.226  1.00 97.62           O  
ATOM   1254  CG  LYS A 151      -4.316 -10.429 -26.658  1.00 97.62           C  
ATOM   1255  CD  LYS A 151      -5.310  -9.743 -25.714  1.00 97.62           C  
ATOM   1256  CE  LYS A 151      -6.643 -10.503 -25.672  1.00 97.62           C  
ATOM   1257  NZ  LYS A 151      -7.575  -9.896 -24.694  1.00 97.62           N  
ATOM   1258  N   GLY A 152       0.451  -9.779 -27.760  1.00 97.00           N  
ATOM   1259  CA  GLY A 152       1.650  -8.956 -27.950  1.00 97.00           C  
ATOM   1260  C   GLY A 152       1.958  -7.986 -26.802  1.00 97.00           C  
ATOM   1261  O   GLY A 152       2.911  -7.215 -26.914  1.00 97.00           O  
ATOM   1262  N   LEU A 153       1.206  -8.050 -25.696  1.00 98.00           N  
ATOM   1263  CA  LEU A 153       1.414  -7.248 -24.481  1.00 98.00           C  
ATOM   1264  C   LEU A 153       2.543  -7.788 -23.599  1.00 98.00           C  
ATOM   1265  CB  LEU A 153       0.098  -7.167 -23.688  1.00 98.00           C  
ATOM   1266  O   LEU A 153       3.000  -7.095 -22.691  1.00 98.00           O  
ATOM   1267  CG  LEU A 153      -0.978  -6.294 -24.355  1.00 98.00           C  
ATOM   1268  CD1 LEU A 153      -2.287  -6.417 -23.577  1.00 98.00           C  
ATOM   1269  CD2 LEU A 153      -0.581  -4.817 -24.386  1.00 98.00           C  
ATOM   1270  N   ILE A 154       3.018  -9.000 -23.887  1.00 98.12           N  
ATOM   1271  CA  ILE A 154       4.245  -9.551 -23.324  1.00 98.12           C  
ATOM   1272  C   ILE A 154       5.210  -9.867 -24.456  1.00 98.12           C  
ATOM   1273  CB  ILE A 154       3.977 -10.764 -22.415  1.00 98.12           C  
ATOM   1274  O   ILE A 154       4.834 -10.462 -25.465  1.00 98.12           O  
ATOM   1275  CG1 ILE A 154       3.024 -10.348 -21.274  1.00 98.12           C  
ATOM   1276  CG2 ILE A 154       5.302 -11.325 -21.864  1.00 98.12           C  
ATOM   1277  CD1 ILE A 154       2.700 -11.478 -20.301  1.00 98.12           C  
ATOM   1278  N   TYR A 155       6.470  -9.483 -24.285  1.00 96.19           N  
ATOM   1279  CA  TYR A 155       7.528  -9.756 -25.250  1.00 96.19           C  
ATOM   1280  C   TYR A 155       8.852 -10.046 -24.545  1.00 96.19           C  
ATOM   1281  CB  TYR A 155       7.640  -8.579 -26.228  1.00 96.19           C  
ATOM   1282  O   TYR A 155       9.038  -9.684 -23.383  1.00 96.19           O  
ATOM   1283  CG  TYR A 155       8.187  -7.301 -25.619  1.00 96.19           C  
ATOM   1284  CD1 TYR A 155       7.348  -6.437 -24.887  1.00 96.19           C  
ATOM   1285  CD2 TYR A 155       9.545  -6.983 -25.784  1.00 96.19           C  
ATOM   1286  CE1 TYR A 155       7.864  -5.245 -24.336  1.00 96.19           C  
ATOM   1287  CE2 TYR A 155      10.058  -5.798 -25.235  1.00 96.19           C  
ATOM   1288  OH  TYR A 155       9.751  -3.764 -24.026  1.00 96.19           O  
ATOM   1289  CZ  TYR A 155       9.225  -4.920 -24.515  1.00 96.19           C  
ATOM   1290  N   ARG A 156       9.784 -10.692 -25.253  1.00 94.12           N  
ATOM   1291  CA  ARG A 156      11.142 -10.955 -24.767  1.00 94.12           C  
ATOM   1292  C   ARG A 156      12.144 -10.077 -25.506  1.00 94.12           C  
ATOM   1293  CB  ARG A 156      11.464 -12.451 -24.888  1.00 94.12           C  
ATOM   1294  O   ARG A 156      12.084  -9.979 -26.730  1.00 94.12           O  
ATOM   1295  CG  ARG A 156      12.774 -12.848 -24.183  1.00 94.12           C  
ATOM   1296  CD  ARG A 156      12.972 -14.350 -24.366  1.00 94.12           C  
ATOM   1297  NE  ARG A 156      14.178 -14.889 -23.702  1.00 94.12           N  
ATOM   1298  NH1 ARG A 156      14.717 -16.479 -25.281  1.00 94.12           N  
ATOM   1299  NH2 ARG A 156      15.903 -16.355 -23.412  1.00 94.12           N  
ATOM   1300  CZ  ARG A 156      14.929 -15.891 -24.138  1.00 94.12           C  
ATOM   1301  N   LYS A 157      13.082  -9.469 -24.781  1.00 89.38           N  
ATOM   1302  CA  LYS A 157      14.223  -8.744 -25.362  1.00 89.38           C  
ATOM   1303  C   LYS A 157      15.489  -8.962 -24.543  1.00 89.38           C  
ATOM   1304  CB  LYS A 157      13.915  -7.244 -25.536  1.00 89.38           C  
ATOM   1305  O   LYS A 157      15.411  -9.255 -23.352  1.00 89.38           O  
ATOM   1306  CG  LYS A 157      13.657  -6.501 -24.216  1.00 89.38           C  
ATOM   1307  CD  LYS A 157      13.663  -4.978 -24.411  1.00 89.38           C  
ATOM   1308  CE  LYS A 157      13.227  -4.289 -23.112  1.00 89.38           C  
ATOM   1309  NZ  LYS A 157      12.547  -2.993 -23.366  1.00 89.38           N  
ATOM   1310  N   LEU A 158      16.644  -8.809 -25.188  1.00 85.81           N  
ATOM   1311  CA  LEU A 158      17.922  -8.688 -24.492  1.00 85.81           C  
ATOM   1312  C   LEU A 158      17.968  -7.324 -23.799  1.00 85.81           C  
ATOM   1313  CB  LEU A 158      19.071  -8.860 -25.502  1.00 85.81           C  
ATOM   1314  O   LEU A 158      17.704  -6.307 -24.441  1.00 85.81           O  
ATOM   1315  CG  LEU A 158      20.463  -8.983 -24.853  1.00 85.81           C  
ATOM   1316  CD1 LEU A 158      20.618 -10.324 -24.134  1.00 85.81           C  
ATOM   1317  CD2 LEU A 158      21.543  -8.902 -25.930  1.00 85.81           C  
ATOM   1318  N   SER A 159      18.291  -7.316 -22.511  1.00 77.62           N  
ATOM   1319  CA  SER A 159      18.384  -6.091 -21.727  1.00 77.62           C  
ATOM   1320  C   SER A 159      19.612  -6.107 -20.838  1.00 77.62           C  
ATOM   1321  CB  SER A 159      17.159  -5.939 -20.836  1.00 77.62           C  
ATOM   1322  O   SER A 159      19.913  -7.127 -20.219  1.00 77.62           O  
ATOM   1323  OG  SER A 159      15.995  -5.689 -21.596  1.00 77.62           O  
ATOM   1324  N   THR A 160      20.255  -4.950 -20.717  1.00 76.31           N  
ATOM   1325  CA  THR A 160      21.281  -4.710 -19.706  1.00 76.31           C  
ATOM   1326  C   THR A 160      20.609  -4.507 -18.353  1.00 76.31           C  
ATOM   1327  CB  THR A 160      22.143  -3.497 -20.063  1.00 76.31           C  
ATOM   1328  O   THR A 160      19.795  -3.598 -18.174  1.00 76.31           O  
ATOM   1329  CG2 THR A 160      23.380  -3.398 -19.175  1.00 76.31           C  
ATOM   1330  OG1 THR A 160      22.557  -3.579 -21.404  1.00 76.31           O  
ATOM   1331  N   VAL A 161      20.928  -5.371 -17.399  1.00 76.81           N  
ATOM   1332  CA  VAL A 161      20.303  -5.422 -16.073  1.00 76.81           C  
ATOM   1333  C   VAL A 161      21.310  -5.160 -14.965  1.00 76.81           C  
ATOM   1334  CB  VAL A 161      19.619  -6.774 -15.838  1.00 76.81           C  
ATOM   1335  O   VAL A 161      22.511  -5.368 -15.135  1.00 76.81           O  
ATOM   1336  CG1 VAL A 161      18.525  -7.034 -16.876  1.00 76.81           C  
ATOM   1337  CG2 VAL A 161      20.632  -7.930 -15.792  1.00 76.81           C  
ATOM   1338  N   ASN A 162      20.802  -4.749 -13.807  1.00 75.75           N  
ATOM   1339  CA  ASN A 162      21.554  -4.765 -12.559  1.00 75.75           C  
ATOM   1340  C   ASN A 162      21.670  -6.215 -12.090  1.00 75.75           C  
ATOM   1341  CB  ASN A 162      20.781  -3.925 -11.534  1.00 75.75           C  
ATOM   1342  O   ASN A 162      20.653  -6.853 -11.848  1.00 75.75           O  
ATOM   1343  CG  ASN A 162      20.615  -2.484 -11.957  1.00 75.75           C  
ATOM   1344  ND2 ASN A 162      19.427  -1.954 -11.805  1.00 75.75           N  
ATOM   1345  OD1 ASN A 162      21.524  -1.850 -12.469  1.00 75.75           O  
ATOM   1346  N   TRP A 163      22.879  -6.740 -11.962  1.00 82.44           N  
ATOM   1347  CA  TRP A 163      23.148  -8.081 -11.466  1.00 82.44           C  
ATOM   1348  C   TRP A 163      23.798  -8.009 -10.090  1.00 82.44           C  
ATOM   1349  CB  TRP A 163      24.040  -8.818 -12.464  1.00 82.44           C  
ATOM   1350  O   TRP A 163      24.855  -7.402  -9.929  1.00 82.44           O  
ATOM   1351  CG  TRP A 163      24.419 -10.186 -12.004  1.00 82.44           C  
ATOM   1352  CD1 TRP A 163      25.566 -10.522 -11.371  1.00 82.44           C  
ATOM   1353  CD2 TRP A 163      23.613 -11.397 -12.051  1.00 82.44           C  
ATOM   1354  CE2 TRP A 163      24.356 -12.454 -11.453  1.00 82.44           C  
ATOM   1355  CE3 TRP A 163      22.326 -11.704 -12.543  1.00 82.44           C  
ATOM   1356  NE1 TRP A 163      25.524 -11.859 -11.029  1.00 82.44           N  
ATOM   1357  CH2 TRP A 163      22.577 -14.039 -11.880  1.00 82.44           C  
ATOM   1358  CZ2 TRP A 163      23.861 -13.762 -11.382  1.00 82.44           C  
ATOM   1359  CZ3 TRP A 163      21.811 -13.011 -12.454  1.00 82.44           C  
ATOM   1360  N   ASP A 164      23.192  -8.649  -9.097  1.00 79.06           N  
ATOM   1361  CA  ASP A 164      23.819  -8.817  -7.791  1.00 79.06           C  
ATOM   1362  C   ASP A 164      24.704 -10.074  -7.803  1.00 79.06           C  
ATOM   1363  CB  ASP A 164      22.741  -8.894  -6.713  1.00 79.06           C  
ATOM   1364  O   ASP A 164      24.179 -11.180  -7.958  1.00 79.06           O  
ATOM   1365  CG  ASP A 164      23.342  -8.785  -5.312  1.00 79.06           C  
ATOM   1366  OD1 ASP A 164      24.351  -9.468  -5.026  1.00 79.06           O  
ATOM   1367  OD2 ASP A 164      22.788  -8.020  -4.497  1.00 79.06           O  
ATOM   1368  N   PRO A 165      26.034  -9.958  -7.643  1.00 81.25           N  
ATOM   1369  CA  PRO A 165      26.927 -11.112  -7.682  1.00 81.25           C  
ATOM   1370  C   PRO A 165      26.906 -11.947  -6.395  1.00 81.25           C  
ATOM   1371  CB  PRO A 165      28.310 -10.517  -7.943  1.00 81.25           C  
ATOM   1372  O   PRO A 165      27.374 -13.083  -6.410  1.00 81.25           O  
ATOM   1373  CG  PRO A 165      28.241  -9.161  -7.243  1.00 81.25           C  
ATOM   1374  CD  PRO A 165      26.798  -8.726  -7.484  1.00 81.25           C  
ATOM   1375  N   VAL A 166      26.387 -11.425  -5.283  1.00 78.38           N  
ATOM   1376  CA  VAL A 166      26.231 -12.190  -4.037  1.00 78.38           C  
ATOM   1377  C   VAL A 166      24.911 -12.930  -4.062  1.00 78.38           C  
ATOM   1378  CB  VAL A 166      26.323 -11.269  -2.809  1.00 78.38           C  
ATOM   1379  O   VAL A 166      24.876 -14.141  -3.865  1.00 78.38           O  
ATOM   1380  CG1 VAL A 166      25.889 -11.955  -1.506  1.00 78.38           C  
ATOM   1381  CG2 VAL A 166      27.774 -10.809  -2.636  1.00 78.38           C  
ATOM   1382  N   ASP A 167      23.837 -12.205  -4.354  1.00 72.81           N  
ATOM   1383  CA  ASP A 167      22.518 -12.801  -4.415  1.00 72.81           C  
ATOM   1384  C   ASP A 167      22.396 -13.696  -5.657  1.00 72.81           C  
ATOM   1385  CB  ASP A 167      21.448 -11.692  -4.300  1.00 72.81           C  
ATOM   1386  O   ASP A 167      21.694 -14.691  -5.572  1.00 72.81           O  
ATOM   1387  CG  ASP A 167      21.048 -11.326  -2.855  1.00 72.81           C  
ATOM   1388  OD1 ASP A 167      21.562 -11.944  -1.897  1.00 72.81           O  
ATOM   1389  OD2 ASP A 167      20.125 -10.497  -2.691  1.00 72.81           O  
ATOM   1390  N   GLN A 168      23.087 -13.421  -6.771  1.00 80.12           N  
ATOM   1391  CA  GLN A 168      22.998 -14.115  -8.072  1.00 80.12           C  
ATOM   1392  C   GLN A 168      21.625 -13.952  -8.761  1.00 80.12           C  
ATOM   1393  CB  GLN A 168      23.471 -15.585  -7.982  1.00 80.12           C  
ATOM   1394  O   GLN A 168      20.998 -14.930  -9.169  1.00 80.12           O  
ATOM   1395  CG  GLN A 168      24.924 -15.780  -7.513  1.00 80.12           C  
ATOM   1396  CD  GLN A 168      25.962 -15.616  -8.623  1.00 80.12           C  
ATOM   1397  NE2 GLN A 168      27.062 -14.947  -8.379  1.00 80.12           N  
ATOM   1398  OE1 GLN A 168      25.841 -16.106  -9.736  1.00 80.12           O  
ATOM   1399  N   THR A 169      21.108 -12.720  -8.841  1.00 74.94           N  
ATOM   1400  CA  THR A 169      19.876 -12.371  -9.592  1.00 74.94           C  
ATOM   1401  C   THR A 169      19.993 -11.000 -10.227  1.00 74.94           C  
ATOM   1402  CB  THR A 169      18.583 -12.384  -8.742  1.00 74.94           C  
ATOM   1403  O   THR A 169      20.738 -10.136  -9.760  1.00 74.94           O  
ATOM   1404  CG2 THR A 169      18.631 -11.462  -7.515  1.00 74.94           C  
ATOM   1405  OG1 THR A 169      17.406 -12.065  -9.441  1.00 74.94           O  
ATOM   1406  N   VAL A 170      19.162 -10.788 -11.245  1.00 78.94           N  
ATOM   1407  CA  VAL A 170      18.716  -9.459 -11.642  1.00 78.94           C  
ATOM   1408  C   VAL A 170      18.059  -8.742 -10.461  1.00 78.94           C  
ATOM   1409  CB  VAL A 170      17.723  -9.554 -12.810  1.00 78.94           C  
ATOM   1410  O   VAL A 170      17.195  -9.302  -9.781  1.00 78.94           O  
ATOM   1411  CG1 VAL A 170      17.076  -8.203 -13.142  1.00 78.94           C  
ATOM   1412  CG2 VAL A 170      18.433 -10.031 -14.074  1.00 78.94           C  
ATOM   1413  N   LEU A 171      18.447  -7.489 -10.269  1.00 70.31           N  
ATOM   1414  CA  LEU A 171      17.767  -6.504  -9.448  1.00 70.31           C  
ATOM   1415  C   LEU A 171      17.028  -5.520 -10.363  1.00 70.31           C  
ATOM   1416  CB  LEU A 171      18.795  -5.797  -8.546  1.00 70.31           C  
ATOM   1417  O   LEU A 171      17.549  -5.090 -11.395  1.00 70.31           O  
ATOM   1418  CG  LEU A 171      19.528  -6.709  -7.544  1.00 70.31           C  
ATOM   1419  CD1 LEU A 171      20.449  -5.839  -6.690  1.00 70.31           C  
ATOM   1420  CD2 LEU A 171      18.580  -7.459  -6.604  1.00 70.31           C  
ATOM   1421  N   ALA A 172      15.816  -5.127  -9.981  1.00 68.25           N  
ATOM   1422  CA  ALA A 172      15.175  -3.962 -10.584  1.00 68.25           C  
ATOM   1423  C   ALA A 172      15.982  -2.689 -10.249  1.00 68.25           C  
ATOM   1424  CB  ALA A 172      13.719  -3.905 -10.117  1.00 68.25           C  
ATOM   1425  O   ALA A 172      16.801  -2.694  -9.327  1.00 68.25           O  
ATOM   1426  N   ASN A 173      15.776  -1.587 -10.974  1.00 65.44           N  
ATOM   1427  CA  ASN A 173      16.478  -0.329 -10.671  1.00 65.44           C  
ATOM   1428  C   ASN A 173      16.204   0.140  -9.235  1.00 65.44           C  
ATOM   1429  CB  ASN A 173      16.054   0.745 -11.684  1.00 65.44           C  
ATOM   1430  O   ASN A 173      17.087   0.670  -8.574  1.00 65.44           O  
ATOM   1431  CG  ASN A 173      16.656   0.548 -13.059  1.00 65.44           C  
ATOM   1432  ND2 ASN A 173      16.022   1.083 -14.074  1.00 65.44           N  
ATOM   1433  OD1 ASN A 173      17.702  -0.056 -13.247  1.00 65.44           O  
ATOM   1434  N   GLU A 174      15.004  -0.135  -8.733  1.00 63.25           N  
ATOM   1435  CA  GLU A 174      14.522   0.232  -7.402  1.00 63.25           C  
ATOM   1436  C   GLU A 174      15.118  -0.638  -6.285  1.00 63.25           C  
ATOM   1437  CB  GLU A 174      12.985   0.129  -7.382  1.00 63.25           C  
ATOM   1438  O   GLU A 174      14.927  -0.355  -5.108  1.00 63.25           O  
ATOM   1439  CG  GLU A 174      12.274   0.967  -8.465  1.00 63.25           C  
ATOM   1440  CD  GLU A 174      12.367   0.395  -9.896  1.00 63.25           C  
ATOM   1441  OE1 GLU A 174      12.232   1.188 -10.851  1.00 63.25           O  
ATOM   1442  OE2 GLU A 174      12.660  -0.814 -10.052  1.00 63.25           O  
ATOM   1443  N   GLN A 175      15.824  -1.711  -6.644  1.00 65.44           N  
ATOM   1444  CA  GLN A 175      16.490  -2.632  -5.723  1.00 65.44           C  
ATOM   1445  C   GLN A 175      18.004  -2.362  -5.631  1.00 65.44           C  
ATOM   1446  CB  GLN A 175      16.168  -4.065  -6.170  1.00 65.44           C  
ATOM   1447  O   GLN A 175      18.737  -3.130  -5.004  1.00 65.44           O  
ATOM   1448  CG  GLN A 175      14.692  -4.432  -5.965  1.00 65.44           C  
ATOM   1449  CD  GLN A 175      14.371  -5.825  -6.493  1.00 65.44           C  
ATOM   1450  NE2 GLN A 175      13.416  -6.515  -5.908  1.00 65.44           N  
ATOM   1451  OE1 GLN A 175      14.950  -6.322  -7.444  1.00 65.44           O  
ATOM   1452  N   VAL A 176      18.486  -1.286  -6.254  1.00 63.28           N  
ATOM   1453  CA  VAL A 176      19.882  -0.848  -6.188  1.00 63.28           C  
ATOM   1454  C   VAL A 176      19.951   0.459  -5.405  1.00 63.28           C  
ATOM   1455  CB  VAL A 176      20.488  -0.711  -7.595  1.00 63.28           C  
ATOM   1456  O   VAL A 176      19.345   1.452  -5.790  1.00 63.28           O  
ATOM   1457  CG1 VAL A 176      21.973  -0.334  -7.523  1.00 63.28           C  
ATOM   1458  CG2 VAL A 176      20.362  -2.032  -8.366  1.00 63.28           C  
ATOM   1459  N   GLU A 177      20.701   0.459  -4.309  1.00 60.16           N  
ATOM   1460  CA  GLU A 177      20.916   1.617  -3.444  1.00 60.16           C  
ATOM   1461  C   GLU A 177      22.395   2.013  -3.498  1.00 60.16           C  
ATOM   1462  CB  GLU A 177      20.484   1.295  -2.002  1.00 60.16           C  
ATOM   1463  O   GLU A 177      23.264   1.236  -3.096  1.00 60.16           O  
ATOM   1464  CG  GLU A 177      18.970   1.059  -1.846  1.00 60.16           C  
ATOM   1465  CD  GLU A 177      18.545   0.753  -0.395  1.00 60.16           C  
ATOM   1466  OE1 GLU A 177      17.334   0.516  -0.178  1.00 60.16           O  
ATOM   1467  OE2 GLU A 177      19.417   0.743   0.506  1.00 60.16           O  
ATOM   1468  N   ASN A 178      22.702   3.217  -3.994  1.00 62.75           N  
ATOM   1469  CA  ASN A 178      24.075   3.719  -4.147  1.00 62.75           C  
ATOM   1470  C   ASN A 178      24.979   2.746  -4.938  1.00 62.75           C  
ATOM   1471  CB  ASN A 178      24.658   4.089  -2.767  1.00 62.75           C  
ATOM   1472  O   ASN A 178      26.084   2.404  -4.503  1.00 62.75           O  
ATOM   1473  CG  ASN A 178      23.784   5.037  -1.975  1.00 62.75           C  
ATOM   1474  ND2 ASN A 178      23.315   4.633  -0.818  1.00 62.75           N  
ATOM   1475  OD1 ASN A 178      23.517   6.155  -2.366  1.00 62.75           O  
ATOM   1476  N   GLY A 179      24.481   2.223  -6.064  1.00 62.72           N  
ATOM   1477  CA  GLY A 179      25.182   1.222  -6.881  1.00 62.72           C  
ATOM   1478  C   GLY A 179      25.371  -0.160  -6.232  1.00 62.72           C  
ATOM   1479  O   GLY A 179      26.125  -0.985  -6.756  1.00 62.72           O  
ATOM   1480  N   ARG A 180      24.721  -0.436  -5.095  1.00 70.12           N  
ATOM   1481  CA  ARG A 180      24.816  -1.711  -4.374  1.00 70.12           C  
ATOM   1482  C   ARG A 180      23.463  -2.396  -4.252  1.00 70.12           C  
ATOM   1483  CB  ARG A 180      25.450  -1.492  -2.994  1.00 70.12           C  
ATOM   1484  O   ARG A 180      22.432  -1.736  -4.204  1.00 70.12           O  
ATOM   1485  CG  ARG A 180      26.922  -1.088  -3.113  1.00 70.12           C  
ATOM   1486  CD  ARG A 180      27.492  -0.708  -1.745  1.00 70.12           C  
ATOM   1487  NE  ARG A 180      28.932  -0.407  -1.846  1.00 70.12           N  
ATOM   1488  NH1 ARG A 180      29.734  -2.564  -1.725  1.00 70.12           N  
ATOM   1489  NH2 ARG A 180      31.143  -0.872  -2.055  1.00 70.12           N  
ATOM   1490  CZ  ARG A 180      29.920  -1.283  -1.873  1.00 70.12           C  
ATOM   1491  N   GLY A 181      23.453  -3.723  -4.179  1.00 67.19           N  
ATOM   1492  CA  GLY A 181      22.219  -4.465  -3.945  1.00 67.19           C  
ATOM   1493  C   GLY A 181      21.629  -4.104  -2.581  1.00 67.19           C  
ATOM   1494  O   GLY A 181      22.325  -4.200  -1.570  1.00 67.19           O  
ATOM   1495  N   TRP A 182      20.349  -3.719  -2.534  1.00 62.03           N  
ATOM   1496  CA  TRP A 182      19.678  -3.233  -1.312  1.00 62.03           C  
ATOM   1497  C   TRP A 182      19.686  -4.223  -0.134  1.00 62.03           C  
ATOM   1498  CB  TRP A 182      18.228  -2.887  -1.655  1.00 62.03           C  
ATOM   1499  O   TRP A 182      19.477  -3.842   1.017  1.00 62.03           O  
ATOM   1500  CG  TRP A 182      17.299  -4.051  -1.866  1.00 62.03           C  
ATOM   1501  CD1 TRP A 182      17.299  -4.908  -2.912  1.00 62.03           C  
ATOM   1502  CD2 TRP A 182      16.219  -4.503  -1.000  1.00 62.03           C  
ATOM   1503  CE2 TRP A 182      15.474  -5.495  -1.702  1.00 62.03           C  
ATOM   1504  CE3 TRP A 182      15.783  -4.172   0.299  1.00 62.03           C  
ATOM   1505  NE1 TRP A 182      16.207  -5.745  -2.840  1.00 62.03           N  
ATOM   1506  CH2 TRP A 182      13.868  -5.674   0.099  1.00 62.03           C  
ATOM   1507  CZ2 TRP A 182      14.273  -6.014  -1.207  1.00 62.03           C  
ATOM   1508  CZ3 TRP A 182      14.642  -4.778   0.858  1.00 62.03           C  
ATOM   1509  N   ARG A 183      19.911  -5.516  -0.409  1.00 65.12           N  
ATOM   1510  CA  ARG A 183      20.020  -6.570   0.613  1.00 65.12           C  
ATOM   1511  C   ARG A 183      21.452  -6.998   0.871  1.00 65.12           C  
ATOM   1512  CB  ARG A 183      19.188  -7.794   0.231  1.00 65.12           C  
ATOM   1513  O   ARG A 183      21.878  -7.020   2.022  1.00 65.12           O  
ATOM   1514  CG  ARG A 183      17.704  -7.457   0.193  1.00 65.12           C  
ATOM   1515  CD  ARG A 183      16.916  -8.734  -0.060  1.00 65.12           C  
ATOM   1516  NE  ARG A 183      15.490  -8.425  -0.212  1.00 65.12           N  
ATOM   1517  NH1 ARG A 183      14.748 -10.550  -0.072  1.00 65.12           N  
ATOM   1518  NH2 ARG A 183      13.290  -8.917  -0.556  1.00 65.12           N  
ATOM   1519  CZ  ARG A 183      14.510  -9.293  -0.287  1.00 65.12           C  
ATOM   1520  N   SER A 184      22.170  -7.379  -0.182  1.00 69.69           N  
ATOM   1521  CA  SER A 184      23.519  -7.934  -0.070  1.00 69.69           C  
ATOM   1522  C   SER A 184      24.562  -6.875   0.309  1.00 69.69           C  
ATOM   1523  CB  SER A 184      23.899  -8.583  -1.403  1.00 69.69           C  
ATOM   1524  O   SER A 184      25.600  -7.205   0.883  1.00 69.69           O  
ATOM   1525  OG  SER A 184      24.073  -7.554  -2.351  1.00 69.69           O  
ATOM   1526  N   GLY A 185      24.315  -5.605  -0.037  1.00 70.75           N  
ATOM   1527  CA  GLY A 185      25.310  -4.535  -0.008  1.00 70.75           C  
ATOM   1528  C   GLY A 185      26.441  -4.722  -1.029  1.00 70.75           C  
ATOM   1529  O   GLY A 185      27.401  -3.945  -1.024  1.00 70.75           O  
ATOM   1530  N   ALA A 186      26.369  -5.739  -1.893  1.00 77.44           N  
ATOM   1531  CA  ALA A 186      27.370  -6.022  -2.913  1.00 77.44           C  
ATOM   1532  C   ALA A 186      27.318  -4.976  -4.024  1.00 77.44           C  
ATOM   1533  CB  ALA A 186      27.146  -7.428  -3.470  1.00 77.44           C  
ATOM   1534  O   ALA A 186      26.256  -4.431  -4.313  1.00 77.44           O  
ATOM   1535  N   LEU A 187      28.466  -4.701  -4.647  1.00 73.62           N  
ATOM   1536  CA  LEU A 187      28.499  -3.854  -5.834  1.00 73.62           C  
ATOM   1537  C   LEU A 187      27.741  -4.563  -6.961  1.00 73.62           C  
ATOM   1538  CB  LEU A 187      29.956  -3.564  -6.230  1.00 73.62           C  
ATOM   1539  O   LEU A 187      28.000  -5.735  -7.233  1.00 73.62           O  
ATOM   1540  CG  LEU A 187      30.072  -2.352  -7.174  1.00 73.62           C  
ATOM   1541  CD1 LEU A 187      30.051  -1.047  -6.370  1.00 73.62           C  
ATOM   1542  CD2 LEU A 187      31.383  -2.415  -7.954  1.00 73.62           C  
ATOM   1543  N   VAL A 188      26.803  -3.859  -7.581  1.00 75.88           N  
ATOM   1544  CA  VAL A 188      26.007  -4.392  -8.686  1.00 75.88           C  
ATOM   1545  C   VAL A 188      26.839  -4.393  -9.968  1.00 75.88           C  
ATOM   1546  CB  VAL A 188      24.719  -3.570  -8.819  1.00 75.88           C  
ATOM   1547  O   VAL A 188      27.493  -3.407 -10.294  1.00 75.88           O  
ATOM   1548  CG1 VAL A 188      23.929  -3.840 -10.094  1.00 75.88           C  
ATOM   1549  CG2 VAL A 188      23.803  -3.872  -7.628  1.00 75.88           C  
ATOM   1550  N   GLU A 189      26.783  -5.494 -10.711  1.00 79.12           N  
ATOM   1551  CA  GLU A 189      27.374  -5.642 -12.042  1.00 79.12           C  
ATOM   1552  C   GLU A 189      26.329  -5.354 -13.129  1.00 79.12           C  
ATOM   1553  CB  GLU A 189      27.926  -7.068 -12.221  1.00 79.12           C  
ATOM   1554  O   GLU A 189      25.124  -5.447 -12.890  1.00 79.12           O  
ATOM   1555  CG  GLU A 189      29.064  -7.431 -11.254  1.00 79.12           C  
ATOM   1556  CD  GLU A 189      29.504  -8.907 -11.355  1.00 79.12           C  
ATOM   1557  OE1 GLU A 189      30.401  -9.285 -10.571  1.00 79.12           O  
ATOM   1558  OE2 GLU A 189      28.932  -9.696 -12.163  1.00 79.12           O  
ATOM   1559  N   LYS A 190      26.767  -5.067 -14.356  1.00 74.44           N  
ATOM   1560  CA  LYS A 190      25.880  -5.069 -15.525  1.00 74.44           C  
ATOM   1561  C   LYS A 190      25.997  -6.377 -16.282  1.00 74.44           C  
ATOM   1562  CB  LYS A 190      26.161  -3.878 -16.446  1.00 74.44           C  
ATOM   1563  O   LYS A 190      27.104  -6.857 -16.519  1.00 74.44           O  
ATOM   1564  CG  LYS A 190      25.933  -2.522 -15.781  1.00 74.44           C  
ATOM   1565  CD  LYS A 190      24.549  -2.343 -15.160  1.00 74.44           C  
ATOM   1566  CE  LYS A 190      24.542  -0.926 -14.611  1.00 74.44           C  
ATOM   1567  NZ  LYS A 190      23.219  -0.583 -14.086  1.00 74.44           N  
ATOM   1568  N   ARG A 191      24.858  -6.946 -16.679  1.00 76.94           N  
ATOM   1569  CA  ARG A 191      24.801  -8.132 -17.546  1.00 76.94           C  
ATOM   1570  C   ARG A 191      23.721  -7.982 -18.600  1.00 76.94           C  
ATOM   1571  CB  ARG A 191      24.586  -9.410 -16.719  1.00 76.94           C  
ATOM   1572  O   ARG A 191      22.658  -7.446 -18.312  1.00 76.94           O  
ATOM   1573  CG  ARG A 191      25.791  -9.698 -15.815  1.00 76.94           C  
ATOM   1574  CD  ARG A 191      25.709 -11.089 -15.192  1.00 76.94           C  
ATOM   1575  NE  ARG A 191      26.856 -11.302 -14.295  1.00 76.94           N  
ATOM   1576  NH1 ARG A 191      26.503 -13.516 -13.809  1.00 76.94           N  
ATOM   1577  NH2 ARG A 191      28.225 -12.387 -12.888  1.00 76.94           N  
ATOM   1578  CZ  ARG A 191      27.191 -12.411 -13.676  1.00 76.94           C  
ATOM   1579  N   ASP A 192      23.970  -8.507 -19.790  1.00 79.81           N  
ATOM   1580  CA  ASP A 192      22.949  -8.596 -20.827  1.00 79.81           C  
ATOM   1581  C   ASP A 192      22.226  -9.936 -20.708  1.00 79.81           C  
ATOM   1582  CB  ASP A 192      23.566  -8.376 -22.210  1.00 79.81           C  
ATOM   1583  O   ASP A 192      22.817 -11.000 -20.905  1.00 79.81           O  
ATOM   1584  CG  ASP A 192      24.050  -6.939 -22.416  1.00 79.81           C  
ATOM   1585  OD1 ASP A 192      23.479  -6.022 -21.777  1.00 79.81           O  
ATOM   1586  OD2 ASP A 192      24.974  -6.773 -23.237  1.00 79.81           O  
ATOM   1587  N   ILE A 193      20.945  -9.888 -20.341  1.00 84.19           N  
ATOM   1588  CA  ILE A 193      20.123 -11.077 -20.096  1.00 84.19           C  
ATOM   1589  C   ILE A 193      18.810 -10.947 -20.880  1.00 84.19           C  
ATOM   1590  CB  ILE A 193      19.903 -11.314 -18.581  1.00 84.19           C  
ATOM   1591  O   ILE A 193      18.158  -9.899 -20.820  1.00 84.19           O  
ATOM   1592  CG1 ILE A 193      21.266 -11.405 -17.846  1.00 84.19           C  
ATOM   1593  CG2 ILE A 193      19.080 -12.600 -18.364  1.00 84.19           C  
ATOM   1594  CD1 ILE A 193      21.190 -11.723 -16.348  1.00 84.19           C  
ATOM   1595  N   PRO A 194      18.395 -11.974 -21.646  1.00 89.38           N  
ATOM   1596  CA  PRO A 194      17.078 -11.985 -22.267  1.00 89.38           C  
ATOM   1597  C   PRO A 194      15.980 -12.079 -21.203  1.00 89.38           C  
ATOM   1598  CB  PRO A 194      17.068 -13.201 -23.194  1.00 89.38           C  
ATOM   1599  O   PRO A 194      15.931 -13.060 -20.468  1.00 89.38           O  
ATOM   1600  CG  PRO A 194      18.539 -13.548 -23.404  1.00 89.38           C  
ATOM   1601  CD  PRO A 194      19.174 -13.123 -22.084  1.00 89.38           C  
ATOM   1602  N   MET A 195      15.069 -11.109 -21.156  1.00 91.31           N  
ATOM   1603  CA  MET A 195      13.980 -11.059 -20.172  1.00 91.31           C  
ATOM   1604  C   MET A 195      12.624 -10.810 -20.827  1.00 91.31           C  
ATOM   1605  CB  MET A 195      14.245  -9.963 -19.137  1.00 91.31           C  
ATOM   1606  O   MET A 195      12.549 -10.211 -21.904  1.00 91.31           O  
ATOM   1607  CG  MET A 195      15.505 -10.200 -18.304  1.00 91.31           C  
ATOM   1608  SD  MET A 195      15.542  -9.243 -16.766  1.00 91.31           S  
ATOM   1609  CE  MET A 195      15.181  -7.585 -17.385  1.00 91.31           C  
ATOM   1610  N   TYR A 196      11.558 -11.239 -20.154  1.00 95.69           N  
ATOM   1611  CA  TYR A 196      10.177 -10.935 -20.515  1.00 95.69           C  
ATOM   1612  C   TYR A 196       9.728  -9.618 -19.887  1.00 95.69           C  
ATOM   1613  CB  TYR A 196       9.223 -12.075 -20.139  1.00 95.69           C  
ATOM   1614  O   TYR A 196      10.070  -9.297 -18.745  1.00 95.69           O  
ATOM   1615  CG  TYR A 196       9.530 -13.383 -20.840  1.00 95.69           C  
ATOM   1616  CD1 TYR A 196       8.915 -13.734 -22.058  1.00 95.69           C  
ATOM   1617  CD2 TYR A 196      10.458 -14.255 -20.258  1.00 95.69           C  
ATOM   1618  CE1 TYR A 196       9.233 -14.967 -22.674  1.00 95.69           C  
ATOM   1619  CE2 TYR A 196      10.790 -15.465 -20.866  1.00 95.69           C  
ATOM   1620  OH  TYR A 196      10.510 -17.031 -22.612  1.00 95.69           O  
ATOM   1621  CZ  TYR A 196      10.168 -15.838 -22.066  1.00 95.69           C  
ATOM   1622  N   TYR A 197       8.936  -8.874 -20.650  1.00 95.31           N  
ATOM   1623  CA  TYR A 197       8.431  -7.558 -20.295  1.00 95.31           C  
ATOM   1624  C   TYR A 197       6.932  -7.473 -20.536  1.00 95.31           C  
ATOM   1625  CB  TYR A 197       9.143  -6.497 -21.138  1.00 95.31           C  
ATOM   1626  O   TYR A 197       6.472  -7.853 -21.612  1.00 95.31           O  
ATOM   1627  CG  TYR A 197      10.568  -6.247 -20.711  1.00 95.31           C  
ATOM   1628  CD1 TYR A 197      10.839  -5.218 -19.794  1.00 95.31           C  
ATOM   1629  CD2 TYR A 197      11.610  -7.052 -21.205  1.00 95.31           C  
ATOM   1630  CE1 TYR A 197      12.150  -4.997 -19.350  1.00 95.31           C  
ATOM   1631  CE2 TYR A 197      12.930  -6.828 -20.777  1.00 95.31           C  
ATOM   1632  OH  TYR A 197      14.452  -5.557 -19.422  1.00 95.31           O  
ATOM   1633  CZ  TYR A 197      13.191  -5.807 -19.838  1.00 95.31           C  
ATOM   1634  N   PHE A 198       6.200  -6.905 -19.581  1.00 96.94           N  
ATOM   1635  CA  PHE A 198       4.851  -6.400 -19.815  1.00 96.94           C  
ATOM   1636  C   PHE A 198       4.916  -5.003 -20.438  1.00 96.94           C  
ATOM   1637  CB  PHE A 198       4.058  -6.347 -18.507  1.00 96.94           C  
ATOM   1638  O   PHE A 198       5.614  -4.122 -19.922  1.00 96.94           O  
ATOM   1639  CG  PHE A 198       3.553  -7.684 -18.008  1.00 96.94           C  
ATOM   1640  CD1 PHE A 198       2.231  -8.081 -18.274  1.00 96.94           C  
ATOM   1641  CD2 PHE A 198       4.382  -8.509 -17.231  1.00 96.94           C  
ATOM   1642  CE1 PHE A 198       1.744  -9.283 -17.735  1.00 96.94           C  
ATOM   1643  CE2 PHE A 198       3.891  -9.722 -16.709  1.00 96.94           C  
ATOM   1644  CZ  PHE A 198       2.570 -10.110 -16.963  1.00 96.94           C  
ATOM   1645  N   ARG A 199       4.132  -4.780 -21.499  1.00 97.19           N  
ATOM   1646  CA  ARG A 199       3.930  -3.476 -22.152  1.00 97.19           C  
ATOM   1647  C   ARG A 199       3.043  -2.546 -21.324  1.00 97.19           C  
ATOM   1648  CB  ARG A 199       3.369  -3.644 -23.572  1.00 97.19           C  
ATOM   1649  O   ARG A 199       1.993  -2.101 -21.773  1.00 97.19           O  
ATOM   1650  CG  ARG A 199       4.350  -4.313 -24.528  1.00 97.19           C  
ATOM   1651  CD  ARG A 199       3.761  -4.291 -25.939  1.00 97.19           C  
ATOM   1652  NE  ARG A 199       4.655  -4.973 -26.888  1.00 97.19           N  
ATOM   1653  NH1 ARG A 199       5.843  -3.120 -27.510  1.00 97.19           N  
ATOM   1654  NH2 ARG A 199       6.402  -5.127 -28.332  1.00 97.19           N  
ATOM   1655  CZ  ARG A 199       5.628  -4.405 -27.571  1.00 97.19           C  
ATOM   1656  N   ILE A 200       3.450  -2.244 -20.092  1.00 96.88           N  
ATOM   1657  CA  ILE A 200       2.739  -1.266 -19.250  1.00 96.88           C  
ATOM   1658  C   ILE A 200       2.724   0.127 -19.898  1.00 96.88           C  
ATOM   1659  CB  ILE A 200       3.306  -1.255 -17.812  1.00 96.88           C  
ATOM   1660  O   ILE A 200       1.808   0.911 -19.655  1.00 96.88           O  
ATOM   1661  CG1 ILE A 200       2.417  -0.411 -16.876  1.00 96.88           C  
ATOM   1662  CG2 ILE A 200       4.765  -0.781 -17.779  1.00 96.88           C  
ATOM   1663  CD1 ILE A 200       2.804  -0.496 -15.395  1.00 96.88           C  
ATOM   1664  N   THR A 201       3.693   0.426 -20.770  1.00 95.19           N  
ATOM   1665  CA  THR A 201       3.747   1.699 -21.498  1.00 95.19           C  
ATOM   1666  C   THR A 201       2.595   1.889 -22.487  1.00 95.19           C  
ATOM   1667  CB  THR A 201       5.092   1.902 -22.202  1.00 95.19           C  
ATOM   1668  O   THR A 201       2.163   3.027 -22.667  1.00 95.19           O  
ATOM   1669  CG2 THR A 201       6.231   2.024 -21.192  1.00 95.19           C  
ATOM   1670  OG1 THR A 201       5.385   0.854 -23.092  1.00 95.19           O  
ATOM   1671  N   ASP A 202       2.004   0.809 -23.016  1.00 97.94           N  
ATOM   1672  CA  ASP A 202       0.799   0.880 -23.860  1.00 97.94           C  
ATOM   1673  C   ASP A 202      -0.418   1.422 -23.075  1.00 97.94           C  
ATOM   1674  CB  ASP A 202       0.477  -0.501 -24.475  1.00 97.94           C  
ATOM   1675  O   ASP A 202      -1.342   1.977 -23.664  1.00 97.94           O  
ATOM   1676  CG  ASP A 202       1.466  -1.009 -25.542  1.00 97.94           C  
ATOM   1677  OD1 ASP A 202       2.427  -0.290 -25.897  1.00 97.94           O  
ATOM   1678  OD2 ASP A 202       1.280  -2.158 -26.007  1.00 97.94           O  
ATOM   1679  N   TYR A 203      -0.389   1.333 -21.737  1.00 98.38           N  
ATOM   1680  CA  TYR A 203      -1.416   1.847 -20.823  1.00 98.38           C  
ATOM   1681  C   TYR A 203      -0.990   3.138 -20.106  1.00 98.38           C  
ATOM   1682  CB  TYR A 203      -1.804   0.756 -19.810  1.00 98.38           C  
ATOM   1683  O   TYR A 203      -1.721   3.626 -19.247  1.00 98.38           O  
ATOM   1684  CG  TYR A 203      -2.591  -0.395 -20.402  1.00 98.38           C  
ATOM   1685  CD1 TYR A 203      -3.980  -0.493 -20.179  1.00 98.38           C  
ATOM   1686  CD2 TYR A 203      -1.937  -1.362 -21.188  1.00 98.38           C  
ATOM   1687  CE1 TYR A 203      -4.702  -1.576 -20.715  1.00 98.38           C  
ATOM   1688  CE2 TYR A 203      -2.659  -2.434 -21.738  1.00 98.38           C  
ATOM   1689  OH  TYR A 203      -4.716  -3.601 -22.018  1.00 98.38           O  
ATOM   1690  CZ  TYR A 203      -4.042  -2.547 -21.495  1.00 98.38           C  
ATOM   1691  N   ALA A 204       0.175   3.721 -20.420  1.00 97.25           N  
ATOM   1692  CA  ALA A 204       0.732   4.845 -19.659  1.00 97.25           C  
ATOM   1693  C   ALA A 204      -0.188   6.076 -19.629  1.00 97.25           C  
ATOM   1694  CB  ALA A 204       2.099   5.216 -20.240  1.00 97.25           C  
ATOM   1695  O   ALA A 204      -0.314   6.719 -18.588  1.00 97.25           O  
ATOM   1696  N   GLN A 205      -0.848   6.389 -20.750  1.00 98.06           N  
ATOM   1697  CA  GLN A 205      -1.804   7.497 -20.824  1.00 98.06           C  
ATOM   1698  C   GLN A 205      -3.050   7.215 -19.977  1.00 98.06           C  
ATOM   1699  CB  GLN A 205      -2.166   7.763 -22.294  1.00 98.06           C  
ATOM   1700  O   GLN A 205      -3.439   8.055 -19.177  1.00 98.06           O  
ATOM   1701  CG  GLN A 205      -3.034   9.016 -22.485  1.00 98.06           C  
ATOM   1702  CD  GLN A 205      -2.331  10.296 -22.046  1.00 98.06           C  
ATOM   1703  NE2 GLN A 205      -2.848  11.013 -21.083  1.00 98.06           N  
ATOM   1704  OE1 GLN A 205      -1.289  10.673 -22.574  1.00 98.06           O  
ATOM   1705  N   GLU A 206      -3.623   6.014 -20.083  1.00 98.56           N  
ATOM   1706  CA  GLU A 206      -4.806   5.630 -19.306  1.00 98.56           C  
ATOM   1707  C   GLU A 206      -4.506   5.598 -17.797  1.00 98.56           C  
ATOM   1708  CB  GLU A 206      -5.295   4.256 -19.794  1.00 98.56           C  
ATOM   1709  O   GLU A 206      -5.273   6.106 -16.982  1.00 98.56           O  
ATOM   1710  CG  GLU A 206      -6.727   4.003 -19.315  1.00 98.56           C  
ATOM   1711  CD  GLU A 206      -7.186   2.553 -19.472  1.00 98.56           C  
ATOM   1712  OE1 GLU A 206      -8.018   2.137 -18.635  1.00 98.56           O  
ATOM   1713  OE2 GLU A 206      -6.704   1.803 -20.342  1.00 98.56           O  
ATOM   1714  N   LEU A 207      -3.345   5.057 -17.411  1.00 98.56           N  
ATOM   1715  CA  LEU A 207      -2.867   5.065 -16.029  1.00 98.56           C  
ATOM   1716  C   LEU A 207      -2.634   6.482 -15.499  1.00 98.56           C  
ATOM   1717  CB  LEU A 207      -1.552   4.270 -15.927  1.00 98.56           C  
ATOM   1718  O   LEU A 207      -2.720   6.677 -14.288  1.00 98.56           O  
ATOM   1719  CG  LEU A 207      -1.723   2.747 -16.026  1.00 98.56           C  
ATOM   1720  CD1 LEU A 207      -0.359   2.091 -16.245  1.00 98.56           C  
ATOM   1721  CD2 LEU A 207      -2.334   2.164 -14.748  1.00 98.56           C  
ATOM   1722  N   LEU A 208      -2.312   7.448 -16.358  1.00 98.31           N  
ATOM   1723  CA  LEU A 208      -2.142   8.841 -15.963  1.00 98.31           C  
ATOM   1724  C   LEU A 208      -3.489   9.544 -15.798  1.00 98.31           C  
ATOM   1725  CB  LEU A 208      -1.269   9.557 -17.003  1.00 98.31           C  
ATOM   1726  O   LEU A 208      -3.711  10.165 -14.762  1.00 98.31           O  
ATOM   1727  CG  LEU A 208      -0.955  11.018 -16.646  1.00 98.31           C  
ATOM   1728  CD1 LEU A 208      -0.078  11.130 -15.398  1.00 98.31           C  
ATOM   1729  CD2 LEU A 208      -0.186  11.641 -17.805  1.00 98.31           C  
ATOM   1730  N   ASP A 209      -4.361   9.431 -16.798  1.00 98.38           N  
ATOM   1731  CA  ASP A 209      -5.645  10.135 -16.847  1.00 98.38           C  
ATOM   1732  C   ASP A 209      -6.564   9.685 -15.705  1.00 98.38           C  
ATOM   1733  CB  ASP A 209      -6.305   9.910 -18.222  1.00 98.38           C  
ATOM   1734  O   ASP A 209      -7.162  10.511 -15.014  1.00 98.38           O  
ATOM   1735  CG  ASP A 209      -5.534  10.559 -19.379  1.00 98.38           C  
ATOM   1736  OD1 ASP A 209      -4.732  11.492 -19.142  1.00 98.38           O  
ATOM   1737  OD2 ASP A 209      -5.692  10.125 -20.542  1.00 98.38           O  
ATOM   1738  N   ASP A 210      -6.597   8.382 -15.411  1.00 98.50           N  
ATOM   1739  CA  ASP A 210      -7.471   7.860 -14.361  1.00 98.50           C  
ATOM   1740  C   ASP A 210      -7.032   8.261 -12.938  1.00 98.50           C  
ATOM   1741  CB  ASP A 210      -7.647   6.342 -14.507  1.00 98.50           C  
ATOM   1742  O   ASP A 210      -7.834   8.148 -12.010  1.00 98.50           O  
ATOM   1743  CG  ASP A 210      -8.619   5.921 -15.619  1.00 98.50           C  
ATOM   1744  OD1 ASP A 210      -9.317   6.771 -16.209  1.00 98.50           O  
ATOM   1745  OD2 ASP A 210      -8.733   4.693 -15.835  1.00 98.50           O  
ATOM   1746  N   LEU A 211      -5.828   8.823 -12.735  1.00 98.38           N  
ATOM   1747  CA  LEU A 211      -5.447   9.408 -11.437  1.00 98.38           C  
ATOM   1748  C   LEU A 211      -6.364  10.568 -11.030  1.00 98.38           C  
ATOM   1749  CB  LEU A 211      -3.992   9.914 -11.456  1.00 98.38           C  
ATOM   1750  O   LEU A 211      -6.552  10.798  -9.835  1.00 98.38           O  
ATOM   1751  CG  LEU A 211      -2.937   8.804 -11.547  1.00 98.38           C  
ATOM   1752  CD1 LEU A 211      -1.551   9.407 -11.768  1.00 98.38           C  
ATOM   1753  CD2 LEU A 211      -2.853   7.973 -10.267  1.00 98.38           C  
ATOM   1754  N   ASP A 212      -6.948  11.283 -11.994  1.00 97.69           N  
ATOM   1755  CA  ASP A 212      -7.892  12.368 -11.716  1.00 97.69           C  
ATOM   1756  C   ASP A 212      -9.222  11.827 -11.169  1.00 97.69           C  
ATOM   1757  CB  ASP A 212      -8.102  13.215 -12.983  1.00 97.69           C  
ATOM   1758  O   ASP A 212      -9.869  12.478 -10.350  1.00 97.69           O  
ATOM   1759  CG  ASP A 212      -6.856  14.004 -13.422  1.00 97.69           C  
ATOM   1760  OD1 ASP A 212      -5.877  14.099 -12.634  1.00 97.69           O  
ATOM   1761  OD2 ASP A 212      -6.895  14.576 -14.530  1.00 97.69           O  
ATOM   1762  N   THR A 213      -9.596  10.595 -11.530  1.00 97.12           N  
ATOM   1763  CA  THR A 213     -10.796   9.924 -10.998  1.00 97.12           C  
ATOM   1764  C   THR A 213     -10.621   9.438  -9.556  1.00 97.12           C  
ATOM   1765  CB  THR A 213     -11.254   8.755 -11.888  1.00 97.12           C  
ATOM   1766  O   THR A 213     -11.604   9.189  -8.863  1.00 97.12           O  
ATOM   1767  CG2 THR A 213     -11.318   9.113 -13.374  1.00 97.12           C  
ATOM   1768  OG1 THR A 213     -10.447   7.611 -11.741  1.00 97.12           O  
ATOM   1769  N   LEU A 214      -9.373   9.338  -9.085  1.00 97.69           N  
ATOM   1770  CA  LEU A 214      -9.013   8.830  -7.759  1.00 97.69           C  
ATOM   1771  C   LEU A 214      -8.815   9.937  -6.710  1.00 97.69           C  
ATOM   1772  CB  LEU A 214      -7.753   7.956  -7.900  1.00 97.69           C  
ATOM   1773  O   LEU A 214      -8.620   9.631  -5.534  1.00 97.69           O  
ATOM   1774  CG  LEU A 214      -7.937   6.685  -8.751  1.00 97.69           C  
ATOM   1775  CD1 LEU A 214      -6.596   5.957  -8.847  1.00 97.69           C  
ATOM   1776  CD2 LEU A 214      -8.985   5.747  -8.151  1.00 97.69           C  
ATOM   1777  N   GLN A 215      -8.871  11.214  -7.103  1.00 96.44           N  
ATOM   1778  CA  GLN A 215      -8.522  12.358  -6.245  1.00 96.44           C  
ATOM   1779  C   GLN A 215      -9.342  12.470  -4.951  1.00 96.44           C  
ATOM   1780  CB  GLN A 215      -8.596  13.652  -7.068  1.00 96.44           C  
ATOM   1781  O   GLN A 215      -8.836  12.979  -3.953  1.00 96.44           O  
ATOM   1782  CG  GLN A 215     -10.036  14.051  -7.432  1.00 96.44           C  
ATOM   1783  CD  GLN A 215     -10.114  15.258  -8.354  1.00 96.44           C  
ATOM   1784  NE2 GLN A 215     -11.301  15.597  -8.802  1.00 96.44           N  
ATOM   1785  OE1 GLN A 215      -9.145  15.937  -8.664  1.00 96.44           O  
ATOM   1786  N   ASP A 216     -10.580  11.971  -4.952  1.00 94.94           N  
ATOM   1787  CA  ASP A 216     -11.467  12.036  -3.786  1.00 94.94           C  
ATOM   1788  C   ASP A 216     -11.116  10.980  -2.724  1.00 94.94           C  
ATOM   1789  CB  ASP A 216     -12.927  11.872  -4.242  1.00 94.94           C  
ATOM   1790  O   ASP A 216     -11.364  11.191  -1.536  1.00 94.94           O  
ATOM   1791  CG  ASP A 216     -13.463  13.039  -5.084  1.00 94.94           C  
ATOM   1792  OD1 ASP A 216     -12.918  14.161  -4.981  1.00 94.94           O  
ATOM   1793  OD2 ASP A 216     -14.454  12.809  -5.812  1.00 94.94           O  
ATOM   1794  N   GLY A 217     -10.544   9.846  -3.143  1.00 95.94           N  
ATOM   1795  CA  GLY A 217     -10.274   8.694  -2.278  1.00 95.94           C  
ATOM   1796  C   GLY A 217      -8.793   8.419  -2.016  1.00 95.94           C  
ATOM   1797  O   GLY A 217      -8.474   7.627  -1.128  1.00 95.94           O  
ATOM   1798  N   TRP A 218      -7.877   9.027  -2.777  1.00 97.81           N  
ATOM   1799  CA  TRP A 218      -6.437   8.765  -2.694  1.00 97.81           C  
ATOM   1800  C   TRP A 218      -5.643   9.968  -2.163  1.00 97.81           C  
ATOM   1801  CB  TRP A 218      -5.888   8.321  -4.052  1.00 97.81           C  
ATOM   1802  O   TRP A 218      -5.931  11.111  -2.517  1.00 97.81           O  
ATOM   1803  CG  TRP A 218      -6.181   6.908  -4.455  1.00 97.81           C  
ATOM   1804  CD1 TRP A 218      -7.390   6.296  -4.445  1.00 97.81           C  
ATOM   1805  CD2 TRP A 218      -5.253   5.933  -5.018  1.00 97.81           C  
ATOM   1806  CE2 TRP A 218      -5.975   4.739  -5.313  1.00 97.81           C  
ATOM   1807  CE3 TRP A 218      -3.882   5.957  -5.357  1.00 97.81           C  
ATOM   1808  NE1 TRP A 218      -7.270   5.011  -4.935  1.00 97.81           N  
ATOM   1809  CH2 TRP A 218      -4.001   3.677  -6.226  1.00 97.81           C  
ATOM   1810  CZ2 TRP A 218      -5.371   3.633  -5.924  1.00 97.81           C  
ATOM   1811  CZ3 TRP A 218      -3.259   4.839  -5.945  1.00 97.81           C  
ATOM   1812  N   PRO A 219      -4.571   9.748  -1.375  1.00 95.81           N  
ATOM   1813  CA  PRO A 219      -3.720  10.835  -0.907  1.00 95.81           C  
ATOM   1814  C   PRO A 219      -3.017  11.552  -2.067  1.00 95.81           C  
ATOM   1815  CB  PRO A 219      -2.713  10.197   0.062  1.00 95.81           C  
ATOM   1816  O   PRO A 219      -2.363  10.919  -2.901  1.00 95.81           O  
ATOM   1817  CG  PRO A 219      -3.375   8.883   0.473  1.00 95.81           C  
ATOM   1818  CD  PRO A 219      -4.141   8.492  -0.783  1.00 95.81           C  
ATOM   1819  N   GLN A 220      -3.044  12.890  -2.063  1.00 95.50           N  
ATOM   1820  CA  GLN A 220      -2.425  13.718  -3.109  1.00 95.50           C  
ATOM   1821  C   GLN A 220      -0.929  13.430  -3.312  1.00 95.50           C  
ATOM   1822  CB  GLN A 220      -2.633  15.203  -2.756  1.00 95.50           C  
ATOM   1823  O   GLN A 220      -0.414  13.543  -4.428  1.00 95.50           O  
ATOM   1824  CG  GLN A 220      -2.205  16.161  -3.884  1.00 95.50           C  
ATOM   1825  CD  GLN A 220      -2.993  15.957  -5.176  1.00 95.50           C  
ATOM   1826  NE2 GLN A 220      -2.464  16.337  -6.318  1.00 95.50           N  
ATOM   1827  OE1 GLN A 220      -4.096  15.451  -5.194  1.00 95.50           O  
ATOM   1828  N   GLN A 221      -0.229  13.034  -2.244  1.00 94.44           N  
ATOM   1829  CA  GLN A 221       1.169  12.616  -2.314  1.00 94.44           C  
ATOM   1830  C   GLN A 221       1.347  11.398  -3.233  1.00 94.44           C  
ATOM   1831  CB  GLN A 221       1.678  12.328  -0.894  1.00 94.44           C  
ATOM   1832  O   GLN A 221       2.215  11.423  -4.101  1.00 94.44           O  
ATOM   1833  CG  GLN A 221       3.165  11.932  -0.883  1.00 94.44           C  
ATOM   1834  CD  GLN A 221       3.692  11.630   0.514  1.00 94.44           C  
ATOM   1835  NE2 GLN A 221       4.926  11.193   0.631  1.00 94.44           N  
ATOM   1836  OE1 GLN A 221       3.019  11.772   1.519  1.00 94.44           O  
ATOM   1837  N   VAL A 222       0.505  10.366  -3.096  1.00 95.44           N  
ATOM   1838  CA  VAL A 222       0.570   9.144  -3.918  1.00 95.44           C  
ATOM   1839  C   VAL A 222       0.257   9.464  -5.378  1.00 95.44           C  
ATOM   1840  CB  VAL A 222      -0.393   8.061  -3.390  1.00 95.44           C  
ATOM   1841  O   VAL A 222       0.992   9.041  -6.268  1.00 95.44           O  
ATOM   1842  CG1 VAL A 222      -0.387   6.804  -4.270  1.00 95.44           C  
ATOM   1843  CG2 VAL A 222      -0.014   7.642  -1.964  1.00 95.44           C  
ATOM   1844  N   LEU A 223      -0.779  10.271  -5.628  1.00 97.50           N  
ATOM   1845  CA  LEU A 223      -1.146  10.690  -6.984  1.00 97.50           C  
ATOM   1846  C   LEU A 223      -0.005  11.467  -7.653  1.00 97.50           C  
ATOM   1847  CB  LEU A 223      -2.430  11.539  -6.943  1.00 97.50           C  
ATOM   1848  O   LEU A 223       0.355  11.185  -8.792  1.00 97.50           O  
ATOM   1849  CG  LEU A 223      -3.661  10.827  -6.358  1.00 97.50           C  
ATOM   1850  CD1 LEU A 223      -4.822  11.808  -6.269  1.00 97.50           C  
ATOM   1851  CD2 LEU A 223      -4.102   9.639  -7.210  1.00 97.50           C  
ATOM   1852  N   THR A 224       0.614  12.409  -6.937  1.00 95.88           N  
ATOM   1853  CA  THR A 224       1.779  13.164  -7.429  1.00 95.88           C  
ATOM   1854  C   THR A 224       2.966  12.244  -7.717  1.00 95.88           C  
ATOM   1855  CB  THR A 224       2.188  14.252  -6.425  1.00 95.88           C  
ATOM   1856  O   THR A 224       3.588  12.364  -8.771  1.00 95.88           O  
ATOM   1857  CG2 THR A 224       3.371  15.086  -6.917  1.00 95.88           C  
ATOM   1858  OG1 THR A 224       1.100  15.121  -6.195  1.00 95.88           O  
ATOM   1859  N   MET A 225       3.258  11.288  -6.826  1.00 92.00           N  
ATOM   1860  CA  MET A 225       4.319  10.298  -7.038  1.00 92.00           C  
ATOM   1861  C   MET A 225       4.076   9.475  -8.309  1.00 92.00           C  
ATOM   1862  CB  MET A 225       4.454   9.377  -5.815  1.00 92.00           C  
ATOM   1863  O   MET A 225       5.004   9.320  -9.100  1.00 92.00           O  
ATOM   1864  CG  MET A 225       5.115  10.079  -4.623  1.00 92.00           C  
ATOM   1865  SD  MET A 225       5.113   9.118  -3.082  1.00 92.00           S  
ATOM   1866  CE  MET A 225       6.351   7.855  -3.478  1.00 92.00           C  
ATOM   1867  N   GLN A 226       2.845   9.008  -8.554  1.00 95.56           N  
ATOM   1868  CA  GLN A 226       2.522   8.269  -9.779  1.00 95.56           C  
ATOM   1869  C   GLN A 226       2.566   9.150 -11.035  1.00 95.56           C  
ATOM   1870  CB  GLN A 226       1.176   7.538  -9.667  1.00 95.56           C  
ATOM   1871  O   GLN A 226       3.148   8.720 -12.026  1.00 95.56           O  
ATOM   1872  CG  GLN A 226       1.245   6.365  -8.674  1.00 95.56           C  
ATOM   1873  CD  GLN A 226       0.122   5.341  -8.833  1.00 95.56           C  
ATOM   1874  NE2 GLN A 226      -0.031   4.458  -7.874  1.00 95.56           N  
ATOM   1875  OE1 GLN A 226      -0.597   5.264  -9.819  1.00 95.56           O  
ATOM   1876  N   ARG A 227       2.056  10.394 -11.005  1.00 96.62           N  
ATOM   1877  CA  ARG A 227       2.179  11.334 -12.143  1.00 96.62           C  
ATOM   1878  C   ARG A 227       3.643  11.568 -12.521  1.00 96.62           C  
ATOM   1879  CB  ARG A 227       1.495  12.686 -11.850  1.00 96.62           C  
ATOM   1880  O   ARG A 227       3.997  11.469 -13.694  1.00 96.62           O  
ATOM   1881  CG  ARG A 227      -0.041  12.618 -11.830  1.00 96.62           C  
ATOM   1882  CD  ARG A 227      -0.679  14.013 -11.792  1.00 96.62           C  
ATOM   1883  NE  ARG A 227      -2.152  13.946 -11.655  1.00 96.62           N  
ATOM   1884  NH1 ARG A 227      -2.306  14.089  -9.364  1.00 96.62           N  
ATOM   1885  NH2 ARG A 227      -4.159  13.920 -10.573  1.00 96.62           N  
ATOM   1886  CZ  ARG A 227      -2.865  13.985 -10.542  1.00 96.62           C  
ATOM   1887  N   ASN A 228       4.499  11.808 -11.528  1.00 90.88           N  
ATOM   1888  CA  ASN A 228       5.933  12.031 -11.730  1.00 90.88           C  
ATOM   1889  C   ASN A 228       6.672  10.770 -12.201  1.00 90.88           C  
ATOM   1890  CB  ASN A 228       6.542  12.542 -10.413  1.00 90.88           C  
ATOM   1891  O   ASN A 228       7.663  10.867 -12.929  1.00 90.88           O  
ATOM   1892  CG  ASN A 228       6.077  13.934 -10.028  1.00 90.88           C  
ATOM   1893  ND2 ASN A 228       6.402  14.375  -8.836  1.00 90.88           N  
ATOM   1894  OD1 ASN A 228       5.452  14.656 -10.782  1.00 90.88           O  
ATOM   1895  N   TRP A 229       6.213   9.593 -11.774  1.00 87.44           N  
ATOM   1896  CA  TRP A 229       6.772   8.315 -12.202  1.00 87.44           C  
ATOM   1897  C   TRP A 229       6.386   7.970 -13.640  1.00 87.44           C  
ATOM   1898  CB  TRP A 229       6.324   7.212 -11.248  1.00 87.44           C  
ATOM   1899  O   TRP A 229       7.248   7.608 -14.435  1.00 87.44           O  
ATOM   1900  CG  TRP A 229       7.059   5.938 -11.475  1.00 87.44           C  
ATOM   1901  CD1 TRP A 229       6.633   4.886 -12.209  1.00 87.44           C  
ATOM   1902  CD2 TRP A 229       8.382   5.580 -10.980  1.00 87.44           C  
ATOM   1903  CE2 TRP A 229       8.677   4.255 -11.416  1.00 87.44           C  
ATOM   1904  CE3 TRP A 229       9.338   6.229 -10.168  1.00 87.44           C  
ATOM   1905  NE1 TRP A 229       7.588   3.887 -12.177  1.00 87.44           N  
ATOM   1906  CH2 TRP A 229      10.783   4.263 -10.227  1.00 87.44           C  
ATOM   1907  CZ2 TRP A 229       9.858   3.599 -11.049  1.00 87.44           C  
ATOM   1908  CZ3 TRP A 229      10.524   5.574  -9.787  1.00 87.44           C  
ATOM   1909  N   ILE A 230       5.106   8.141 -13.992  1.00 94.31           N  
ATOM   1910  CA  ILE A 230       4.625   7.962 -15.365  1.00 94.31           C  
ATOM   1911  C   ILE A 230       5.312   8.974 -16.290  1.00 94.31           C  
ATOM   1912  CB  ILE A 230       3.082   8.022 -15.434  1.00 94.31           C  
ATOM   1913  O   ILE A 230       5.779   8.617 -17.373  1.00 94.31           O  
ATOM   1914  CG1 ILE A 230       2.455   6.821 -14.686  1.00 94.31           C  
ATOM   1915  CG2 ILE A 230       2.629   8.022 -16.905  1.00 94.31           C  
ATOM   1916  CD1 ILE A 230       0.943   6.949 -14.458  1.00 94.31           C  
ATOM   1917  N   GLY A 231       5.433  10.222 -15.827  1.00 91.75           N  
ATOM   1918  CA  GLY A 231       6.289  11.245 -16.417  1.00 91.75           C  
ATOM   1919  C   GLY A 231       5.965  11.515 -17.881  1.00 91.75           C  
ATOM   1920  O   GLY A 231       6.849  11.445 -18.733  1.00 91.75           O  
ATOM   1921  N   ARG A 232       4.692  11.789 -18.184  1.00 93.50           N  
ATOM   1922  CA  ARG A 232       4.273  12.196 -19.527  1.00 93.50           C  
ATOM   1923  C   ARG A 232       4.861  13.560 -19.859  1.00 93.50           C  
ATOM   1924  CB  ARG A 232       2.747  12.212 -19.623  1.00 93.50           C  
ATOM   1925  O   ARG A 232       4.673  14.527 -19.125  1.00 93.50           O  
ATOM   1926  CG  ARG A 232       2.242  12.566 -21.030  1.00 93.50           C  
ATOM   1927  CD  ARG A 232       0.715  12.668 -21.014  1.00 93.50           C  
ATOM   1928  NE  ARG A 232       0.165  12.988 -22.340  1.00 93.50           N  
ATOM   1929  NH1 ARG A 232       0.639  15.233 -22.424  1.00 93.50           N  
ATOM   1930  NH2 ARG A 232      -0.347  14.244 -24.160  1.00 93.50           N  
ATOM   1931  CZ  ARG A 232       0.152  14.150 -22.962  1.00 93.50           C  
ATOM   1932  N   SER A 233       5.497  13.654 -21.013  1.00 90.44           N  
ATOM   1933  CA  SER A 233       5.966  14.907 -21.585  1.00 90.44           C  
ATOM   1934  C   SER A 233       5.561  15.002 -23.050  1.00 90.44           C  
ATOM   1935  CB  SER A 233       7.474  15.055 -21.381  1.00 90.44           C  
ATOM   1936  O   SER A 233       5.414  13.995 -23.740  1.00 90.44           O  
ATOM   1937  OG  SER A 233       8.196  14.036 -22.046  1.00 90.44           O  
ATOM   1938  N   THR A 234       5.346  16.226 -23.519  1.00 90.88           N  
ATOM   1939  CA  THR A 234       5.169  16.523 -24.940  1.00 90.88           C  
ATOM   1940  C   THR A 234       6.355  17.365 -25.373  1.00 90.88           C  
ATOM   1941  CB  THR A 234       3.826  17.213 -25.213  1.00 90.88           C  
ATOM   1942  O   THR A 234       6.688  18.356 -24.721  1.00 90.88           O  
ATOM   1943  CG2 THR A 234       3.573  17.393 -26.709  1.00 90.88           C  
ATOM   1944  OG1 THR A 234       2.785  16.403 -24.694  1.00 90.88           O  
ATOM   1945  N   GLY A 235       7.020  16.924 -26.429  1.00 92.44           N  
ATOM   1946  CA  GLY A 235       8.262  17.501 -26.907  1.00 92.44           C  
ATOM   1947  C   GLY A 235       8.422  17.309 -28.407  1.00 92.44           C  
ATOM   1948  O   GLY A 235       7.463  17.011 -29.121  1.00 92.44           O  
ATOM   1949  N   MET A 236       9.647  17.496 -28.878  1.00 94.62           N  
ATOM   1950  CA  MET A 236      10.022  17.350 -30.277  1.00 94.62           C  
ATOM   1951  C   MET A 236      11.136  16.314 -30.391  1.00 94.62           C  
ATOM   1952  CB  MET A 236      10.433  18.722 -30.825  1.00 94.62           C  
ATOM   1953  O   MET A 236      12.114  16.372 -29.641  1.00 94.62           O  
ATOM   1954  CG  MET A 236      10.483  18.764 -32.353  1.00 94.62           C  
ATOM   1955  SD  MET A 236      10.848  20.404 -33.039  1.00 94.62           S  
ATOM   1956  CE  MET A 236       9.368  21.311 -32.522  1.00 94.62           C  
ATOM   1957  N   GLU A 237      10.987  15.370 -31.316  1.00 95.56           N  
ATOM   1958  CA  GLU A 237      12.138  14.634 -31.831  1.00 95.56           C  
ATOM   1959  C   GLU A 237      12.790  15.458 -32.925  1.00 95.56           C  
ATOM   1960  CB  GLU A 237      11.775  13.238 -32.348  1.00 95.56           C  
ATOM   1961  O   GLU A 237      12.102  15.934 -33.824  1.00 95.56           O  
ATOM   1962  CG  GLU A 237      11.620  12.290 -31.163  1.00 95.56           C  
ATOM   1963  CD  GLU A 237      11.520  10.814 -31.557  1.00 95.56           C  
ATOM   1964  OE1 GLU A 237      11.916   9.979 -30.709  1.00 95.56           O  
ATOM   1965  OE2 GLU A 237      10.859  10.446 -32.555  1.00 95.56           O  
ATOM   1966  N   ILE A 238      14.104  15.637 -32.829  1.00 96.88           N  
ATOM   1967  CA  ILE A 238      14.893  16.449 -33.750  1.00 96.88           C  
ATOM   1968  C   ILE A 238      16.056  15.600 -34.249  1.00 96.88           C  
ATOM   1969  CB  ILE A 238      15.374  17.752 -33.072  1.00 96.88           C  
ATOM   1970  O   ILE A 238      16.816  15.053 -33.450  1.00 96.88           O  
ATOM   1971  CG1 ILE A 238      14.181  18.568 -32.520  1.00 96.88           C  
ATOM   1972  CG2 ILE A 238      16.188  18.588 -34.077  1.00 96.88           C  
ATOM   1973  CD1 ILE A 238      14.580  19.814 -31.725  1.00 96.88           C  
ATOM   1974  N   THR A 239      16.212  15.504 -35.563  1.00 97.25           N  
ATOM   1975  CA  THR A 239      17.316  14.796 -36.209  1.00 97.25           C  
ATOM   1976  C   THR A 239      18.380  15.792 -36.652  1.00 97.25           C  
ATOM   1977  CB  THR A 239      16.821  13.930 -37.375  1.00 97.25           C  
ATOM   1978  O   THR A 239      18.139  16.654 -37.494  1.00 97.25           O  
ATOM   1979  CG2 THR A 239      17.944  13.093 -37.987  1.00 97.25           C  
ATOM   1980  OG1 THR A 239      15.822  13.038 -36.933  1.00 97.25           O  
ATOM   1981  N   PHE A 240      19.579  15.649 -36.096  1.00 97.81           N  
ATOM   1982  CA  PHE A 240      20.787  16.373 -36.466  1.00 97.81           C  
ATOM   1983  C   PHE A 240      21.514  15.590 -37.570  1.00 97.81           C  
ATOM   1984  CB  PHE A 240      21.678  16.546 -35.227  1.00 97.81           C  
ATOM   1985  O   PHE A 240      22.006  14.488 -37.302  1.00 97.81           O  
ATOM   1986  CG  PHE A 240      21.134  17.498 -34.180  1.00 97.81           C  
ATOM   1987  CD1 PHE A 240      21.724  18.766 -34.026  1.00 97.81           C  
ATOM   1988  CD2 PHE A 240      20.035  17.141 -33.373  1.00 97.81           C  
ATOM   1989  CE1 PHE A 240      21.205  19.682 -33.094  1.00 97.81           C  
ATOM   1990  CE2 PHE A 240      19.506  18.067 -32.458  1.00 97.81           C  
ATOM   1991  CZ  PHE A 240      20.091  19.334 -32.315  1.00 97.81           C  
ATOM   1992  N   PRO A 241      21.596  16.096 -38.814  1.00 97.50           N  
ATOM   1993  CA  PRO A 241      22.289  15.391 -39.890  1.00 97.50           C  
ATOM   1994  C   PRO A 241      23.766  15.156 -39.558  1.00 97.50           C  
ATOM   1995  CB  PRO A 241      22.124  16.268 -41.135  1.00 97.50           C  
ATOM   1996  O   PRO A 241      24.410  16.010 -38.957  1.00 97.50           O  
ATOM   1997  CG  PRO A 241      20.861  17.074 -40.835  1.00 97.50           C  
ATOM   1998  CD  PRO A 241      20.952  17.295 -39.330  1.00 97.50           C  
ATOM   1999  N   SER A 242      24.338  14.029 -39.976  1.00 95.69           N  
ATOM   2000  CA  SER A 242      25.768  13.778 -39.760  1.00 95.69           C  
ATOM   2001  C   SER A 242      26.641  14.751 -40.563  1.00 95.69           C  
ATOM   2002  CB  SER A 242      26.100  12.335 -40.120  1.00 95.69           C  
ATOM   2003  O   SER A 242      26.386  14.989 -41.747  1.00 95.69           O  
ATOM   2004  OG  SER A 242      27.453  12.068 -39.829  1.00 95.69           O  
ATOM   2005  N   ALA A 243      27.692  15.298 -39.944  1.00 94.50           N  
ATOM   2006  CA  ALA A 243      28.757  15.997 -40.668  1.00 94.50           C  
ATOM   2007  C   ALA A 243      29.836  15.019 -41.176  1.00 94.50           C  
ATOM   2008  CB  ALA A 243      29.341  17.091 -39.770  1.00 94.50           C  
ATOM   2009  O   ALA A 243      30.575  15.337 -42.104  1.00 94.50           O  
ATOM   2010  N   ASN A 244      29.876  13.800 -40.628  1.00 93.25           N  
ATOM   2011  CA  ASN A 244      30.832  12.744 -40.958  1.00 93.25           C  
ATOM   2012  C   ASN A 244      30.119  11.520 -41.560  1.00 93.25           C  
ATOM   2013  CB  ASN A 244      31.649  12.393 -39.701  1.00 93.25           C  
ATOM   2014  O   ASN A 244      30.186  10.414 -41.018  1.00 93.25           O  
ATOM   2015  CG  ASN A 244      32.371  13.584 -39.110  1.00 93.25           C  
ATOM   2016  ND2 ASN A 244      33.442  14.041 -39.713  1.00 93.25           N  
ATOM   2017  OD1 ASN A 244      31.979  14.118 -38.093  1.00 93.25           O  
ATOM   2018  N   THR A 245      29.426  11.703 -42.687  1.00 91.00           N  
ATOM   2019  CA  THR A 245      28.585  10.660 -43.311  1.00 91.00           C  
ATOM   2020  C   THR A 245      29.349   9.404 -43.736  1.00 91.00           C  
ATOM   2021  CB  THR A 245      27.841  11.209 -44.536  1.00 91.00           C  
ATOM   2022  O   THR A 245      28.750   8.337 -43.825  1.00 91.00           O  
ATOM   2023  CG2 THR A 245      26.766  12.222 -44.146  1.00 91.00           C  
ATOM   2024  OG1 THR A 245      28.741  11.864 -45.401  1.00 91.00           O  
ATOM   2025  N   GLU A 246      30.662   9.502 -43.954  1.00 89.56           N  
ATOM   2026  CA  GLU A 246      31.530   8.358 -44.267  1.00 89.56           C  
ATOM   2027  C   GLU A 246      31.758   7.424 -43.065  1.00 89.56           C  
ATOM   2028  CB  GLU A 246      32.890   8.865 -44.773  1.00 89.56           C  
ATOM   2029  O   GLU A 246      32.025   6.238 -43.248  1.00 89.56           O  
ATOM   2030  CG  GLU A 246      32.779   9.740 -46.033  1.00 89.56           C  
ATOM   2031  CD  GLU A 246      34.142  10.142 -46.624  1.00 89.56           C  
ATOM   2032  OE1 GLU A 246      34.123  10.804 -47.687  1.00 89.56           O  
ATOM   2033  OE2 GLU A 246      35.187   9.791 -46.031  1.00 89.56           O  
ATOM   2034  N   ILE A 247      31.647   7.948 -41.839  1.00 85.81           N  
ATOM   2035  CA  ILE A 247      31.834   7.187 -40.595  1.00 85.81           C  
ATOM   2036  C   ILE A 247      30.477   6.758 -40.036  1.00 85.81           C  
ATOM   2037  CB  ILE A 247      32.662   8.003 -39.572  1.00 85.81           C  
ATOM   2038  O   ILE A 247      30.305   5.604 -39.645  1.00 85.81           O  
ATOM   2039  CG1 ILE A 247      34.056   8.338 -40.158  1.00 85.81           C  
ATOM   2040  CG2 ILE A 247      32.800   7.225 -38.248  1.00 85.81           C  
ATOM   2041  CD1 ILE A 247      34.920   9.248 -39.276  1.00 85.81           C  
ATOM   2042  N   TYR A 248      29.509   7.677 -40.016  1.00 87.12           N  
ATOM   2043  CA  TYR A 248      28.168   7.435 -39.494  1.00 87.12           C  
ATOM   2044  C   TYR A 248      27.142   8.258 -40.282  1.00 87.12           C  
ATOM   2045  CB  TYR A 248      28.166   7.775 -37.996  1.00 87.12           C  
ATOM   2046  O   TYR A 248      27.056   9.472 -40.109  1.00 87.12           O  
ATOM   2047  CG  TYR A 248      26.947   7.247 -37.277  1.00 87.12           C  
ATOM   2048  CD1 TYR A 248      25.824   8.068 -37.080  1.00 87.12           C  
ATOM   2049  CD2 TYR A 248      26.933   5.911 -36.832  1.00 87.12           C  
ATOM   2050  CE1 TYR A 248      24.692   7.548 -36.429  1.00 87.12           C  
ATOM   2051  CE2 TYR A 248      25.799   5.395 -36.180  1.00 87.12           C  
ATOM   2052  OH  TYR A 248      23.580   5.738 -35.330  1.00 87.12           O  
ATOM   2053  CZ  TYR A 248      24.672   6.216 -35.977  1.00 87.12           C  
ATOM   2054  N   ALA A 249      26.386   7.621 -41.178  1.00 89.62           N  
ATOM   2055  CA  ALA A 249      25.495   8.314 -42.116  1.00 89.62           C  
ATOM   2056  C   ALA A 249      24.132   8.703 -41.517  1.00 89.62           C  
ATOM   2057  CB  ALA A 249      25.322   7.430 -43.355  1.00 89.62           C  
ATOM   2058  O   ALA A 249      23.544   9.692 -41.950  1.00 89.62           O  
ATOM   2059  N   ASP A 250      23.661   7.968 -40.508  1.00 85.38           N  
ATOM   2060  CA  ASP A 250      22.264   8.009 -40.045  1.00 85.38           C  
ATOM   2061  C   ASP A 250      21.879   9.302 -39.295  1.00 85.38           C  
ATOM   2062  CB  ASP A 250      21.985   6.753 -39.195  1.00 85.38           C  
ATOM   2063  O   ASP A 250      20.704   9.530 -39.009  1.00 85.38           O  
ATOM   2064  CG  ASP A 250      22.168   5.428 -39.955  1.00 85.38           C  
ATOM   2065  OD1 ASP A 250      22.142   5.447 -41.207  1.00 85.38           O  
ATOM   2066  OD2 ASP A 250      22.377   4.401 -39.273  1.00 85.38           O  
ATOM   2067  N   GLY A 251      22.852  10.173 -38.993  1.00 89.62           N  
ATOM   2068  CA  GLY A 251      22.640  11.372 -38.175  1.00 89.62           C  
ATOM   2069  C   GLY A 251      22.278  11.037 -36.725  1.00 89.62           C  
ATOM   2070  O   GLY A 251      22.367   9.892 -36.293  1.00 89.62           O  
ATOM   2071  N   LEU A 252      21.893  12.035 -35.937  1.00 94.62           N  
ATOM   2072  CA  LEU A 252      21.563  11.853 -34.526  1.00 94.62           C  
ATOM   2073  C   LEU A 252      20.164  12.375 -34.233  1.00 94.62           C  
ATOM   2074  CB  LEU A 252      22.633  12.546 -33.671  1.00 94.62           C  
ATOM   2075  O   LEU A 252      19.927  13.577 -34.291  1.00 94.62           O  
ATOM   2076  CG  LEU A 252      22.531  12.190 -32.180  1.00 94.62           C  
ATOM   2077  CD1 LEU A 252      22.937  10.731 -31.968  1.00 94.62           C  
ATOM   2078  CD2 LEU A 252      23.468  13.102 -31.392  1.00 94.62           C  
ATOM   2079  N   THR A 253      19.239  11.481 -33.898  1.00 95.06           N  
ATOM   2080  CA  THR A 253      17.914  11.889 -33.421  1.00 95.06           C  
ATOM   2081  C   THR A 253      17.951  12.049 -31.913  1.00 95.06           C  
ATOM   2082  CB  THR A 253      16.816  10.927 -33.878  1.00 95.06           C  
ATOM   2083  O   THR A 253      18.470  11.177 -31.222  1.00 95.06           O  
ATOM   2084  CG2 THR A 253      15.422  11.372 -33.435  1.00 95.06           C  
ATOM   2085  OG1 THR A 253      16.813  10.910 -35.290  1.00 95.06           O  
ATOM   2086  N   VAL A 254      17.398  13.141 -31.401  1.00 94.62           N  
ATOM   2087  CA  VAL A 254      17.276  13.439 -29.968  1.00 94.62           C  
ATOM   2088  C   VAL A 254      15.826  13.764 -29.639  1.00 94.62           C  
ATOM   2089  CB  VAL A 254      18.203  14.593 -29.543  1.00 94.62           C  
ATOM   2090  O   VAL A 254      15.077  14.192 -30.514  1.00 94.62           O  
ATOM   2091  CG1 VAL A 254      19.657  14.343 -29.969  1.00 94.62           C  
ATOM   2092  CG2 VAL A 254      17.749  15.943 -30.101  1.00 94.62           C  
ATOM   2093  N   TYR A 255      15.440  13.619 -28.375  1.00 92.75           N  
ATOM   2094  CA  TYR A 255      14.155  14.106 -27.873  1.00 92.75           C  
ATOM   2095  C   TYR A 255      14.370  15.267 -26.903  1.00 92.75           C  
ATOM   2096  CB  TYR A 255      13.376  12.963 -27.218  1.00 92.75           C  
ATOM   2097  O   TYR A 255      15.209  15.181 -26.007  1.00 92.75           O  
ATOM   2098  CG  TYR A 255      12.088  13.420 -26.558  1.00 92.75           C  
ATOM   2099  CD1 TYR A 255      12.033  13.584 -25.160  1.00 92.75           C  
ATOM   2100  CD2 TYR A 255      10.959  13.717 -27.346  1.00 92.75           C  
ATOM   2101  CE1 TYR A 255      10.838  14.006 -24.543  1.00 92.75           C  
ATOM   2102  CE2 TYR A 255       9.767  14.150 -26.734  1.00 92.75           C  
ATOM   2103  OH  TYR A 255       8.533  14.646 -24.741  1.00 92.75           O  
ATOM   2104  CZ  TYR A 255       9.701  14.285 -25.332  1.00 92.75           C  
ATOM   2105  N   THR A 256      13.584  16.334 -27.045  1.00 92.81           N  
ATOM   2106  CA  THR A 256      13.622  17.485 -26.139  1.00 92.81           C  
ATOM   2107  C   THR A 256      12.225  17.992 -25.791  1.00 92.81           C  
ATOM   2108  CB  THR A 256      14.496  18.613 -26.704  1.00 92.81           C  
ATOM   2109  O   THR A 256      11.337  18.065 -26.638  1.00 92.81           O  
ATOM   2110  CG2 THR A 256      13.976  19.192 -28.023  1.00 92.81           C  
ATOM   2111  OG1 THR A 256      14.529  19.650 -25.750  1.00 92.81           O  
ATOM   2112  N   THR A 257      12.036  18.407 -24.536  1.00 92.25           N  
ATOM   2113  CA  THR A 257      10.845  19.161 -24.090  1.00 92.25           C  
ATOM   2114  C   THR A 257      11.059  20.679 -24.134  1.00 92.25           C  
ATOM   2115  CB  THR A 257      10.390  18.739 -22.689  1.00 92.25           C  
ATOM   2116  O   THR A 257      10.189  21.445 -23.705  1.00 92.25           O  
ATOM   2117  CG2 THR A 257      10.142  17.239 -22.568  1.00 92.25           C  
ATOM   2118  OG1 THR A 257      11.339  19.101 -21.713  1.00 92.25           O  
ATOM   2119  N   ARG A 258      12.229  21.095 -24.634  1.00 93.81           N  
ATOM   2120  CA  ARG A 258      12.712  22.468 -24.781  1.00 93.81           C  
ATOM   2121  C   ARG A 258      13.111  22.751 -26.230  1.00 93.81           C  
ATOM   2122  CB  ARG A 258      13.883  22.735 -23.812  1.00 93.81           C  
ATOM   2123  O   ARG A 258      14.226  23.165 -26.516  1.00 93.81           O  
ATOM   2124  CG  ARG A 258      13.514  22.702 -22.325  1.00 93.81           C  
ATOM   2125  CD  ARG A 258      12.431  23.719 -21.960  1.00 93.81           C  
ATOM   2126  NE  ARG A 258      12.790  25.102 -22.319  1.00 93.81           N  
ATOM   2127  NH1 ARG A 258      13.763  25.730 -20.329  1.00 93.81           N  
ATOM   2128  NH2 ARG A 258      13.342  27.249 -21.904  1.00 93.81           N  
ATOM   2129  CZ  ARG A 258      13.313  26.013 -21.520  1.00 93.81           C  
ATOM   2130  N   ALA A 259      12.226  22.450 -27.181  1.00 94.81           N  
ATOM   2131  CA  ALA A 259      12.509  22.738 -28.591  1.00 94.81           C  
ATOM   2132  C   ALA A 259      12.658  24.250 -28.855  1.00 94.81           C  
ATOM   2133  CB  ALA A 259      11.414  22.119 -29.461  1.00 94.81           C  
ATOM   2134  O   ALA A 259      13.348  24.639 -29.790  1.00 94.81           O  
ATOM   2135  N   ASP A 260      12.073  25.093 -27.994  1.00 95.25           N  
ATOM   2136  CA  ASP A 260      12.250  26.548 -27.970  1.00 95.25           C  
ATOM   2137  C   ASP A 260      13.722  26.973 -27.874  1.00 95.25           C  
ATOM   2138  CB  ASP A 260      11.444  27.134 -26.788  1.00 95.25           C  
ATOM   2139  O   ASP A 260      14.091  28.020 -28.395  1.00 95.25           O  
ATOM   2140  CG  ASP A 260      11.881  26.627 -25.401  1.00 95.25           C  
ATOM   2141  OD1 ASP A 260      11.912  25.392 -25.199  1.00 95.25           O  
ATOM   2142  OD2 ASP A 260      12.124  27.427 -24.470  1.00 95.25           O  
ATOM   2143  N   THR A 261      14.582  26.151 -27.268  1.00 96.69           N  
ATOM   2144  CA  THR A 261      15.995  26.478 -27.054  1.00 96.69           C  
ATOM   2145  C   THR A 261      16.936  25.900 -28.113  1.00 96.69           C  
ATOM   2146  CB  THR A 261      16.454  26.091 -25.646  1.00 96.69           C  
ATOM   2147  O   THR A 261      18.155  25.981 -27.954  1.00 96.69           O  
ATOM   2148  CG2 THR A 261      15.551  26.620 -24.538  1.00 96.69           C  
ATOM   2149  OG1 THR A 261      16.502  24.695 -25.486  1.00 96.69           O  
ATOM   2150  N   LEU A 262      16.409  25.349 -29.216  1.00 97.50           N  
ATOM   2151  CA  LEU A 262      17.195  24.653 -30.245  1.00 97.50           C  
ATOM   2152  C   LEU A 262      18.389  25.476 -30.755  1.00 97.50           C  
ATOM   2153  CB  LEU A 262      16.247  24.260 -31.393  1.00 97.50           C  
ATOM   2154  O   LEU A 262      19.478  24.941 -30.903  1.00 97.50           O  
ATOM   2155  CG  LEU A 262      16.922  23.541 -32.576  1.00 97.50           C  
ATOM   2156  CD1 LEU A 262      17.621  22.246 -32.161  1.00 97.50           C  
ATOM   2157  CD2 LEU A 262      15.867  23.219 -33.633  1.00 97.50           C  
ATOM   2158  N   MET A 263      18.226  26.786 -30.950  1.00 97.94           N  
ATOM   2159  CA  MET A 263      19.292  27.672 -31.453  1.00 97.94           C  
ATOM   2160  C   MET A 263      20.458  27.881 -30.471  1.00 97.94           C  
ATOM   2161  CB  MET A 263      18.678  29.027 -31.830  1.00 97.94           C  
ATOM   2162  O   MET A 263      21.472  28.484 -30.840  1.00 97.94           O  
ATOM   2163  CG  MET A 263      17.659  28.892 -32.966  1.00 97.94           C  
ATOM   2164  SD  MET A 263      18.298  28.317 -34.563  1.00 97.94           S  
ATOM   2165  CE  MET A 263      19.335  29.736 -34.989  1.00 97.94           C  
ATOM   2166  N   GLY A 264      20.299  27.439 -29.220  1.00 97.12           N  
ATOM   2167  CA  GLY A 264      21.303  27.476 -28.159  1.00 97.12           C  
ATOM   2168  C   GLY A 264      22.071  26.165 -28.007  1.00 97.12           C  
ATOM   2169  O   GLY A 264      22.875  26.051 -27.084  1.00 97.12           O  
ATOM   2170  N   VAL A 265      21.834  25.177 -28.879  1.00 98.25           N  
ATOM   2171  CA  VAL A 265      22.581  23.917 -28.866  1.00 98.25           C  
ATOM   2172  C   VAL A 265      24.031  24.173 -29.266  1.00 98.25           C  
ATOM   2173  CB  VAL A 265      21.936  22.850 -29.770  1.00 98.25           C  
ATOM   2174  O   VAL A 265      24.301  24.675 -30.356  1.00 98.25           O  
ATOM   2175  CG1 VAL A 265      22.760  21.555 -29.796  1.00 98.25           C  
ATOM   2176  CG2 VAL A 265      20.547  22.454 -29.257  1.00 98.25           C  
ATOM   2177  N   THR A 266      24.970  23.799 -28.396  1.00 97.94           N  
ATOM   2178  CA  THR A 266      26.416  23.987 -28.627  1.00 97.94           C  
ATOM   2179  C   THR A 266      27.194  22.678 -28.735  1.00 97.94           C  
ATOM   2180  CB  THR A 266      27.038  24.879 -27.550  1.00 97.94           C  
ATOM   2181  O   THR A 266      28.315  22.670 -29.240  1.00 97.94           O  
ATOM   2182  CG2 THR A 266      26.438  26.287 -27.564  1.00 97.94           C  
ATOM   2183  OG1 THR A 266      26.835  24.326 -26.273  1.00 97.94           O  
ATOM   2184  N   TYR A 267      26.598  21.564 -28.314  1.00 98.25           N  
ATOM   2185  CA  TYR A 267      27.084  20.204 -28.536  1.00 98.25           C  
ATOM   2186  C   TYR A 267      25.917  19.214 -28.442  1.00 98.25           C  
ATOM   2187  CB  TYR A 267      28.201  19.857 -27.534  1.00 98.25           C  
ATOM   2188  O   TYR A 267      24.812  19.560 -28.021  1.00 98.25           O  
ATOM   2189  CG  TYR A 267      27.789  19.785 -26.079  1.00 98.25           C  
ATOM   2190  CD1 TYR A 267      27.675  20.971 -25.330  1.00 98.25           C  
ATOM   2191  CD2 TYR A 267      27.566  18.537 -25.460  1.00 98.25           C  
ATOM   2192  CE1 TYR A 267      27.337  20.913 -23.968  1.00 98.25           C  
ATOM   2193  CE2 TYR A 267      27.213  18.482 -24.097  1.00 98.25           C  
ATOM   2194  OH  TYR A 267      26.702  19.620 -22.048  1.00 98.25           O  
ATOM   2195  CZ  TYR A 267      27.085  19.672 -23.350  1.00 98.25           C  
ATOM   2196  N   VAL A 268      26.158  17.966 -28.835  1.00 97.69           N  
ATOM   2197  CA  VAL A 268      25.219  16.860 -28.606  1.00 97.69           C  
ATOM   2198  C   VAL A 268      25.905  15.772 -27.790  1.00 97.69           C  
ATOM   2199  CB  VAL A 268      24.617  16.319 -29.914  1.00 97.69           C  
ATOM   2200  O   VAL A 268      27.106  15.536 -27.948  1.00 97.69           O  
ATOM   2201  CG1 VAL A 268      23.800  17.383 -30.657  1.00 97.69           C  
ATOM   2202  CG2 VAL A 268      25.686  15.786 -30.867  1.00 97.69           C  
ATOM   2203  N   ALA A 269      25.154  15.110 -26.915  1.00 97.06           N  
ATOM   2204  CA  ALA A 269      25.666  14.052 -26.055  1.00 97.06           C  
ATOM   2205  C   ALA A 269      24.952  12.725 -26.337  1.00 97.06           C  
ATOM   2206  CB  ALA A 269      25.581  14.492 -24.592  1.00 97.06           C  
ATOM   2207  O   ALA A 269      23.733  12.681 -26.502  1.00 97.06           O  
ATOM   2208  N   VAL A 270      25.715  11.635 -26.389  1.00 96.19           N  
ATOM   2209  CA  VAL A 270      25.222  10.275 -26.633  1.00 96.19           C  
ATOM   2210  C   VAL A 270      25.597   9.340 -25.489  1.00 96.19           C  
ATOM   2211  CB  VAL A 270      25.686   9.719 -27.995  1.00 96.19           C  
ATOM   2212  O   VAL A 270      26.608   9.539 -24.809  1.00 96.19           O  
ATOM   2213  CG1 VAL A 270      25.213  10.614 -29.142  1.00 96.19           C  
ATOM   2214  CG2 VAL A 270      27.203   9.541 -28.127  1.00 96.19           C  
ATOM   2215  N   ALA A 271      24.780   8.307 -25.290  1.00 92.25           N  
ATOM   2216  CA  ALA A 271      25.084   7.215 -24.375  1.00 92.25           C  
ATOM   2217  C   ALA A 271      26.342   6.454 -24.823  1.00 92.25           C  
ATOM   2218  CB  ALA A 271      23.869   6.286 -24.295  1.00 92.25           C  
ATOM   2219  O   ALA A 271      26.657   6.394 -26.015  1.00 92.25           O  
ATOM   2220  N   ALA A 272      27.035   5.822 -23.876  1.00 90.94           N  
ATOM   2221  CA  ALA A 272      28.235   5.031 -24.154  1.00 90.94           C  
ATOM   2222  C   ALA A 272      27.967   3.866 -25.124  1.00 90.94           C  
ATOM   2223  CB  ALA A 272      28.776   4.539 -22.811  1.00 90.94           C  
ATOM   2224  O   ALA A 272      28.809   3.529 -25.953  1.00 90.94           O  
ATOM   2225  N   GLU A 273      26.772   3.282 -25.067  1.00 88.50           N  
ATOM   2226  CA  GLU A 273      26.338   2.179 -25.925  1.00 88.50           C  
ATOM   2227  C   GLU A 273      25.755   2.637 -27.269  1.00 88.50           C  
ATOM   2228  CB  GLU A 273      25.316   1.298 -25.184  1.00 88.50           C  
ATOM   2229  O   GLU A 273      25.367   1.796 -28.082  1.00 88.50           O  
ATOM   2230  CG  GLU A 273      25.791   0.772 -23.819  1.00 88.50           C  
ATOM   2231  CD  GLU A 273      25.649   1.765 -22.651  1.00 88.50           C  
ATOM   2232  OE1 GLU A 273      26.045   1.361 -21.539  1.00 88.50           O  
ATOM   2233  OE2 GLU A 273      25.161   2.902 -22.865  1.00 88.50           O  
ATOM   2234  N   HIS A 274      25.665   3.947 -27.523  1.00 92.75           N  
ATOM   2235  CA  HIS A 274      25.069   4.457 -28.753  1.00 92.75           C  
ATOM   2236  C   HIS A 274      25.894   4.010 -29.980  1.00 92.75           C  
ATOM   2237  CB  HIS A 274      24.924   5.982 -28.671  1.00 92.75           C  
ATOM   2238  O   HIS A 274      27.125   4.102 -29.948  1.00 92.75           O  
ATOM   2239  CG  HIS A 274      24.137   6.559 -29.819  1.00 92.75           C  
ATOM   2240  CD2 HIS A 274      22.793   6.819 -29.855  1.00 92.75           C  
ATOM   2241  ND1 HIS A 274      24.644   6.885 -31.054  1.00 92.75           N  
ATOM   2242  CE1 HIS A 274      23.632   7.312 -31.827  1.00 92.75           C  
ATOM   2243  NE2 HIS A 274      22.487   7.288 -31.138  1.00 92.75           N  
ATOM   2244  N   PRO A 275      25.271   3.588 -31.101  1.00 92.38           N  
ATOM   2245  CA  PRO A 275      25.999   3.101 -32.278  1.00 92.38           C  
ATOM   2246  C   PRO A 275      27.084   4.060 -32.792  1.00 92.38           C  
ATOM   2247  CB  PRO A 275      24.919   2.853 -33.334  1.00 92.38           C  
ATOM   2248  O   PRO A 275      28.177   3.624 -33.145  1.00 92.38           O  
ATOM   2249  CG  PRO A 275      23.694   2.486 -32.502  1.00 92.38           C  
ATOM   2250  CD  PRO A 275      23.837   3.378 -31.271  1.00 92.38           C  
ATOM   2251  N   LEU A 276      26.819   5.371 -32.761  1.00 93.81           N  
ATOM   2252  CA  LEU A 276      27.806   6.412 -33.088  1.00 93.81           C  
ATOM   2253  C   LEU A 276      29.032   6.376 -32.159  1.00 93.81           C  
ATOM   2254  CB  LEU A 276      27.101   7.784 -33.078  1.00 93.81           C  
ATOM   2255  O   LEU A 276      30.158   6.470 -32.643  1.00 93.81           O  
ATOM   2256  CG  LEU A 276      27.953   8.978 -33.555  1.00 93.81           C  
ATOM   2257  CD1 LEU A 276      27.022  10.108 -34.004  1.00 93.81           C  
ATOM   2258  CD2 LEU A 276      28.836   9.554 -32.441  1.00 93.81           C  
ATOM   2259  N   ALA A 277      28.832   6.214 -30.846  1.00 93.88           N  
ATOM   2260  CA  ALA A 277      29.919   6.139 -29.870  1.00 93.88           C  
ATOM   2261  C   ALA A 277      30.791   4.898 -30.109  1.00 93.88           C  
ATOM   2262  CB  ALA A 277      29.318   6.133 -28.459  1.00 93.88           C  
ATOM   2263  O   ALA A 277      32.015   5.004 -30.180  1.00 93.88           O  
ATOM   2264  N   LEU A 278      30.156   3.742 -30.330  1.00 93.50           N  
ATOM   2265  CA  LEU A 278      30.851   2.495 -30.662  1.00 93.50           C  
ATOM   2266  C   LEU A 278      31.655   2.630 -31.960  1.00 93.50           C  
ATOM   2267  CB  LEU A 278      29.831   1.347 -30.773  1.00 93.50           C  
ATOM   2268  O   LEU A 278      32.800   2.188 -32.025  1.00 93.50           O  
ATOM   2269  CG  LEU A 278      29.046   1.043 -29.483  1.00 93.50           C  
ATOM   2270  CD1 LEU A 278      28.054  -0.089 -29.751  1.00 93.50           C  
ATOM   2271  CD2 LEU A 278      29.955   0.607 -28.334  1.00 93.50           C  
ATOM   2272  N   LYS A 279      31.088   3.298 -32.972  1.00 92.69           N  
ATOM   2273  CA  LYS A 279      31.770   3.553 -34.243  1.00 92.69           C  
ATOM   2274  C   LYS A 279      32.983   4.469 -34.078  1.00 92.69           C  
ATOM   2275  CB  LYS A 279      30.758   4.123 -35.255  1.00 92.69           C  
ATOM   2276  O   LYS A 279      34.037   4.186 -34.640  1.00 92.69           O  
ATOM   2277  CG  LYS A 279      31.264   4.079 -36.702  1.00 92.69           C  
ATOM   2278  CD  LYS A 279      31.270   2.642 -37.232  1.00 92.69           C  
ATOM   2279  CE  LYS A 279      31.982   2.534 -38.577  1.00 92.69           C  
ATOM   2280  NZ  LYS A 279      32.408   1.132 -38.790  1.00 92.69           N  
ATOM   2281  N   ALA A 280      32.858   5.534 -33.284  1.00 93.12           N  
ATOM   2282  CA  ALA A 280      33.968   6.433 -32.967  1.00 93.12           C  
ATOM   2283  C   ALA A 280      35.103   5.718 -32.208  1.00 93.12           C  
ATOM   2284  CB  ALA A 280      33.421   7.611 -32.153  1.00 93.12           C  
ATOM   2285  O   ALA A 280      36.278   6.039 -32.390  1.00 93.12           O  
ATOM   2286  N   ALA A 281      34.762   4.723 -31.385  1.00 94.75           N  
ATOM   2287  CA  ALA A 281      35.716   3.973 -30.577  1.00 94.75           C  
ATOM   2288  C   ALA A 281      36.502   2.896 -31.352  1.00 94.75           C  
ATOM   2289  CB  ALA A 281      34.960   3.386 -29.385  1.00 94.75           C  
ATOM   2290  O   ALA A 281      37.554   2.482 -30.869  1.00 94.75           O  
ATOM   2291  N   GLU A 282      36.068   2.474 -32.553  1.00 93.19           N  
ATOM   2292  CA  GLU A 282      36.725   1.404 -33.341  1.00 93.19           C  
ATOM   2293  C   GLU A 282      38.236   1.628 -33.532  1.00 93.19           C  
ATOM   2294  CB  GLU A 282      36.083   1.277 -34.740  1.00 93.19           C  
ATOM   2295  O   GLU A 282      39.005   0.669 -33.555  1.00 93.19           O  
ATOM   2296  CG  GLU A 282      34.702   0.599 -34.753  1.00 93.19           C  
ATOM   2297  CD  GLU A 282      34.098   0.465 -36.167  1.00 93.19           C  
ATOM   2298  OE1 GLU A 282      33.033  -0.172 -36.339  1.00 93.19           O  
ATOM   2299  OE2 GLU A 282      34.619   1.031 -37.156  1.00 93.19           O  
ATOM   2300  N   ASN A 283      38.665   2.891 -33.633  1.00 87.12           N  
ATOM   2301  CA  ASN A 283      40.068   3.276 -33.809  1.00 87.12           C  
ATOM   2302  C   ASN A 283      40.592   4.201 -32.694  1.00 87.12           C  
ATOM   2303  CB  ASN A 283      40.251   3.874 -35.214  1.00 87.12           C  
ATOM   2304  O   ASN A 283      41.635   4.832 -32.865  1.00 87.12           O  
ATOM   2305  CG  ASN A 283      39.913   2.884 -36.312  1.00 87.12           C  
ATOM   2306  ND2 ASN A 283      38.952   3.194 -37.150  1.00 87.12           N  
ATOM   2307  OD1 ASN A 283      40.510   1.832 -36.447  1.00 87.12           O  
ATOM   2308  N   ASN A 284      39.889   4.298 -31.561  1.00 92.75           N  
ATOM   2309  CA  ASN A 284      40.276   5.143 -30.433  1.00 92.75           C  
ATOM   2310  C   ASN A 284      40.226   4.340 -29.115  1.00 92.75           C  
ATOM   2311  CB  ASN A 284      39.407   6.410 -30.429  1.00 92.75           C  
ATOM   2312  O   ASN A 284      39.162   4.230 -28.499  1.00 92.75           O  
ATOM   2313  CG  ASN A 284      39.863   7.407 -29.373  1.00 92.75           C  
ATOM   2314  ND2 ASN A 284      39.542   8.669 -29.518  1.00 92.75           N  
ATOM   2315  OD1 ASN A 284      40.528   7.068 -28.408  1.00 92.75           O  
ATOM   2316  N   PRO A 285      41.372   3.791 -28.659  1.00 93.69           N  
ATOM   2317  CA  PRO A 285      41.447   3.003 -27.429  1.00 93.69           C  
ATOM   2318  C   PRO A 285      41.006   3.756 -26.169  1.00 93.69           C  
ATOM   2319  CB  PRO A 285      42.916   2.577 -27.306  1.00 93.69           C  
ATOM   2320  O   PRO A 285      40.524   3.131 -25.228  1.00 93.69           O  
ATOM   2321  CG  PRO A 285      43.419   2.592 -28.747  1.00 93.69           C  
ATOM   2322  CD  PRO A 285      42.651   3.758 -29.358  1.00 93.69           C  
ATOM   2323  N   GLU A 286      41.162   5.082 -26.142  1.00 95.62           N  
ATOM   2324  CA  GLU A 286      40.756   5.918 -25.011  1.00 95.62           C  
ATOM   2325  C   GLU A 286      39.226   6.021 -24.928  1.00 95.62           C  
ATOM   2326  CB  GLU A 286      41.432   7.291 -25.150  1.00 95.62           C  
ATOM   2327  O   GLU A 286      38.654   5.787 -23.864  1.00 95.62           O  
ATOM   2328  CG  GLU A 286      41.376   8.100 -23.851  1.00 95.62           C  
ATOM   2329  CD  GLU A 286      41.990   9.505 -23.979  1.00 95.62           C  
ATOM   2330  OE1 GLU A 286      41.904  10.256 -22.981  1.00 95.62           O  
ATOM   2331  OE2 GLU A 286      42.577   9.814 -25.043  1.00 95.62           O  
ATOM   2332  N   LEU A 287      38.553   6.241 -26.068  1.00 94.12           N  
ATOM   2333  CA  LEU A 287      37.086   6.195 -26.148  1.00 94.12           C  
ATOM   2334  C   LEU A 287      36.544   4.807 -25.802  1.00 94.12           C  
ATOM   2335  CB  LEU A 287      36.594   6.605 -27.550  1.00 94.12           C  
ATOM   2336  O   LEU A 287      35.561   4.705 -25.074  1.00 94.12           O  
ATOM   2337  CG  LEU A 287      36.559   8.119 -27.802  1.00 94.12           C  
ATOM   2338  CD1 LEU A 287      36.276   8.397 -29.282  1.00 94.12           C  
ATOM   2339  CD2 LEU A 287      35.435   8.805 -27.023  1.00 94.12           C  
ATOM   2340  N   ALA A 288      37.187   3.738 -26.281  1.00 93.31           N  
ATOM   2341  CA  ALA A 288      36.783   2.374 -25.949  1.00 93.31           C  
ATOM   2342  C   ALA A 288      36.869   2.106 -24.435  1.00 93.31           C  
ATOM   2343  CB  ALA A 288      37.647   1.395 -26.754  1.00 93.31           C  
ATOM   2344  O   ALA A 288      35.936   1.559 -23.852  1.00 93.31           O  
ATOM   2345  N   ALA A 289      37.950   2.544 -23.781  1.00 91.50           N  
ATOM   2346  CA  ALA A 289      38.098   2.428 -22.332  1.00 91.50           C  
ATOM   2347  C   ALA A 289      37.049   3.255 -21.570  1.00 91.50           C  
ATOM   2348  CB  ALA A 289      39.526   2.838 -21.954  1.00 91.50           C  
ATOM   2349  O   ALA A 289      36.496   2.776 -20.582  1.00 91.50           O  
ATOM   2350  N   PHE A 290      36.731   4.462 -22.047  1.00 92.75           N  
ATOM   2351  CA  PHE A 290      35.707   5.312 -21.440  1.00 92.75           C  
ATOM   2352  C   PHE A 290      34.288   4.738 -21.581  1.00 92.75           C  
ATOM   2353  CB  PHE A 290      35.793   6.712 -22.057  1.00 92.75           C  
ATOM   2354  O   PHE A 290      33.484   4.834 -20.654  1.00 92.75           O  
ATOM   2355  CG  PHE A 290      34.836   7.688 -21.409  1.00 92.75           C  
ATOM   2356  CD1 PHE A 290      33.710   8.165 -22.107  1.00 92.75           C  
ATOM   2357  CD2 PHE A 290      35.038   8.058 -20.067  1.00 92.75           C  
ATOM   2358  CE1 PHE A 290      32.787   9.005 -21.458  1.00 92.75           C  
ATOM   2359  CE2 PHE A 290      34.110   8.887 -19.418  1.00 92.75           C  
ATOM   2360  CZ  PHE A 290      32.980   9.352 -20.110  1.00 92.75           C  
ATOM   2361  N   ILE A 291      33.979   4.102 -22.715  1.00 89.69           N  
ATOM   2362  CA  ILE A 291      32.711   3.388 -22.916  1.00 89.69           C  
ATOM   2363  C   ILE A 291      32.574   2.250 -21.901  1.00 89.69           C  
ATOM   2364  CB  ILE A 291      32.598   2.892 -24.377  1.00 89.69           C  
ATOM   2365  O   ILE A 291      31.525   2.122 -21.270  1.00 89.69           O  
ATOM   2366  CG1 ILE A 291      32.329   4.104 -25.296  1.00 89.69           C  
ATOM   2367  CG2 ILE A 291      31.502   1.822 -24.564  1.00 89.69           C  
ATOM   2368  CD1 ILE A 291      32.445   3.784 -26.789  1.00 89.69           C  
ATOM   2369  N   GLU A 292      33.631   1.462 -21.693  1.00 83.88           N  
ATOM   2370  CA  GLU A 292      33.630   0.397 -20.684  1.00 83.88           C  
ATOM   2371  C   GLU A 292      33.528   0.944 -19.252  1.00 83.88           C  
ATOM   2372  CB  GLU A 292      34.867  -0.500 -20.852  1.00 83.88           C  
ATOM   2373  O   GLU A 292      32.804   0.381 -18.433  1.00 83.88           O  
ATOM   2374  CG  GLU A 292      34.832  -1.338 -22.143  1.00 83.88           C  
ATOM   2375  CD  GLU A 292      33.553  -2.182 -22.274  1.00 83.88           C  
ATOM   2376  OE1 GLU A 292      32.943  -2.195 -23.371  1.00 83.88           O  
ATOM   2377  OE2 GLU A 292      33.143  -2.801 -21.270  1.00 83.88           O  
ATOM   2378  N   GLU A 293      34.162   2.081 -18.949  1.00 84.25           N  
ATOM   2379  CA  GLU A 293      33.979   2.766 -17.663  1.00 84.25           C  
ATOM   2380  C   GLU A 293      32.511   3.165 -17.443  1.00 84.25           C  
ATOM   2381  CB  GLU A 293      34.897   4.000 -17.581  1.00 84.25           C  
ATOM   2382  O   GLU A 293      31.947   2.896 -16.380  1.00 84.25           O  
ATOM   2383  CG  GLU A 293      34.847   4.658 -16.190  1.00 84.25           C  
ATOM   2384  CD  GLU A 293      35.572   6.010 -16.101  1.00 84.25           C  
ATOM   2385  OE1 GLU A 293      35.323   6.725 -15.093  1.00 84.25           O  
ATOM   2386  OE2 GLU A 293      36.368   6.354 -16.998  1.00 84.25           O  
ATOM   2387  N   CYS A 294      31.868   3.770 -18.447  1.00 82.25           N  
ATOM   2388  CA  CYS A 294      30.462   4.172 -18.367  1.00 82.25           C  
ATOM   2389  C   CYS A 294      29.528   2.967 -18.196  1.00 82.25           C  
ATOM   2390  CB  CYS A 294      30.085   4.972 -19.616  1.00 82.25           C  
ATOM   2391  O   CYS A 294      28.589   3.036 -17.402  1.00 82.25           O  
ATOM   2392  SG  CYS A 294      30.906   6.590 -19.613  1.00 82.25           S  
ATOM   2393  N   ARG A 295      29.821   1.845 -18.864  1.00 74.25           N  
ATOM   2394  CA  ARG A 295      29.082   0.580 -18.718  1.00 74.25           C  
ATOM   2395  C   ARG A 295      29.140   0.007 -17.305  1.00 74.25           C  
ATOM   2396  CB  ARG A 295      29.642  -0.449 -19.705  1.00 74.25           C  
ATOM   2397  O   ARG A 295      28.208  -0.673 -16.889  1.00 74.25           O  
ATOM   2398  CG  ARG A 295      29.107  -0.206 -21.113  1.00 74.25           C  
ATOM   2399  CD  ARG A 295      29.801  -1.147 -22.097  1.00 74.25           C  
ATOM   2400  NE  ARG A 295      29.002  -1.254 -23.323  1.00 74.25           N  
ATOM   2401  NH1 ARG A 295      30.495  -2.503 -24.552  1.00 74.25           N  
ATOM   2402  NH2 ARG A 295      28.478  -2.025 -25.380  1.00 74.25           N  
ATOM   2403  CZ  ARG A 295      29.337  -1.925 -24.403  1.00 74.25           C  
ATOM   2404  N   MET A 296      30.205   0.281 -16.553  1.00 69.12           N  
ATOM   2405  CA  MET A 296      30.325  -0.122 -15.146  1.00 69.12           C  
ATOM   2406  C   MET A 296      29.610   0.839 -14.177  1.00 69.12           C  
ATOM   2407  CB  MET A 296      31.807  -0.290 -14.780  1.00 69.12           C  
ATOM   2408  O   MET A 296      29.530   0.555 -12.982  1.00 69.12           O  
ATOM   2409  CG  MET A 296      32.463  -1.435 -15.558  1.00 69.12           C  
ATOM   2410  SD  MET A 296      34.190  -1.742 -15.098  1.00 69.12           S  
ATOM   2411  CE  MET A 296      34.596  -2.968 -16.368  1.00 69.12           C  
ATOM   2412  N   GLY A 297      29.087   1.968 -14.667  1.00 66.12           N  
ATOM   2413  CA  GLY A 297      28.352   2.950 -13.874  1.00 66.12           C  
ATOM   2414  C   GLY A 297      26.944   2.498 -13.460  1.00 66.12           C  
ATOM   2415  O   GLY A 297      26.344   1.580 -14.029  1.00 66.12           O  
ATOM   2416  N   SER A 298      26.378   3.170 -12.451  1.00 62.66           N  
ATOM   2417  CA  SER A 298      24.970   2.970 -12.086  1.00 62.66           C  
ATOM   2418  C   SER A 298      24.052   3.467 -13.207  1.00 62.66           C  
ATOM   2419  CB  SER A 298      24.620   3.652 -10.761  1.00 62.66           C  
ATOM   2420  O   SER A 298      24.350   4.456 -13.865  1.00 62.66           O  
ATOM   2421  OG  SER A 298      23.303   3.283 -10.392  1.00 62.66           O  
ATOM   2422  N   VAL A 299      22.916   2.792 -13.407  1.00 61.31           N  
ATOM   2423  CA  VAL A 299      21.848   3.259 -14.323  1.00 61.31           C  
ATOM   2424  C   VAL A 299      20.644   3.802 -13.556  1.00 61.31           C  
ATOM   2425  CB  VAL A 299      21.401   2.192 -15.341  1.00 61.31           C  
ATOM   2426  O   VAL A 299      19.646   4.185 -14.167  1.00 61.31           O  
ATOM   2427  CG1 VAL A 299      22.566   1.748 -16.235  1.00 61.31           C  
ATOM   2428  CG2 VAL A 299      20.684   1.017 -14.655  1.00 61.31           C  
ATOM   2429  N   ALA A 300      20.710   3.795 -12.220  1.00 60.97           N  
ATOM   2430  CA  ALA A 300      19.670   4.370 -11.389  1.00 60.97           C  
ATOM   2431  C   ALA A 300      19.697   5.892 -11.557  1.00 60.97           C  
ATOM   2432  CB  ALA A 300      19.874   3.929  -9.935  1.00 60.97           C  
ATOM   2433  O   ALA A 300      20.733   6.528 -11.373  1.00 60.97           O  
ATOM   2434  N   GLU A 301      18.554   6.483 -11.905  1.00 63.94           N  
ATOM   2435  CA  GLU A 301      18.463   7.923 -12.176  1.00 63.94           C  
ATOM   2436  C   GLU A 301      18.900   8.771 -10.974  1.00 63.94           C  
ATOM   2437  CB  GLU A 301      17.027   8.292 -12.576  1.00 63.94           C  
ATOM   2438  O   GLU A 301      19.553   9.793 -11.162  1.00 63.94           O  
ATOM   2439  CG  GLU A 301      16.655   7.777 -13.977  1.00 63.94           C  
ATOM   2440  CD  GLU A 301      15.224   8.147 -14.401  1.00 63.94           C  
ATOM   2441  OE1 GLU A 301      14.855   7.829 -15.553  1.00 63.94           O  
ATOM   2442  OE2 GLU A 301      14.460   8.690 -13.568  1.00 63.94           O  
ATOM   2443  N   ALA A 302      18.594   8.330  -9.747  1.00 63.19           N  
ATOM   2444  CA  ALA A 302      19.014   9.015  -8.524  1.00 63.19           C  
ATOM   2445  C   ALA A 302      20.546   9.047  -8.381  1.00 63.19           C  
ATOM   2446  CB  ALA A 302      18.348   8.327  -7.326  1.00 63.19           C  
ATOM   2447  O   ALA A 302      21.122  10.110  -8.147  1.00 63.19           O  
ATOM   2448  N   ASP A 303      21.204   7.906  -8.607  1.00 65.56           N  
ATOM   2449  CA  ASP A 303      22.663   7.814  -8.571  1.00 65.56           C  
ATOM   2450  C   ASP A 303      23.277   8.707  -9.660  1.00 65.56           C  
ATOM   2451  CB  ASP A 303      23.129   6.360  -8.766  1.00 65.56           C  
ATOM   2452  O   ASP A 303      24.174   9.497  -9.376  1.00 65.56           O  
ATOM   2453  CG  ASP A 303      22.771   5.369  -7.648  1.00 65.56           C  
ATOM   2454  OD1 ASP A 303      22.336   5.788  -6.558  1.00 65.56           O  
ATOM   2455  OD2 ASP A 303      22.970   4.154  -7.901  1.00 65.56           O  
ATOM   2456  N   LEU A 304      22.752   8.652 -10.891  1.00 69.62           N  
ATOM   2457  CA  LEU A 304      23.228   9.448 -12.032  1.00 69.62           C  
ATOM   2458  C   LEU A 304      23.054  10.956 -11.840  1.00 69.62           C  
ATOM   2459  CB  LEU A 304      22.465   9.024 -13.293  1.00 69.62           C  
ATOM   2460  O   LEU A 304      23.912  11.735 -12.269  1.00 69.62           O  
ATOM   2461  CG  LEU A 304      22.870   7.648 -13.828  1.00 69.62           C  
ATOM   2462  CD1 LEU A 304      21.886   7.254 -14.919  1.00 69.62           C  
ATOM   2463  CD2 LEU A 304      24.283   7.668 -14.413  1.00 69.62           C  
ATOM   2464  N   ALA A 305      21.965  11.381 -11.197  1.00 70.56           N  
ATOM   2465  CA  ALA A 305      21.723  12.783 -10.879  1.00 70.56           C  
ATOM   2466  C   ALA A 305      22.825  13.329  -9.960  1.00 70.56           C  
ATOM   2467  CB  ALA A 305      20.327  12.924 -10.263  1.00 70.56           C  
ATOM   2468  O   ALA A 305      23.375  14.391 -10.243  1.00 70.56           O  
ATOM   2469  N   THR A 306      23.224  12.560  -8.943  1.00 74.00           N  
ATOM   2470  CA  THR A 306      24.292  12.936  -7.996  1.00 74.00           C  
ATOM   2471  C   THR A 306      25.711  12.610  -8.462  1.00 74.00           C  
ATOM   2472  CB  THR A 306      24.068  12.274  -6.633  1.00 74.00           C  
ATOM   2473  O   THR A 306      26.674  13.155  -7.926  1.00 74.00           O  
ATOM   2474  CG2 THR A 306      22.750  12.715  -5.998  1.00 74.00           C  
ATOM   2475  OG1 THR A 306      24.075  10.865  -6.722  1.00 74.00           O  
ATOM   2476  N   ALA A 307      25.863  11.721  -9.446  1.00 75.44           N  
ATOM   2477  CA  ALA A 307      27.165  11.290  -9.925  1.00 75.44           C  
ATOM   2478  C   ALA A 307      27.924  12.444 -10.584  1.00 75.44           C  
ATOM   2479  CB  ALA A 307      27.010  10.105 -10.886  1.00 75.44           C  
ATOM   2480  O   ALA A 307      27.347  13.284 -11.287  1.00 75.44           O  
ATOM   2481  N   GLU A 308      29.247  12.425 -10.412  1.00 82.81           N  
ATOM   2482  CA  GLU A 308      30.143  13.299 -11.154  1.00 82.81           C  
ATOM   2483  C   GLU A 308      29.905  13.109 -12.659  1.00 82.81           C  
ATOM   2484  CB  GLU A 308      31.601  12.994 -10.782  1.00 82.81           C  
ATOM   2485  O   GLU A 308      30.000  11.998 -13.195  1.00 82.81           O  
ATOM   2486  CG  GLU A 308      32.554  14.028 -11.397  1.00 82.81           C  
ATOM   2487  CD  GLU A 308      34.038  13.650 -11.303  1.00 82.81           C  
ATOM   2488  OE1 GLU A 308      34.824  14.392 -11.939  1.00 82.81           O  
ATOM   2489  OE2 GLU A 308      34.373  12.607 -10.704  1.00 82.81           O  
ATOM   2490  N   LYS A 309      29.594  14.206 -13.351  1.00 86.81           N  
ATOM   2491  CA  LYS A 309      29.389  14.193 -14.797  1.00 86.81           C  
ATOM   2492  C   LYS A 309      30.735  13.962 -15.480  1.00 86.81           C  
ATOM   2493  CB  LYS A 309      28.700  15.490 -15.258  1.00 86.81           C  
ATOM   2494  O   LYS A 309      31.672  14.749 -15.315  1.00 86.81           O  
ATOM   2495  CG  LYS A 309      27.418  15.849 -14.482  1.00 86.81           C  
ATOM   2496  CD  LYS A 309      26.285  14.822 -14.638  1.00 86.81           C  
ATOM   2497  CE  LYS A 309      25.097  15.217 -13.748  1.00 86.81           C  
ATOM   2498  NZ  LYS A 309      24.979  14.339 -12.555  1.00 86.81           N  
ATOM   2499  N   LYS A 310      30.851  12.864 -16.218  1.00 91.75           N  
ATOM   2500  CA  LYS A 310      32.039  12.492 -16.991  1.00 91.75           C  
ATOM   2501  C   LYS A 310      31.671  12.455 -18.464  1.00 91.75           C  
ATOM   2502  CB  LYS A 310      32.591  11.131 -16.543  1.00 91.75           C  
ATOM   2503  O   LYS A 310      30.559  12.062 -18.815  1.00 91.75           O  
ATOM   2504  CG  LYS A 310      33.103  11.112 -15.096  1.00 91.75           C  
ATOM   2505  CD  LYS A 310      33.619   9.708 -14.763  1.00 91.75           C  
ATOM   2506  CE  LYS A 310      34.197   9.646 -13.347  1.00 91.75           C  
ATOM   2507  NZ  LYS A 310      34.673   8.273 -13.061  1.00 91.75           N  
ATOM   2508  N   GLY A 311      32.611  12.824 -19.320  1.00 94.56           N  
ATOM   2509  CA  GLY A 311      32.411  12.733 -20.753  1.00 94.56           C  
ATOM   2510  C   GLY A 311      33.700  12.830 -21.543  1.00 94.56           C  
ATOM   2511  O   GLY A 311      34.731  13.259 -21.025  1.00 94.56           O  
ATOM   2512  N   MET A 312      33.618  12.412 -22.800  1.00 96.94           N  
ATOM   2513  CA  MET A 312      34.738  12.395 -23.733  1.00 96.94           C  
ATOM   2514  C   MET A 312      34.260  12.767 -25.137  1.00 96.94           C  
ATOM   2515  CB  MET A 312      35.390  11.007 -23.694  1.00 96.94           C  
ATOM   2516  O   MET A 312      33.235  12.268 -25.609  1.00 96.94           O  
ATOM   2517  CG  MET A 312      36.735  10.977 -24.425  1.00 96.94           C  
ATOM   2518  SD  MET A 312      37.610   9.400 -24.271  1.00 96.94           S  
ATOM   2519  CE  MET A 312      38.197   9.513 -22.558  1.00 96.94           C  
ATOM   2520  N   ALA A 313      35.000  13.647 -25.811  1.00 96.75           N  
ATOM   2521  CA  ALA A 313      34.711  14.029 -27.187  1.00 96.75           C  
ATOM   2522  C   ALA A 313      34.952  12.842 -28.129  1.00 96.75           C  
ATOM   2523  CB  ALA A 313      35.581  15.230 -27.573  1.00 96.75           C  
ATOM   2524  O   ALA A 313      36.009  12.216 -28.093  1.00 96.75           O  
ATOM   2525  N   THR A 314      33.996  12.559 -29.014  1.00 95.50           N  
ATOM   2526  CA  THR A 314      34.112  11.444 -29.973  1.00 95.50           C  
ATOM   2527  C   THR A 314      35.043  11.756 -31.149  1.00 95.50           C  
ATOM   2528  CB  THR A 314      32.747  11.050 -30.543  1.00 95.50           C  
ATOM   2529  O   THR A 314      35.474  10.848 -31.853  1.00 95.50           O  
ATOM   2530  CG2 THR A 314      31.742  10.609 -29.483  1.00 95.50           C  
ATOM   2531  OG1 THR A 314      32.209  12.134 -31.252  1.00 95.50           O  
ATOM   2532  N   GLY A 315      35.313  13.044 -31.399  1.00 94.06           N  
ATOM   2533  CA  GLY A 315      35.942  13.529 -32.632  1.00 94.06           C  
ATOM   2534  C   GLY A 315      34.997  13.582 -33.841  1.00 94.06           C  
ATOM   2535  O   GLY A 315      35.416  14.020 -34.910  1.00 94.06           O  
ATOM   2536  N   LEU A 316      33.737  13.162 -33.679  1.00 95.62           N  
ATOM   2537  CA  LEU A 316      32.688  13.258 -34.691  1.00 95.62           C  
ATOM   2538  C   LEU A 316      31.822  14.502 -34.469  1.00 95.62           C  
ATOM   2539  CB  LEU A 316      31.829  11.978 -34.700  1.00 95.62           C  
ATOM   2540  O   LEU A 316      31.722  15.028 -33.357  1.00 95.62           O  
ATOM   2541  CG  LEU A 316      32.610  10.664 -34.890  1.00 95.62           C  
ATOM   2542  CD1 LEU A 316      31.633   9.491 -34.962  1.00 95.62           C  
ATOM   2543  CD2 LEU A 316      33.437  10.655 -36.176  1.00 95.62           C  
ATOM   2544  N   PHE A 317      31.169  14.935 -35.542  1.00 97.44           N  
ATOM   2545  CA  PHE A 317      30.327  16.119 -35.592  1.00 97.44           C  
ATOM   2546  C   PHE A 317      28.982  15.813 -36.259  1.00 97.44           C  
ATOM   2547  CB  PHE A 317      31.067  17.258 -36.312  1.00 97.44           C  
ATOM   2548  O   PHE A 317      28.863  14.989 -37.174  1.00 97.44           O  
ATOM   2549  CG  PHE A 317      32.303  17.756 -35.588  1.00 97.44           C  
ATOM   2550  CD1 PHE A 317      32.238  18.907 -34.781  1.00 97.44           C  
ATOM   2551  CD2 PHE A 317      33.524  17.068 -35.720  1.00 97.44           C  
ATOM   2552  CE1 PHE A 317      33.380  19.354 -34.094  1.00 97.44           C  
ATOM   2553  CE2 PHE A 317      34.665  17.510 -35.029  1.00 97.44           C  
ATOM   2554  CZ  PHE A 317      34.593  18.653 -34.214  1.00 97.44           C  
ATOM   2555  N   VAL A 318      27.955  16.531 -35.821  1.00 97.88           N  
ATOM   2556  CA  VAL A 318      26.652  16.617 -36.492  1.00 97.88           C  
ATOM   2557  C   VAL A 318      26.395  18.057 -36.917  1.00 97.88           C  
ATOM   2558  CB  VAL A 318      25.508  16.074 -35.621  1.00 97.88           C  
ATOM   2559  O   VAL A 318      27.066  18.972 -36.455  1.00 97.88           O  
ATOM   2560  CG1 VAL A 318      25.689  14.582 -35.329  1.00 97.88           C  
ATOM   2561  CG2 VAL A 318      25.339  16.846 -34.307  1.00 97.88           C  
ATOM   2562  N   LYS A 319      25.428  18.280 -37.799  1.00 98.06           N  
ATOM   2563  CA  LYS A 319      25.017  19.614 -38.234  1.00 98.06           C  
ATOM   2564  C   LYS A 319      23.805  20.066 -37.442  1.00 98.06           C  
ATOM   2565  CB  LYS A 319      24.753  19.635 -39.742  1.00 98.06           C  
ATOM   2566  O   LYS A 319      22.829  19.325 -37.321  1.00 98.06           O  
ATOM   2567  CG  LYS A 319      26.048  19.338 -40.505  1.00 98.06           C  
ATOM   2568  CD  LYS A 319      25.844  19.447 -42.014  1.00 98.06           C  
ATOM   2569  CE  LYS A 319      27.195  19.156 -42.669  1.00 98.06           C  
ATOM   2570  NZ  LYS A 319      27.109  19.201 -44.144  1.00 98.06           N  
ATOM   2571  N   HIS A 320      23.839  21.299 -36.955  1.00 97.94           N  
ATOM   2572  CA  HIS A 320      22.666  21.945 -36.392  1.00 97.94           C  
ATOM   2573  C   HIS A 320      21.567  22.020 -37.475  1.00 97.94           C  
ATOM   2574  CB  HIS A 320      23.066  23.330 -35.881  1.00 97.94           C  
ATOM   2575  O   HIS A 320      21.812  22.585 -38.543  1.00 97.94           O  
ATOM   2576  CG  HIS A 320      21.954  24.014 -35.132  1.00 97.94           C  
ATOM   2577  CD2 HIS A 320      21.945  24.352 -33.806  1.00 97.94           C  
ATOM   2578  ND1 HIS A 320      20.737  24.387 -35.656  1.00 97.94           N  
ATOM   2579  CE1 HIS A 320      20.001  24.919 -34.667  1.00 97.94           C  
ATOM   2580  NE2 HIS A 320      20.703  24.925 -33.535  1.00 97.94           N  
ATOM   2581  N   PRO A 321      20.346  21.503 -37.241  1.00 96.88           N  
ATOM   2582  CA  PRO A 321      19.339  21.320 -38.293  1.00 96.88           C  
ATOM   2583  C   PRO A 321      18.797  22.640 -38.866  1.00 96.88           C  
ATOM   2584  CB  PRO A 321      18.242  20.469 -37.642  1.00 96.88           C  
ATOM   2585  O   PRO A 321      18.301  22.669 -39.987  1.00 96.88           O  
ATOM   2586  CG  PRO A 321      18.373  20.789 -36.156  1.00 96.88           C  
ATOM   2587  CD  PRO A 321      19.876  20.941 -35.987  1.00 96.88           C  
ATOM   2588  N   VAL A 322      18.910  23.741 -38.111  1.00 96.94           N  
ATOM   2589  CA  VAL A 322      18.539  25.093 -38.568  1.00 96.94           C  
ATOM   2590  C   VAL A 322      19.707  25.890 -39.170  1.00 96.94           C  
ATOM   2591  CB  VAL A 322      17.849  25.901 -37.455  1.00 96.94           C  
ATOM   2592  O   VAL A 322      19.574  26.390 -40.283  1.00 96.94           O  
ATOM   2593  CG1 VAL A 322      17.318  27.231 -38.000  1.00 96.94           C  
ATOM   2594  CG2 VAL A 322      16.693  25.128 -36.804  1.00 96.94           C  
ATOM   2595  N   THR A 323      20.835  26.040 -38.459  1.00 96.31           N  
ATOM   2596  CA  THR A 323      21.963  26.889 -38.896  1.00 96.31           C  
ATOM   2597  C   THR A 323      22.947  26.181 -39.828  1.00 96.31           C  
ATOM   2598  CB  THR A 323      22.750  27.448 -37.696  1.00 96.31           C  
ATOM   2599  O   THR A 323      23.652  26.842 -40.585  1.00 96.31           O  
ATOM   2600  CG2 THR A 323      21.866  28.230 -36.729  1.00 96.31           C  
ATOM   2601  OG1 THR A 323      23.329  26.400 -36.963  1.00 96.31           O  
ATOM   2602  N   GLY A 324      23.008  24.847 -39.788  1.00 95.81           N  
ATOM   2603  CA  GLY A 324      23.990  24.040 -40.513  1.00 95.81           C  
ATOM   2604  C   GLY A 324      25.388  24.004 -39.883  1.00 95.81           C  
ATOM   2605  O   GLY A 324      26.263  23.345 -40.443  1.00 95.81           O  
ATOM   2606  N   GLU A 325      25.605  24.680 -38.750  1.00 96.50           N  
ATOM   2607  CA  GLU A 325      26.883  24.690 -38.023  1.00 96.50           C  
ATOM   2608  C   GLU A 325      27.255  23.291 -37.514  1.00 96.50           C  
ATOM   2609  CB  GLU A 325      26.824  25.682 -36.848  1.00 96.50           C  
ATOM   2610  O   GLU A 325      26.381  22.505 -37.141  1.00 96.50           O  
ATOM   2611  CG  GLU A 325      26.759  27.144 -37.327  1.00 96.50           C  
ATOM   2612  CD  GLU A 325      26.584  28.160 -36.186  1.00 96.50           C  
ATOM   2613  OE1 GLU A 325      26.915  29.345 -36.414  1.00 96.50           O  
ATOM   2614  OE2 GLU A 325      26.030  27.781 -35.130  1.00 96.50           O  
ATOM   2615  N   GLU A 326      28.551  22.973 -37.498  1.00 97.88           N  
ATOM   2616  CA  GLU A 326      29.046  21.699 -36.972  1.00 97.88           C  
ATOM   2617  C   GLU A 326      29.091  21.726 -35.440  1.00 97.88           C  
ATOM   2618  CB  GLU A 326      30.417  21.336 -37.564  1.00 97.88           C  
ATOM   2619  O   GLU A 326      29.701  22.602 -34.830  1.00 97.88           O  
ATOM   2620  CG  GLU A 326      30.319  21.036 -39.068  1.00 97.88           C  
ATOM   2621  CD  GLU A 326      31.626  20.523 -39.696  1.00 97.88           C  
ATOM   2622  OE1 GLU A 326      31.547  20.123 -40.883  1.00 97.88           O  
ATOM   2623  OE2 GLU A 326      32.681  20.543 -39.024  1.00 97.88           O  
ATOM   2624  N   LEU A 327      28.452  20.735 -34.824  1.00 97.94           N  
ATOM   2625  CA  LEU A 327      28.341  20.556 -33.384  1.00 97.94           C  
ATOM   2626  C   LEU A 327      29.122  19.303 -32.971  1.00 97.94           C  
ATOM   2627  CB  LEU A 327      26.862  20.412 -32.999  1.00 97.94           C  
ATOM   2628  O   LEU A 327      28.894  18.236 -33.555  1.00 97.94           O  
ATOM   2629  CG  LEU A 327      25.984  21.632 -33.326  1.00 97.94           C  
ATOM   2630  CD1 LEU A 327      24.529  21.243 -33.067  1.00 97.94           C  
ATOM   2631  CD2 LEU A 327      26.344  22.845 -32.471  1.00 97.94           C  
ATOM   2632  N   PRO A 328      30.024  19.391 -31.978  1.00 97.81           N  
ATOM   2633  CA  PRO A 328      30.789  18.238 -31.529  1.00 97.81           C  
ATOM   2634  C   PRO A 328      29.882  17.220 -30.830  1.00 97.81           C  
ATOM   2635  CB  PRO A 328      31.861  18.802 -30.593  1.00 97.81           C  
ATOM   2636  O   PRO A 328      29.009  17.584 -30.036  1.00 97.81           O  
ATOM   2637  CG  PRO A 328      31.207  20.061 -30.023  1.00 97.81           C  
ATOM   2638  CD  PRO A 328      30.353  20.568 -31.184  1.00 97.81           C  
ATOM   2639  N   VAL A 329      30.126  15.935 -31.091  1.00 97.75           N  
ATOM   2640  CA  VAL A 329      29.442  14.826 -30.417  1.00 97.75           C  
ATOM   2641  C   VAL A 329      30.284  14.335 -29.239  1.00 97.75           C  
ATOM   2642  CB  VAL A 329      29.108  13.674 -31.384  1.00 97.75           C  
ATOM   2643  O   VAL A 329      31.456  13.977 -29.403  1.00 97.75           O  
ATOM   2644  CG1 VAL A 329      28.255  12.620 -30.665  1.00 97.75           C  
ATOM   2645  CG2 VAL A 329      28.369  14.127 -32.647  1.00 97.75           C  
ATOM   2646  N   TRP A 330      29.680  14.276 -28.057  1.00 98.00           N  
ATOM   2647  CA  TRP A 330      30.298  13.804 -26.817  1.00 98.00           C  
ATOM   2648  C   TRP A 330      29.651  12.511 -26.330  1.00 98.00           C  
ATOM   2649  CB  TRP A 330      30.205  14.903 -25.753  1.00 98.00           C  
ATOM   2650  O   TRP A 330      28.442  12.341 -26.436  1.00 98.00           O  
ATOM   2651  CG  TRP A 330      31.189  16.014 -25.939  1.00 98.00           C  
ATOM   2652  CD1 TRP A 330      31.138  16.975 -26.890  1.00 98.00           C  
ATOM   2653  CD2 TRP A 330      32.394  16.281 -25.164  1.00 98.00           C  
ATOM   2654  CE2 TRP A 330      33.057  17.409 -25.731  1.00 98.00           C  
ATOM   2655  CE3 TRP A 330      32.992  15.681 -24.036  1.00 98.00           C  
ATOM   2656  NE1 TRP A 330      32.240  17.801 -26.772  1.00 98.00           N  
ATOM   2657  CH2 TRP A 330      34.829  17.285 -24.084  1.00 98.00           C  
ATOM   2658  CZ2 TRP A 330      34.266  17.899 -25.215  1.00 98.00           C  
ATOM   2659  CZ3 TRP A 330      34.191  16.181 -23.493  1.00 98.00           C  
ATOM   2660  N   ILE A 331      30.443  11.614 -25.747  1.00 96.69           N  
ATOM   2661  CA  ILE A 331      29.918  10.545 -24.892  1.00 96.69           C  
ATOM   2662  C   ILE A 331      29.774  11.128 -23.491  1.00 96.69           C  
ATOM   2663  CB  ILE A 331      30.830   9.301 -24.883  1.00 96.69           C  
ATOM   2664  O   ILE A 331      30.732  11.721 -22.992  1.00 96.69           O  
ATOM   2665  CG1 ILE A 331      31.121   8.836 -26.324  1.00 96.69           C  
ATOM   2666  CG2 ILE A 331      30.160   8.185 -24.057  1.00 96.69           C  
ATOM   2667  CD1 ILE A 331      32.017   7.599 -26.410  1.00 96.69           C  
ATOM   2668  N   ALA A 332      28.618  10.956 -22.852  1.00 93.75           N  
ATOM   2669  CA  ALA A 332      28.396  11.425 -21.487  1.00 93.75           C  
ATOM   2670  C   ALA A 332      27.727  10.351 -20.620  1.00 93.75           C  
ATOM   2671  CB  ALA A 332      27.594  12.725 -21.528  1.00 93.75           C  
ATOM   2672  O   ALA A 332      26.749   9.727 -21.027  1.00 93.75           O  
ATOM   2673  N   ASN A 333      28.231  10.164 -19.397  1.00 86.88           N  
ATOM   2674  CA  ASN A 333      27.793   9.088 -18.497  1.00 86.88           C  
ATOM   2675  C   ASN A 333      26.355   9.240 -17.969  1.00 86.88           C  
ATOM   2676  CB  ASN A 333      28.796   8.947 -17.337  1.00 86.88           C  
ATOM   2677  O   ASN A 333      25.801   8.290 -17.425  1.00 86.88           O  
ATOM   2678  CG  ASN A 333      28.805  10.106 -16.346  1.00 86.88           C  
ATOM   2679  ND2 ASN A 333      29.298   9.872 -15.151  1.00 86.88           N  
ATOM   2680  OD1 ASN A 333      28.438  11.238 -16.626  1.00 86.88           O  
ATOM   2681  N   TYR A 334      25.752  10.421 -18.110  1.00 86.56           N  
ATOM   2682  CA  TYR A 334      24.374  10.686 -17.696  1.00 86.56           C  
ATOM   2683  C   TYR A 334      23.346  10.455 -18.817  1.00 86.56           C  
ATOM   2684  CB  TYR A 334      24.293  12.105 -17.121  1.00 86.56           C  
ATOM   2685  O   TYR A 334      22.143  10.518 -18.555  1.00 86.56           O  
ATOM   2686  CG  TYR A 334      24.561  13.202 -18.134  1.00 86.56           C  
ATOM   2687  CD1 TYR A 334      25.840  13.786 -18.229  1.00 86.56           C  
ATOM   2688  CD2 TYR A 334      23.528  13.631 -18.992  1.00 86.56           C  
ATOM   2689  CE1 TYR A 334      26.073  14.814 -19.163  1.00 86.56           C  
ATOM   2690  CE2 TYR A 334      23.775  14.630 -19.952  1.00 86.56           C  
ATOM   2691  OH  TYR A 334      25.278  16.170 -20.986  1.00 86.56           O  
ATOM   2692  CZ  TYR A 334      25.048  15.226 -20.040  1.00 86.56           C  
ATOM   2693  N   VAL A 335      23.785  10.196 -20.056  1.00 88.38           N  
ATOM   2694  CA  VAL A 335      22.893   9.887 -21.181  1.00 88.38           C  
ATOM   2695  C   VAL A 335      22.676   8.380 -21.235  1.00 88.38           C  
ATOM   2696  CB  VAL A 335      23.424  10.428 -22.520  1.00 88.38           C  
ATOM   2697  O   VAL A 335      23.621   7.604 -21.344  1.00 88.38           O  
ATOM   2698  CG1 VAL A 335      22.414  10.183 -23.650  1.00 88.38           C  
ATOM   2699  CG2 VAL A 335      23.657  11.940 -22.447  1.00 88.38           C  
ATOM   2700  N   LEU A 336      21.415   7.955 -21.163  1.00 81.94           N  
ATOM   2701  CA  LEU A 336      21.047   6.544 -21.093  1.00 81.94           C  
ATOM   2702  C   LEU A 336      20.493   6.047 -22.423  1.00 81.94           C  
ATOM   2703  CB  LEU A 336      20.011   6.347 -19.972  1.00 81.94           C  
ATOM   2704  O   LEU A 336      19.476   6.552 -22.889  1.00 81.94           O  
ATOM   2705  CG  LEU A 336      20.554   6.552 -18.549  1.00 81.94           C  
ATOM   2706  CD1 LEU A 336      19.397   6.371 -17.563  1.00 81.94           C  
ATOM   2707  CD2 LEU A 336      21.638   5.518 -18.238  1.00 81.94           C  
ATOM   2708  N   MET A 337      21.067   4.968 -22.965  1.00 84.00           N  
ATOM   2709  CA  MET A 337      20.561   4.322 -24.187  1.00 84.00           C  
ATOM   2710  C   MET A 337      19.112   3.826 -24.041  1.00 84.00           C  
ATOM   2711  CB  MET A 337      21.503   3.163 -24.560  1.00 84.00           C  
ATOM   2712  O   MET A 337      18.362   3.734 -25.006  1.00 84.00           O  
ATOM   2713  CG  MET A 337      21.211   2.597 -25.954  1.00 84.00           C  
ATOM   2714  SD  MET A 337      21.441   3.795 -27.297  1.00 84.00           S  
ATOM   2715  CE  MET A 337      20.706   2.875 -28.670  1.00 84.00           C  
ATOM   2716  N   SER A 338      18.702   3.524 -22.808  1.00 72.44           N  
ATOM   2717  CA  SER A 338      17.350   3.064 -22.478  1.00 72.44           C  
ATOM   2718  C   SER A 338      16.301   4.181 -22.379  1.00 72.44           C  
ATOM   2719  CB  SER A 338      17.377   2.216 -21.199  1.00 72.44           C  
ATOM   2720  O   SER A 338      15.140   3.873 -22.111  1.00 72.44           O  
ATOM   2721  OG  SER A 338      17.973   2.896 -20.101  1.00 72.44           O  
ATOM   2722  N   TYR A 339      16.679   5.452 -22.567  1.00 72.88           N  
ATOM   2723  CA  TYR A 339      15.778   6.602 -22.492  1.00 72.88           C  
ATOM   2724  C   TYR A 339      15.829   7.444 -23.774  1.00 72.88           C  
ATOM   2725  CB  TYR A 339      16.115   7.440 -21.254  1.00 72.88           C  
ATOM   2726  O   TYR A 339      16.901   7.835 -24.239  1.00 72.88           O  
ATOM   2727  CG  TYR A 339      15.122   8.558 -21.010  1.00 72.88           C  
ATOM   2728  CD1 TYR A 339      15.446   9.885 -21.351  1.00 72.88           C  
ATOM   2729  CD2 TYR A 339      13.853   8.258 -20.479  1.00 72.88           C  
ATOM   2730  CE1 TYR A 339      14.512  10.918 -21.141  1.00 72.88           C  
ATOM   2731  CE2 TYR A 339      12.914   9.287 -20.278  1.00 72.88           C  
ATOM   2732  OH  TYR A 339      12.336  11.608 -20.389  1.00 72.88           O  
ATOM   2733  CZ  TYR A 339      13.243  10.619 -20.598  1.00 72.88           C  
ATOM   2734  N   GLY A 340      14.657   7.744 -24.343  1.00 80.06           N  
ATOM   2735  CA  GLY A 340      14.559   8.428 -25.633  1.00 80.06           C  
ATOM   2736  C   GLY A 340      15.266   7.642 -26.742  1.00 80.06           C  
ATOM   2737  O   GLY A 340      15.037   6.446 -26.905  1.00 80.06           O  
ATOM   2738  N   SER A 341      16.130   8.316 -27.496  1.00 86.25           N  
ATOM   2739  CA  SER A 341      16.968   7.733 -28.553  1.00 86.25           C  
ATOM   2740  C   SER A 341      18.373   7.331 -28.081  1.00 86.25           C  
ATOM   2741  CB  SER A 341      17.085   8.750 -29.686  1.00 86.25           C  
ATOM   2742  O   SER A 341      19.202   6.942 -28.901  1.00 86.25           O  
ATOM   2743  OG  SER A 341      17.561   9.961 -29.135  1.00 86.25           O  
ATOM   2744  N   GLY A 342      18.678   7.463 -26.785  1.00 88.75           N  
ATOM   2745  CA  GLY A 342      20.050   7.341 -26.283  1.00 88.75           C  
ATOM   2746  C   GLY A 342      20.947   8.533 -26.627  1.00 88.75           C  
ATOM   2747  O   GLY A 342      22.172   8.421 -26.558  1.00 88.75           O  
ATOM   2748  N   ALA A 343      20.343   9.662 -27.000  1.00 93.94           N  
ATOM   2749  CA  ALA A 343      21.026  10.894 -27.357  1.00 93.94           C  
ATOM   2750  C   ALA A 343      20.213  12.128 -26.946  1.00 93.94           C  
ATOM   2751  CB  ALA A 343      21.276  10.872 -28.861  1.00 93.94           C  
ATOM   2752  O   ALA A 343      18.979  12.121 -26.984  1.00 93.94           O  
ATOM   2753  N   VAL A 344      20.912  13.202 -26.583  1.00 94.69           N  
ATOM   2754  CA  VAL A 344      20.329  14.492 -26.197  1.00 94.69           C  
ATOM   2755  C   VAL A 344      21.062  15.637 -26.893  1.00 94.69           C  
ATOM   2756  CB  VAL A 344      20.300  14.687 -24.666  1.00 94.69           C  
ATOM   2757  O   VAL A 344      22.272  15.575 -27.122  1.00 94.69           O  
ATOM   2758  CG1 VAL A 344      19.425  13.622 -23.988  1.00 94.69           C  
ATOM   2759  CG2 VAL A 344      21.689  14.660 -24.023  1.00 94.69           C  
ATOM   2760  N   MET A 345      20.325  16.692 -27.241  1.00 96.94           N  
ATOM   2761  CA  MET A 345      20.947  17.978 -27.560  1.00 96.94           C  
ATOM   2762  C   MET A 345      21.267  18.690 -26.254  1.00 96.94           C  
ATOM   2763  CB  MET A 345      20.059  18.841 -28.468  1.00 96.94           C  
ATOM   2764  O   MET A 345      20.439  18.653 -25.345  1.00 96.94           O  
ATOM   2765  CG  MET A 345      18.791  19.377 -27.784  1.00 96.94           C  
ATOM   2766  SD  MET A 345      17.628  20.212 -28.895  1.00 96.94           S  
ATOM   2767  CE  MET A 345      16.863  21.363 -27.722  1.00 96.94           C  
ATOM   2768  N   ALA A 346      22.426  19.338 -26.179  1.00 97.56           N  
ATOM   2769  CA  ALA A 346      22.812  20.068 -24.988  1.00 97.56           C  
ATOM   2770  C   ALA A 346      22.673  21.572 -25.211  1.00 97.56           C  
ATOM   2771  CB  ALA A 346      24.220  19.666 -24.587  1.00 97.56           C  
ATOM   2772  O   ALA A 346      23.252  22.121 -26.155  1.00 97.56           O  
ATOM   2773  N   VAL A 347      21.927  22.235 -24.329  1.00 97.69           N  
ATOM   2774  CA  VAL A 347      21.699  23.685 -24.344  1.00 97.69           C  
ATOM   2775  C   VAL A 347      22.159  24.262 -23.004  1.00 97.69           C  
ATOM   2776  CB  VAL A 347      20.230  24.033 -24.637  1.00 97.69           C  
ATOM   2777  O   VAL A 347      21.333  24.559 -22.139  1.00 97.69           O  
ATOM   2778  CG1 VAL A 347      20.061  25.549 -24.823  1.00 97.69           C  
ATOM   2779  CG2 VAL A 347      19.731  23.345 -25.910  1.00 97.69           C  
ATOM   2780  N   PRO A 348      23.476  24.466 -22.817  1.00 96.75           N  
ATOM   2781  CA  PRO A 348      24.045  24.807 -21.515  1.00 96.75           C  
ATOM   2782  C   PRO A 348      23.439  26.040 -20.864  1.00 96.75           C  
ATOM   2783  CB  PRO A 348      25.528  25.025 -21.785  1.00 96.75           C  
ATOM   2784  O   PRO A 348      23.325  26.105 -19.653  1.00 96.75           O  
ATOM   2785  CG  PRO A 348      25.793  24.055 -22.921  1.00 96.75           C  
ATOM   2786  CD  PRO A 348      24.548  24.224 -23.775  1.00 96.75           C  
ATOM   2787  N   ALA A 349      23.008  27.023 -21.651  1.00 95.19           N  
ATOM   2788  CA  ALA A 349      22.419  28.233 -21.099  1.00 95.19           C  
ATOM   2789  C   ALA A 349      21.054  28.021 -20.422  1.00 95.19           C  
ATOM   2790  CB  ALA A 349      22.315  29.252 -22.230  1.00 95.19           C  
ATOM   2791  O   ALA A 349      20.606  28.935 -19.738  1.00 95.19           O  
ATOM   2792  N   HIS A 350      20.388  26.876 -20.636  1.00 95.12           N  
ATOM   2793  CA  HIS A 350      18.987  26.651 -20.254  1.00 95.12           C  
ATOM   2794  C   HIS A 350      18.681  25.247 -19.689  1.00 95.12           C  
ATOM   2795  CB  HIS A 350      18.081  26.982 -21.455  1.00 95.12           C  
ATOM   2796  O   HIS A 350      17.516  24.942 -19.428  1.00 95.12           O  
ATOM   2797  CG  HIS A 350      18.265  28.389 -21.964  1.00 95.12           C  
ATOM   2798  CD2 HIS A 350      18.789  28.774 -23.167  1.00 95.12           C  
ATOM   2799  ND1 HIS A 350      18.079  29.528 -21.222  1.00 95.12           N  
ATOM   2800  CE1 HIS A 350      18.518  30.574 -21.937  1.00 95.12           C  
ATOM   2801  NE2 HIS A 350      18.938  30.166 -23.148  1.00 95.12           N  
ATOM   2802  N   ASP A 351      19.695  24.404 -19.469  1.00 94.19           N  
ATOM   2803  CA  ASP A 351      19.614  23.152 -18.700  1.00 94.19           C  
ATOM   2804  C   ASP A 351      20.816  23.082 -17.748  1.00 94.19           C  
ATOM   2805  CB  ASP A 351      19.544  21.927 -19.635  1.00 94.19           C  
ATOM   2806  O   ASP A 351      21.963  23.223 -18.167  1.00 94.19           O  
ATOM   2807  CG  ASP A 351      19.413  20.574 -18.896  1.00 94.19           C  
ATOM   2808  OD1 ASP A 351      20.348  20.160 -18.173  1.00 94.19           O  
ATOM   2809  OD2 ASP A 351      18.343  19.917 -18.977  1.00 94.19           O  
ATOM   2810  N   GLU A 352      20.548  22.886 -16.456  1.00 93.44           N  
ATOM   2811  CA  GLU A 352      21.563  22.917 -15.396  1.00 93.44           C  
ATOM   2812  C   GLU A 352      22.634  21.832 -15.577  1.00 93.44           C  
ATOM   2813  CB  GLU A 352      20.837  22.737 -14.056  1.00 93.44           C  
ATOM   2814  O   GLU A 352      23.821  22.076 -15.364  1.00 93.44           O  
ATOM   2815  CG  GLU A 352      21.747  22.905 -12.829  1.00 93.44           C  
ATOM   2816  CD  GLU A 352      20.949  22.863 -11.513  1.00 93.44           C  
ATOM   2817  OE1 GLU A 352      21.436  23.440 -10.515  1.00 93.44           O  
ATOM   2818  OE2 GLU A 352      19.845  22.266 -11.516  1.00 93.44           O  
ATOM   2819  N   ARG A 353      22.249  20.638 -16.045  1.00 91.50           N  
ATOM   2820  CA  ARG A 353      23.195  19.531 -16.253  1.00 91.50           C  
ATOM   2821  C   ARG A 353      24.100  19.825 -17.440  1.00 91.50           C  
ATOM   2822  CB  ARG A 353      22.451  18.214 -16.491  1.00 91.50           C  
ATOM   2823  O   ARG A 353      25.302  19.557 -17.381  1.00 91.50           O  
ATOM   2824  CG  ARG A 353      21.522  17.827 -15.329  1.00 91.50           C  
ATOM   2825  CD  ARG A 353      20.545  16.736 -15.769  1.00 91.50           C  
ATOM   2826  NE  ARG A 353      19.641  17.247 -16.816  1.00 91.50           N  
ATOM   2827  NH1 ARG A 353      18.407  15.348 -17.135  1.00 91.50           N  
ATOM   2828  NH2 ARG A 353      17.989  17.196 -18.347  1.00 91.50           N  
ATOM   2829  CZ  ARG A 353      18.682  16.595 -17.428  1.00 91.50           C  
ATOM   2830  N   ASP A 354      23.533  20.400 -18.498  1.00 95.00           N  
ATOM   2831  CA  ASP A 354      24.295  20.835 -19.665  1.00 95.00           C  
ATOM   2832  C   ASP A 354      25.244  21.988 -19.304  1.00 95.00           C  
ATOM   2833  CB  ASP A 354      23.359  21.273 -20.798  1.00 95.00           C  
ATOM   2834  O   ASP A 354      26.366  22.024 -19.815  1.00 95.00           O  
ATOM   2835  CG  ASP A 354      22.468  20.171 -21.373  1.00 95.00           C  
ATOM   2836  OD1 ASP A 354      22.788  18.975 -21.196  1.00 95.00           O  
ATOM   2837  OD2 ASP A 354      21.514  20.556 -22.086  1.00 95.00           O  
ATOM   2838  N   PHE A 355      24.819  22.897 -18.415  1.00 94.94           N  
ATOM   2839  CA  PHE A 355      25.612  24.012 -17.886  1.00 94.94           C  
ATOM   2840  C   PHE A 355      26.831  23.526 -17.099  1.00 94.94           C  
ATOM   2841  CB  PHE A 355      24.738  24.896 -16.982  1.00 94.94           C  
ATOM   2842  O   PHE A 355      27.957  23.961 -17.361  1.00 94.94           O  
ATOM   2843  CG  PHE A 355      25.420  26.176 -16.543  1.00 94.94           C  
ATOM   2844  CD1 PHE A 355      26.165  26.202 -15.349  1.00 94.94           C  
ATOM   2845  CD2 PHE A 355      25.298  27.345 -17.316  1.00 94.94           C  
ATOM   2846  CE1 PHE A 355      26.781  27.396 -14.932  1.00 94.94           C  
ATOM   2847  CE2 PHE A 355      25.899  28.539 -16.895  1.00 94.94           C  
ATOM   2848  CZ  PHE A 355      26.635  28.561 -15.704  1.00 94.94           C  
ATOM   2849  N   GLU A 356      26.623  22.604 -16.154  1.00 93.31           N  
ATOM   2850  CA  GLU A 356      27.690  21.991 -15.358  1.00 93.31           C  
ATOM   2851  C   GLU A 356      28.701  21.265 -16.251  1.00 93.31           C  
ATOM   2852  CB  GLU A 356      27.099  20.967 -14.380  1.00 93.31           C  
ATOM   2853  O   GLU A 356      29.915  21.445 -16.112  1.00 93.31           O  
ATOM   2854  CG  GLU A 356      26.374  21.577 -13.174  1.00 93.31           C  
ATOM   2855  CD  GLU A 356      25.830  20.490 -12.226  1.00 93.31           C  
ATOM   2856  OE1 GLU A 356      25.355  20.866 -11.136  1.00 93.31           O  
ATOM   2857  OE2 GLU A 356      25.964  19.278 -12.545  1.00 93.31           O  
ATOM   2858  N   PHE A 357      28.209  20.463 -17.201  1.00 95.31           N  
ATOM   2859  CA  PHE A 357      29.061  19.728 -18.131  1.00 95.31           C  
ATOM   2860  C   PHE A 357      29.847  20.679 -19.040  1.00 95.31           C  
ATOM   2861  CB  PHE A 357      28.196  18.754 -18.935  1.00 95.31           C  
ATOM   2862  O   PHE A 357      31.056  20.512 -19.209  1.00 95.31           O  
ATOM   2863  CG  PHE A 357      28.991  17.779 -19.780  1.00 95.31           C  
ATOM   2864  CD1 PHE A 357      29.416  18.129 -21.074  1.00 95.31           C  
ATOM   2865  CD2 PHE A 357      29.294  16.504 -19.271  1.00 95.31           C  
ATOM   2866  CE1 PHE A 357      30.108  17.198 -21.867  1.00 95.31           C  
ATOM   2867  CE2 PHE A 357      29.960  15.561 -20.072  1.00 95.31           C  
ATOM   2868  CZ  PHE A 357      30.366  15.911 -21.371  1.00 95.31           C  
ATOM   2869  N   ALA A 358      29.196  21.711 -19.582  1.00 96.44           N  
ATOM   2870  CA  ALA A 358      29.851  22.680 -20.447  1.00 96.44           C  
ATOM   2871  C   ALA A 358      30.949  23.456 -19.719  1.00 96.44           C  
ATOM   2872  CB  ALA A 358      28.811  23.627 -21.045  1.00 96.44           C  
ATOM   2873  O   ALA A 358      32.052  23.564 -20.247  1.00 96.44           O  
ATOM   2874  N   ASN A 359      30.700  23.920 -18.493  1.00 94.88           N  
ATOM   2875  CA  ASN A 359      31.724  24.590 -17.690  1.00 94.88           C  
ATOM   2876  C   ASN A 359      32.898  23.657 -17.366  1.00 94.88           C  
ATOM   2877  CB  ASN A 359      31.081  25.157 -16.416  1.00 94.88           C  
ATOM   2878  O   ASN A 359      34.056  24.054 -17.490  1.00 94.88           O  
ATOM   2879  CG  ASN A 359      30.509  26.536 -16.669  1.00 94.88           C  
ATOM   2880  ND2 ASN A 359      29.216  26.665 -16.822  1.00 94.88           N  
ATOM   2881  OD1 ASN A 359      31.245  27.504 -16.757  1.00 94.88           O  
ATOM   2882  N   LYS A 360      32.626  22.392 -17.019  1.00 94.88           N  
ATOM   2883  CA  LYS A 360      33.674  21.406 -16.714  1.00 94.88           C  
ATOM   2884  C   LYS A 360      34.599  21.132 -17.902  1.00 94.88           C  
ATOM   2885  CB  LYS A 360      33.007  20.116 -16.220  1.00 94.88           C  
ATOM   2886  O   LYS A 360      35.806  20.995 -17.714  1.00 94.88           O  
ATOM   2887  CG  LYS A 360      34.052  19.063 -15.834  1.00 94.88           C  
ATOM   2888  CD  LYS A 360      33.380  17.852 -15.194  1.00 94.88           C  
ATOM   2889  CE  LYS A 360      34.458  16.859 -14.759  1.00 94.88           C  
ATOM   2890  NZ  LYS A 360      33.853  15.772 -13.969  1.00 94.88           N  
ATOM   2891  N   PHE A 361      34.039  21.034 -19.105  1.00 95.75           N  
ATOM   2892  CA  PHE A 361      34.779  20.706 -20.328  1.00 95.75           C  
ATOM   2893  C   PHE A 361      35.077  21.923 -21.214  1.00 95.75           C  
ATOM   2894  CB  PHE A 361      34.066  19.561 -21.061  1.00 95.75           C  
ATOM   2895  O   PHE A 361      35.582  21.766 -22.324  1.00 95.75           O  
ATOM   2896  CG  PHE A 361      34.073  18.267 -20.267  1.00 95.75           C  
ATOM   2897  CD1 PHE A 361      35.264  17.527 -20.141  1.00 95.75           C  
ATOM   2898  CD2 PHE A 361      32.905  17.811 -19.630  1.00 95.75           C  
ATOM   2899  CE1 PHE A 361      35.285  16.344 -19.381  1.00 95.75           C  
ATOM   2900  CE2 PHE A 361      32.930  16.642 -18.852  1.00 95.75           C  
ATOM   2901  CZ  PHE A 361      34.120  15.907 -18.727  1.00 95.75           C  
ATOM   2902  N   ASN A 362      34.817  23.132 -20.708  1.00 95.25           N  
ATOM   2903  CA  ASN A 362      35.046  24.405 -21.389  1.00 95.25           C  
ATOM   2904  C   ASN A 362      34.348  24.494 -22.766  1.00 95.25           C  
ATOM   2905  CB  ASN A 362      36.566  24.680 -21.387  1.00 95.25           C  
ATOM   2906  O   ASN A 362      34.917  24.984 -23.746  1.00 95.25           O  
ATOM   2907  CG  ASN A 362      36.920  26.101 -21.010  1.00 95.25           C  
ATOM   2908  ND2 ASN A 362      37.970  26.643 -21.580  1.00 95.25           N  
ATOM   2909  OD1 ASN A 362      36.321  26.737 -20.166  1.00 95.25           O  
ATOM   2910  N   LEU A 363      33.120  23.972 -22.844  1.00 96.50           N  
ATOM   2911  CA  LEU A 363      32.275  23.995 -24.037  1.00 96.50           C  
ATOM   2912  C   LEU A 363      31.508  25.321 -24.149  1.00 96.50           C  
ATOM   2913  CB  LEU A 363      31.303  22.800 -24.034  1.00 96.50           C  
ATOM   2914  O   LEU A 363      31.266  25.978 -23.134  1.00 96.50           O  
ATOM   2915  CG  LEU A 363      31.995  21.429 -24.078  1.00 96.50           C  
ATOM   2916  CD1 LEU A 363      30.987  20.304 -23.861  1.00 96.50           C  
ATOM   2917  CD2 LEU A 363      32.661  21.219 -25.438  1.00 96.50           C  
ATOM   2918  N   PRO A 364      31.092  25.729 -25.364  1.00 96.31           N  
ATOM   2919  CA  PRO A 364      30.389  26.992 -25.548  1.00 96.31           C  
ATOM   2920  C   PRO A 364      29.042  27.020 -24.817  1.00 96.31           C  
ATOM   2921  CB  PRO A 364      30.232  27.177 -27.062  1.00 96.31           C  
ATOM   2922  O   PRO A 364      28.307  26.031 -24.803  1.00 96.31           O  
ATOM   2923  CG  PRO A 364      31.288  26.250 -27.660  1.00 96.31           C  
ATOM   2924  CD  PRO A 364      31.353  25.106 -26.654  1.00 96.31           C  
ATOM   2925  N   ILE A 365      28.692  28.183 -24.273  1.00 96.31           N  
ATOM   2926  CA  ILE A 365      27.409  28.451 -23.619  1.00 96.31           C  
ATOM   2927  C   ILE A 365      26.764  29.627 -24.350  1.00 96.31           C  
ATOM   2928  CB  ILE A 365      27.612  28.708 -22.108  1.00 96.31           C  
ATOM   2929  O   ILE A 365      27.365  30.697 -24.455  1.00 96.31           O  
ATOM   2930  CG1 ILE A 365      28.309  27.484 -21.466  1.00 96.31           C  
ATOM   2931  CG2 ILE A 365      26.269  29.040 -21.436  1.00 96.31           C  
ATOM   2932  CD1 ILE A 365      28.447  27.524 -19.947  1.00 96.31           C  
ATOM   2933  N   LYS A 366      25.566  29.414 -24.904  1.00 94.62           N  
ATOM   2934  CA  LYS A 366      24.858  30.393 -25.737  1.00 94.62           C  
ATOM   2935  C   LYS A 366      23.445  30.621 -25.213  1.00 94.62           C  
ATOM   2936  CB  LYS A 366      24.858  29.905 -27.195  1.00 94.62           C  
ATOM   2937  O   LYS A 366      22.592  29.746 -25.335  1.00 94.62           O  
ATOM   2938  CG  LYS A 366      24.217  30.938 -28.136  1.00 94.62           C  
ATOM   2939  CD  LYS A 366      24.145  30.396 -29.565  1.00 94.62           C  
ATOM   2940  CE  LYS A 366      23.360  31.371 -30.448  1.00 94.62           C  
ATOM   2941  NZ  LYS A 366      22.975  30.732 -31.726  1.00 94.62           N  
ATOM   2942  N   GLN A 367      23.203  31.810 -24.669  1.00 93.12           N  
ATOM   2943  CA  GLN A 367      21.878  32.236 -24.226  1.00 93.12           C  
ATOM   2944  C   GLN A 367      20.956  32.461 -25.424  1.00 93.12           C  
ATOM   2945  CB  GLN A 367      22.023  33.515 -23.403  1.00 93.12           C  
ATOM   2946  O   GLN A 367      21.299  33.202 -26.350  1.00 93.12           O  
ATOM   2947  CG  GLN A 367      20.717  34.003 -22.748  1.00 93.12           C  
ATOM   2948  CD  GLN A 367      20.909  35.381 -22.117  1.00 93.12           C  
ATOM   2949  NE2 GLN A 367      19.878  36.005 -21.600  1.00 93.12           N  
ATOM   2950  OE1 GLN A 367      21.996  35.928 -22.123  1.00 93.12           O  
ATOM   2951  N   VAL A 368      19.780  31.840 -25.375  1.00 94.38           N  
ATOM   2952  CA  VAL A 368      18.719  31.975 -26.380  1.00 94.38           C  
ATOM   2953  C   VAL A 368      17.338  32.271 -25.804  1.00 94.38           C  
ATOM   2954  CB  VAL A 368      18.659  30.765 -27.327  1.00 94.38           C  
ATOM   2955  O   VAL A 368      16.415  32.515 -26.570  1.00 94.38           O  
ATOM   2956  CG1 VAL A 368      19.918  30.719 -28.197  1.00 94.38           C  
ATOM   2957  CG2 VAL A 368      18.487  29.430 -26.591  1.00 94.38           C  
ATOM   2958  N   ILE A 369      17.188  32.299 -24.479  1.00 91.44           N  
ATOM   2959  CA  ILE A 369      15.966  32.729 -23.794  1.00 91.44           C  
ATOM   2960  C   ILE A 369      16.270  33.943 -22.923  1.00 91.44           C  
ATOM   2961  CB  ILE A 369      15.330  31.588 -22.966  1.00 91.44           C  
ATOM   2962  O   ILE A 369      17.198  33.936 -22.111  1.00 91.44           O  
ATOM   2963  CG1 ILE A 369      15.073  30.310 -23.793  1.00 91.44           C  
ATOM   2964  CG2 ILE A 369      14.029  32.047 -22.280  1.00 91.44           C  
ATOM   2965  CD1 ILE A 369      14.049  30.450 -24.929  1.00 91.44           C  
ATOM   2966  N   ASP A 370      15.433  34.959 -23.068  1.00 87.19           N  
ATOM   2967  CA  ASP A 370      15.314  36.082 -22.154  1.00 87.19           C  
ATOM   2968  C   ASP A 370      14.032  35.917 -21.317  1.00 87.19           C  
ATOM   2969  CB  ASP A 370      15.350  37.383 -22.964  1.00 87.19           C  
ATOM   2970  O   ASP A 370      12.917  36.133 -21.802  1.00 87.19           O  
ATOM   2971  CG  ASP A 370      15.123  38.610 -22.084  1.00 87.19           C  
ATOM   2972  OD1 ASP A 370      15.129  38.447 -20.838  1.00 87.19           O  
ATOM   2973  OD2 ASP A 370      14.841  39.685 -22.664  1.00 87.19           O  
ATOM   2974  N   ALA A 371      14.193  35.491 -20.060  1.00 78.56           N  
ATOM   2975  CA  ALA A 371      13.089  35.241 -19.129  1.00 78.56           C  
ATOM   2976  C   ALA A 371      12.660  36.480 -18.321  1.00 78.56           C  
ATOM   2977  CB  ALA A 371      13.496  34.098 -18.194  1.00 78.56           C  
ATOM   2978  O   ALA A 371      11.576  36.485 -17.737  1.00 78.56           O  
ATOM   2979  N   LYS A 372      13.496  37.527 -18.255  1.00 69.75           N  
ATOM   2980  CA  LYS A 372      13.253  38.731 -17.435  1.00 69.75           C  
ATOM   2981  C   LYS A 372      12.960  39.990 -18.265  1.00 69.75           C  
ATOM   2982  CB  LYS A 372      14.428  38.954 -16.465  1.00 69.75           C  
ATOM   2983  O   LYS A 372      12.567  41.005 -17.689  1.00 69.75           O  
ATOM   2984  CG  LYS A 372      14.469  37.945 -15.301  1.00 69.75           C  
ATOM   2985  CD  LYS A 372      15.591  38.352 -14.336  1.00 69.75           C  
ATOM   2986  CE  LYS A 372      15.705  37.444 -13.108  1.00 69.75           C  
ATOM   2987  NZ  LYS A 372      16.886  37.846 -12.298  1.00 69.75           N  
ATOM   2988  N   GLY A 373      13.081  39.924 -19.591  1.00 63.81           N  
ATOM   2989  CA  GLY A 373      13.146  41.100 -20.457  1.00 63.81           C  
ATOM   2990  C   GLY A 373      14.576  41.649 -20.526  1.00 63.81           C  
ATOM   2991  O   GLY A 373      15.432  41.228 -19.756  1.00 63.81           O  
ATOM   2992  N   ALA A 374      14.802  42.613 -21.431  1.00 49.53           N  
ATOM   2993  CA  ALA A 374      16.111  43.105 -21.886  1.00 49.53           C  
ATOM   2994  C   ALA A 374      17.010  43.796 -20.826  1.00 49.53           C  
ATOM   2995  CB  ALA A 374      15.865  44.005 -23.111  1.00 49.53           C  
ATOM   2996  O   ALA A 374      17.432  44.935 -21.020  1.00 49.53           O  
ATOM   2997  N   ASP A 375      17.344  43.101 -19.741  1.00 52.34           N  
ATOM   2998  CA  ASP A 375      18.482  43.367 -18.865  1.00 52.34           C  
ATOM   2999  C   ASP A 375      19.340  42.089 -18.772  1.00 52.34           C  
ATOM   3000  CB  ASP A 375      18.036  43.937 -17.494  1.00 52.34           C  
ATOM   3001  O   ASP A 375      19.280  41.312 -17.820  1.00 52.34           O  
ATOM   3002  CG  ASP A 375      18.241  45.456 -17.342  1.00 52.34           C  
ATOM   3003  OD1 ASP A 375      19.174  46.011 -17.969  1.00 52.34           O  
ATOM   3004  OD2 ASP A 375      17.501  46.066 -16.532  1.00 52.34           O  
ATOM   3005  N   ASP A 376      20.201  41.915 -19.782  1.00 53.31           N  
ATOM   3006  CA  ASP A 376      21.316  40.949 -19.853  1.00 53.31           C  
ATOM   3007  C   ASP A 376      22.424  41.217 -18.803  1.00 53.31           C  
ATOM   3008  CB  ASP A 376      21.916  40.985 -21.283  1.00 53.31           C  
ATOM   3009  O   ASP A 376      23.501  40.624 -18.847  1.00 53.31           O  
ATOM   3010  CG  ASP A 376      21.381  39.931 -22.261  1.00 53.31           C  
ATOM   3011  OD1 ASP A 376      20.731  38.955 -21.818  1.00 53.31           O  
ATOM   3012  OD2 ASP A 376      21.649  40.129 -23.470  1.00 53.31           O  
ATOM   3013  N   ALA A 377      22.200  42.122 -17.845  1.00 57.06           N  
ATOM   3014  CA  ALA A 377      23.197  42.502 -16.845  1.00 57.06           C  
ATOM   3015  C   ALA A 377      23.490  41.389 -15.817  1.00 57.06           C  
ATOM   3016  CB  ALA A 377      22.726  43.798 -16.173  1.00 57.06           C  
ATOM   3017  O   ALA A 377      24.567  41.390 -15.221  1.00 57.06           O  
ATOM   3018  N   ASP A 378      22.562  40.439 -15.644  1.00 66.69           N  
ATOM   3019  CA  ASP A 378      22.647  39.364 -14.645  1.00 66.69           C  
ATOM   3020  C   ASP A 378      22.967  37.977 -15.244  1.00 66.69           C  
ATOM   3021  CB  ASP A 378      21.330  39.294 -13.845  1.00 66.69           C  
ATOM   3022  O   ASP A 378      23.093  37.008 -14.490  1.00 66.69           O  
ATOM   3023  CG  ASP A 378      21.058  40.451 -12.874  1.00 66.69           C  
ATOM   3024  OD1 ASP A 378      21.991  41.215 -12.538  1.00 66.69           O  
ATOM   3025  OD2 ASP A 378      19.891  40.504 -12.408  1.00 66.69           O  
ATOM   3026  N   TYR A 379      23.068  37.823 -16.572  1.00 79.69           N  
ATOM   3027  CA  TYR A 379      23.406  36.523 -17.166  1.00 79.69           C  
ATOM   3028  C   TYR A 379      24.893  36.199 -16.963  1.00 79.69           C  
ATOM   3029  CB  TYR A 379      22.992  36.427 -18.641  1.00 79.69           C  
ATOM   3030  O   TYR A 379      25.779  36.994 -17.272  1.00 79.69           O  
ATOM   3031  CG  TYR A 379      23.247  35.043 -19.218  1.00 79.69           C  
ATOM   3032  CD1 TYR A 379      24.465  34.767 -19.870  1.00 79.69           C  
ATOM   3033  CD2 TYR A 379      22.294  34.018 -19.049  1.00 79.69           C  
ATOM   3034  CE1 TYR A 379      24.735  33.472 -20.349  1.00 79.69           C  
ATOM   3035  CE2 TYR A 379      22.560  32.719 -19.517  1.00 79.69           C  
ATOM   3036  OH  TYR A 379      24.046  31.197 -20.601  1.00 79.69           O  
ATOM   3037  CZ  TYR A 379      23.784  32.449 -20.163  1.00 79.69           C  
ATOM   3038  N   SER A 380      25.173  35.001 -16.458  1.00 85.25           N  
ATOM   3039  CA  SER A 380      26.505  34.496 -16.162  1.00 85.25           C  
ATOM   3040  C   SER A 380      26.684  33.145 -16.836  1.00 85.25           C  
ATOM   3041  CB  SER A 380      26.692  34.369 -14.650  1.00 85.25           C  
ATOM   3042  O   SER A 380      25.968  32.188 -16.557  1.00 85.25           O  
ATOM   3043  OG  SER A 380      27.989  33.881 -14.360  1.00 85.25           O  
ATOM   3044  N   ALA A 381      27.691  33.045 -17.702  1.00 87.44           N  
ATOM   3045  CA  ALA A 381      28.070  31.765 -18.295  1.00 87.44           C  
ATOM   3046  C   ALA A 381      28.790  30.840 -17.292  1.00 87.44           C  
ATOM   3047  CB  ALA A 381      28.910  32.040 -19.547  1.00 87.44           C  
ATOM   3048  O   ALA A 381      29.008  29.673 -17.595  1.00 87.44           O  
ATOM   3049  N   THR A 382      29.163  31.336 -16.106  1.00 88.00           N  
ATOM   3050  CA  THR A 382      29.958  30.585 -15.117  1.00 88.00           C  
ATOM   3051  C   THR A 382      29.203  30.249 -13.833  1.00 88.00           C  
ATOM   3052  CB  THR A 382      31.244  31.344 -14.764  1.00 88.00           C  
ATOM   3053  O   THR A 382      29.639  29.375 -13.092  1.00 88.00           O  
ATOM   3054  CG2 THR A 382      32.156  31.519 -15.979  1.00 88.00           C  
ATOM   3055  OG1 THR A 382      30.958  32.638 -14.277  1.00 88.00           O  
ATOM   3056  N   GLU A 383      28.083  30.919 -13.551  1.00 90.06           N  
ATOM   3057  CA  GLU A 383      27.249  30.667 -12.370  1.00 90.06           C  
ATOM   3058  C   GLU A 383      25.798  30.405 -12.784  1.00 90.06           C  
ATOM   3059  CB  GLU A 383      27.331  31.846 -11.388  1.00 90.06           C  
ATOM   3060  O   GLU A 383      25.159  31.266 -13.387  1.00 90.06           O  
ATOM   3061  CG  GLU A 383      28.744  32.027 -10.804  1.00 90.06           C  
ATOM   3062  CD  GLU A 383      28.845  33.162  -9.770  1.00 90.06           C  
ATOM   3063  OE1 GLU A 383      29.947  33.309  -9.193  1.00 90.06           O  
ATOM   3064  OE2 GLU A 383      27.851  33.898  -9.578  1.00 90.06           O  
ATOM   3065  N   TRP A 384      25.278  29.220 -12.450  1.00 90.44           N  
ATOM   3066  CA  TRP A 384      23.892  28.854 -12.740  1.00 90.44           C  
ATOM   3067  C   TRP A 384      22.915  29.694 -11.913  1.00 90.44           C  
ATOM   3068  CB  TRP A 384      23.663  27.358 -12.483  1.00 90.44           C  
ATOM   3069  O   TRP A 384      23.125  29.930 -10.720  1.00 90.44           O  
ATOM   3070  CG  TRP A 384      22.250  26.908 -12.703  1.00 90.44           C  
ATOM   3071  CD1 TRP A 384      21.369  26.563 -11.736  1.00 90.44           C  
ATOM   3072  CD2 TRP A 384      21.544  26.703 -13.964  1.00 90.44           C  
ATOM   3073  CE2 TRP A 384      20.208  26.293 -13.677  1.00 90.44           C  
ATOM   3074  CE3 TRP A 384      21.915  26.782 -15.323  1.00 90.44           C  
ATOM   3075  NE1 TRP A 384      20.164  26.199 -12.302  1.00 90.44           N  
ATOM   3076  CH2 TRP A 384      19.674  26.114 -16.032  1.00 90.44           C  
ATOM   3077  CZ2 TRP A 384      19.275  26.015 -14.688  1.00 90.44           C  
ATOM   3078  CZ3 TRP A 384      20.994  26.488 -16.348  1.00 90.44           C  
ATOM   3079  N   GLN A 385      21.813  30.106 -12.536  1.00 89.00           N  
ATOM   3080  CA  GLN A 385      20.680  30.719 -11.852  1.00 89.00           C  
ATOM   3081  C   GLN A 385      19.399  29.988 -12.244  1.00 89.00           C  
ATOM   3082  CB  GLN A 385      20.580  32.216 -12.186  1.00 89.00           C  
ATOM   3083  O   GLN A 385      19.152  29.762 -13.423  1.00 89.00           O  
ATOM   3084  CG  GLN A 385      21.818  33.012 -11.747  1.00 89.00           C  
ATOM   3085  CD  GLN A 385      21.726  34.489 -12.110  1.00 89.00           C  
ATOM   3086  NE2 GLN A 385      22.823  35.074 -12.526  1.00 89.00           N  
ATOM   3087  OE1 GLN A 385      20.677  35.122 -12.044  1.00 89.00           O  
ATOM   3088  N   GLU A 386      18.541  29.700 -11.264  1.00 85.94           N  
ATOM   3089  CA  GLU A 386      17.279  28.953 -11.437  1.00 85.94           C  
ATOM   3090  C   GLU A 386      16.420  29.431 -12.622  1.00 85.94           C  
ATOM   3091  CB  GLU A 386      16.462  29.118 -10.145  1.00 85.94           C  
ATOM   3092  O   GLU A 386      15.811  28.634 -13.334  1.00 85.94           O  
ATOM   3093  CG  GLU A 386      16.996  28.275  -8.975  1.00 85.94           C  
ATOM   3094  CD  GLU A 386      16.714  26.771  -9.118  1.00 85.94           C  
ATOM   3095  OE1 GLU A 386      17.334  26.014  -8.344  1.00 85.94           O  
ATOM   3096  OE2 GLU A 386      15.840  26.411  -9.938  1.00 85.94           O  
ATOM   3097  N   TRP A 387      16.389  30.743 -12.886  1.00 86.12           N  
ATOM   3098  CA  TRP A 387      15.572  31.297 -13.967  1.00 86.12           C  
ATOM   3099  C   TRP A 387      16.056  30.912 -15.373  1.00 86.12           C  
ATOM   3100  CB  TRP A 387      15.443  32.814 -13.806  1.00 86.12           C  
ATOM   3101  O   TRP A 387      15.257  30.975 -16.305  1.00 86.12           O  
ATOM   3102  CG  TRP A 387      16.680  33.619 -14.061  1.00 86.12           C  
ATOM   3103  CD1 TRP A 387      17.552  34.047 -13.122  1.00 86.12           C  
ATOM   3104  CD2 TRP A 387      17.206  34.097 -15.340  1.00 86.12           C  
ATOM   3105  CE2 TRP A 387      18.343  34.915 -15.081  1.00 86.12           C  
ATOM   3106  CE3 TRP A 387      16.850  33.916 -16.693  1.00 86.12           C  
ATOM   3107  NE1 TRP A 387      18.534  34.807 -13.722  1.00 86.12           N  
ATOM   3108  CH2 TRP A 387      18.659  35.379 -17.434  1.00 86.12           C  
ATOM   3109  CZ2 TRP A 387      19.032  35.593 -16.097  1.00 86.12           C  
ATOM   3110  CZ3 TRP A 387      17.577  34.532 -17.729  1.00 86.12           C  
ATOM   3111  N   TYR A 388      17.308  30.471 -15.548  1.00 89.12           N  
ATOM   3112  CA  TYR A 388      17.847  30.007 -16.835  1.00 89.12           C  
ATOM   3113  C   TYR A 388      17.034  28.839 -17.405  1.00 89.12           C  
ATOM   3114  CB  TYR A 388      19.309  29.563 -16.647  1.00 89.12           C  
ATOM   3115  O   TYR A 388      16.830  28.757 -18.618  1.00 89.12           O  
ATOM   3116  CG  TYR A 388      20.351  30.634 -16.360  1.00 89.12           C  
ATOM   3117  CD1 TYR A 388      20.006  31.995 -16.254  1.00 89.12           C  
ATOM   3118  CD2 TYR A 388      21.696  30.251 -16.171  1.00 89.12           C  
ATOM   3119  CE1 TYR A 388      20.978  32.937 -15.888  1.00 89.12           C  
ATOM   3120  CE2 TYR A 388      22.674  31.203 -15.816  1.00 89.12           C  
ATOM   3121  OH  TYR A 388      23.166  33.484 -15.192  1.00 89.12           O  
ATOM   3122  CZ  TYR A 388      22.298  32.547 -15.643  1.00 89.12           C  
ATOM   3123  N   GLY A 389      16.522  27.972 -16.525  1.00 86.00           N  
ATOM   3124  CA  GLY A 389      15.667  26.839 -16.874  1.00 86.00           C  
ATOM   3125  C   GLY A 389      14.197  27.198 -17.115  1.00 86.00           C  
ATOM   3126  O   GLY A 389      13.419  26.321 -17.494  1.00 86.00           O  
ATOM   3127  N   SER A 390      13.792  28.460 -16.932  1.00 83.12           N  
ATOM   3128  CA  SER A 390      12.401  28.881 -17.109  1.00 83.12           C  
ATOM   3129  C   SER A 390      11.912  28.654 -18.544  1.00 83.12           C  
ATOM   3130  CB  SER A 390      12.212  30.348 -16.715  1.00 83.12           C  
ATOM   3131  O   SER A 390      12.649  28.830 -19.518  1.00 83.12           O  
ATOM   3132  OG  SER A 390      10.829  30.636 -16.714  1.00 83.12           O  
ATOM   3133  N   LYS A 391      10.641  28.258 -18.673  1.00 82.88           N  
ATOM   3134  CA  LYS A 391       9.900  28.261 -19.949  1.00 82.88           C  
ATOM   3135  C   LYS A 391       9.166  29.584 -20.187  1.00 82.88           C  
ATOM   3136  CB  LYS A 391       8.920  27.081 -20.008  1.00 82.88           C  
ATOM   3137  O   LYS A 391       8.568  29.774 -21.241  1.00 82.88           O  
ATOM   3138  CG  LYS A 391       9.637  25.727 -20.018  1.00 82.88           C  
ATOM   3139  CD  LYS A 391       8.632  24.596 -20.263  1.00 82.88           C  
ATOM   3140  CE  LYS A 391       9.379  23.260 -20.285  1.00 82.88           C  
ATOM   3141  NZ  LYS A 391       8.561  22.173 -20.867  1.00 82.88           N  
ATOM   3142  N   GLU A 392       9.185  30.474 -19.201  1.00 82.19           N  
ATOM   3143  CA  GLU A 392       8.647  31.824 -19.293  1.00 82.19           C  
ATOM   3144  C   GLU A 392       9.750  32.728 -19.847  1.00 82.19           C  
ATOM   3145  CB  GLU A 392       8.153  32.303 -17.914  1.00 82.19           C  
ATOM   3146  O   GLU A 392      10.818  32.831 -19.247  1.00 82.19           O  
ATOM   3147  CG  GLU A 392       7.138  31.336 -17.274  1.00 82.19           C  
ATOM   3148  CD  GLU A 392       6.586  31.816 -15.921  1.00 82.19           C  
ATOM   3149  OE1 GLU A 392       5.647  31.148 -15.427  1.00 82.19           O  
ATOM   3150  OE2 GLU A 392       7.086  32.830 -15.384  1.00 82.19           O  
ATOM   3151  N   GLY A 393       9.525  33.329 -21.014  1.00 85.31           N  
ATOM   3152  CA  GLY A 393      10.519  34.165 -21.682  1.00 85.31           C  
ATOM   3153  C   GLY A 393      10.338  34.223 -23.192  1.00 85.31           C  
ATOM   3154  O   GLY A 393       9.483  33.537 -23.761  1.00 85.31           O  
ATOM   3155  N   LYS A 394      11.151  35.060 -23.837  1.00 91.88           N  
ATOM   3156  CA  LYS A 394      11.191  35.215 -25.294  1.00 91.88           C  
ATOM   3157  C   LYS A 394      12.525  34.766 -25.855  1.00 91.88           C  
ATOM   3158  CB  LYS A 394      10.888  36.659 -25.701  1.00 91.88           C  
ATOM   3159  O   LYS A 394      13.555  34.899 -25.200  1.00 91.88           O  
ATOM   3160  CG  LYS A 394       9.436  36.998 -25.369  1.00 91.88           C  
ATOM   3161  CD  LYS A 394       9.080  38.406 -25.832  1.00 91.88           C  
ATOM   3162  CE  LYS A 394       7.622  38.635 -25.440  1.00 91.88           C  
ATOM   3163  NZ  LYS A 394       7.123  39.913 -25.981  1.00 91.88           N  
ATOM   3164  N   LEU A 395      12.502  34.267 -27.085  1.00 94.12           N  
ATOM   3165  CA  LEU A 395      13.716  33.898 -27.793  1.00 94.12           C  
ATOM   3166  C   LEU A 395      14.566  35.137 -28.101  1.00 94.12           C  
ATOM   3167  CB  LEU A 395      13.388  33.098 -29.062  1.00 94.12           C  
ATOM   3168  O   LEU A 395      14.053  36.162 -28.554  1.00 94.12           O  
ATOM   3169  CG  LEU A 395      13.288  31.581 -28.827  1.00 94.12           C  
ATOM   3170  CD1 LEU A 395      12.105  31.192 -27.941  1.00 94.12           C  
ATOM   3171  CD2 LEU A 395      13.122  30.883 -30.174  1.00 94.12           C  
ATOM   3172  N   VAL A 396      15.870  35.003 -27.888  1.00 93.00           N  
ATOM   3173  CA  VAL A 396      16.927  35.937 -28.296  1.00 93.00           C  
ATOM   3174  C   VAL A 396      18.044  35.146 -28.973  1.00 93.00           C  
ATOM   3175  CB  VAL A 396      17.463  36.767 -27.107  1.00 93.00           C  
ATOM   3176  O   VAL A 396      18.112  33.923 -28.833  1.00 93.00           O  
ATOM   3177  CG1 VAL A 396      16.374  37.690 -26.548  1.00 93.00           C  
ATOM   3178  CG2 VAL A 396      18.026  35.910 -25.965  1.00 93.00           C  
ATOM   3179  N   ASN A 397      18.929  35.805 -29.724  1.00 93.88           N  
ATOM   3180  CA  ASN A 397      20.073  35.162 -30.398  1.00 93.88           C  
ATOM   3181  C   ASN A 397      19.696  33.923 -31.248  1.00 93.88           C  
ATOM   3182  CB  ASN A 397      21.173  34.866 -29.364  1.00 93.88           C  
ATOM   3183  O   ASN A 397      20.502  33.002 -31.441  1.00 93.88           O  
ATOM   3184  CG  ASN A 397      21.618  36.101 -28.608  1.00 93.88           C  
ATOM   3185  ND2 ASN A 397      21.801  35.989 -27.314  1.00 93.88           N  
ATOM   3186  OD1 ASN A 397      21.820  37.157 -29.185  1.00 93.88           O  
ATOM   3187  N   SER A 398      18.465  33.913 -31.755  1.00 96.81           N  
ATOM   3188  CA  SER A 398      17.790  32.810 -32.438  1.00 96.81           C  
ATOM   3189  C   SER A 398      17.380  33.175 -33.870  1.00 96.81           C  
ATOM   3190  CB  SER A 398      16.585  32.357 -31.607  1.00 96.81           C  
ATOM   3191  O   SER A 398      16.767  32.368 -34.563  1.00 96.81           O  
ATOM   3192  OG  SER A 398      17.026  31.833 -30.371  1.00 96.81           O  
ATOM   3193  N   GLY A 399      17.764  34.351 -34.374  1.00 94.88           N  
ATOM   3194  CA  GLY A 399      17.592  34.723 -35.779  1.00 94.88           C  
ATOM   3195  C   GLY A 399      16.137  35.042 -36.115  1.00 94.88           C  
ATOM   3196  O   GLY A 399      15.540  35.922 -35.509  1.00 94.88           O  
ATOM   3197  N   GLU A 400      15.546  34.342 -37.089  1.00 95.25           N  
ATOM   3198  CA  GLU A 400      14.151  34.597 -37.502  1.00 95.25           C  
ATOM   3199  C   GLU A 400      13.103  34.245 -36.427  1.00 95.25           C  
ATOM   3200  CB  GLU A 400      13.854  33.890 -38.837  1.00 95.25           C  
ATOM   3201  O   GLU A 400      11.933  34.585 -36.587  1.00 95.25           O  
ATOM   3202  CG  GLU A 400      13.640  32.381 -38.675  1.00 95.25           C  
ATOM   3203  CD  GLU A 400      13.689  31.655 -40.018  1.00 95.25           C  
ATOM   3204  OE1 GLU A 400      14.721  30.992 -40.268  1.00 95.25           O  
ATOM   3205  OE2 GLU A 400      12.730  31.706 -40.816  1.00 95.25           O  
ATOM   3206  N   PHE A 401      13.521  33.580 -35.344  1.00 97.00           N  
ATOM   3207  CA  PHE A 401      12.665  33.176 -34.224  1.00 97.00           C  
ATOM   3208  C   PHE A 401      12.719  34.139 -33.030  1.00 97.00           C  
ATOM   3209  CB  PHE A 401      13.041  31.753 -33.792  1.00 97.00           C  
ATOM   3210  O   PHE A 401      12.023  33.910 -32.040  1.00 97.00           O  
ATOM   3211  CG  PHE A 401      13.073  30.757 -34.930  1.00 97.00           C  
ATOM   3212  CD1 PHE A 401      11.874  30.307 -35.510  1.00 97.00           C  
ATOM   3213  CD2 PHE A 401      14.306  30.318 -35.437  1.00 97.00           C  
ATOM   3214  CE1 PHE A 401      11.913  29.407 -36.588  1.00 97.00           C  
ATOM   3215  CE2 PHE A 401      14.347  29.456 -36.538  1.00 97.00           C  
ATOM   3216  CZ  PHE A 401      13.150  28.985 -37.096  1.00 97.00           C  
ATOM   3217  N   ASP A 402      13.534  35.197 -33.092  1.00 96.06           N  
ATOM   3218  CA  ASP A 402      13.653  36.166 -31.999  1.00 96.06           C  
ATOM   3219  C   ASP A 402      12.293  36.800 -31.652  1.00 96.06           C  
ATOM   3220  CB  ASP A 402      14.700  37.250 -32.327  1.00 96.06           C  
ATOM   3221  O   ASP A 402      11.484  37.144 -32.517  1.00 96.06           O  
ATOM   3222  CG  ASP A 402      16.156  36.773 -32.218  1.00 96.06           C  
ATOM   3223  OD1 ASP A 402      16.400  35.684 -31.656  1.00 96.06           O  
ATOM   3224  OD2 ASP A 402      17.065  37.504 -32.667  1.00 96.06           O  
ATOM   3225  N   GLY A 403      12.037  36.966 -30.354  1.00 93.50           N  
ATOM   3226  CA  GLY A 403      10.806  37.537 -29.811  1.00 93.50           C  
ATOM   3227  C   GLY A 403       9.637  36.558 -29.654  1.00 93.50           C  
ATOM   3228  O   GLY A 403       8.631  36.943 -29.051  1.00 93.50           O  
ATOM   3229  N   LEU A 404       9.749  35.319 -30.149  1.00 95.62           N  
ATOM   3230  CA  LEU A 404       8.741  34.275 -29.935  1.00 95.62           C  
ATOM   3231  C   LEU A 404       8.768  33.756 -28.492  1.00 95.62           C  
ATOM   3232  CB  LEU A 404       8.936  33.118 -30.934  1.00 95.62           C  
ATOM   3233  O   LEU A 404       9.823  33.673 -27.872  1.00 95.62           O  
ATOM   3234  CG  LEU A 404       8.773  33.491 -32.420  1.00 95.62           C  
ATOM   3235  CD1 LEU A 404       8.982  32.246 -33.283  1.00 95.62           C  
ATOM   3236  CD2 LEU A 404       7.385  34.056 -32.735  1.00 95.62           C  
ATOM   3237  N   GLU A 405       7.602  33.381 -27.972  1.00 93.75           N  
ATOM   3238  CA  GLU A 405       7.449  32.682 -26.687  1.00 93.75           C  
ATOM   3239  C   GLU A 405       7.437  31.158 -26.902  1.00 93.75           C  
ATOM   3240  CB  GLU A 405       6.162  33.161 -25.992  1.00 93.75           C  
ATOM   3241  O   GLU A 405       7.278  30.697 -28.034  1.00 93.75           O  
ATOM   3242  CG  GLU A 405       6.238  34.650 -25.609  1.00 93.75           C  
ATOM   3243  CD  GLU A 405       4.963  35.208 -24.957  1.00 93.75           C  
ATOM   3244  OE1 GLU A 405       5.007  36.413 -24.602  1.00 93.75           O  
ATOM   3245  OE2 GLU A 405       3.950  34.476 -24.877  1.00 93.75           O  
ATOM   3246  N   PHE A 406       7.558  30.369 -25.826  1.00 93.12           N  
ATOM   3247  CA  PHE A 406       7.746  28.907 -25.861  1.00 93.12           C  
ATOM   3248  C   PHE A 406       6.902  28.168 -26.917  1.00 93.12           C  
ATOM   3249  CB  PHE A 406       7.464  28.333 -24.459  1.00 93.12           C  
ATOM   3250  O   PHE A 406       7.457  27.487 -27.778  1.00 93.12           O  
ATOM   3251  CG  PHE A 406       7.564  26.818 -24.379  1.00 93.12           C  
ATOM   3252  CD1 PHE A 406       6.425  26.008 -24.561  1.00 93.12           C  
ATOM   3253  CD2 PHE A 406       8.812  26.210 -24.170  1.00 93.12           C  
ATOM   3254  CE1 PHE A 406       6.545  24.607 -24.579  1.00 93.12           C  
ATOM   3255  CE2 PHE A 406       8.936  24.809 -24.193  1.00 93.12           C  
ATOM   3256  CZ  PHE A 406       7.804  24.006 -24.410  1.00 93.12           C  
ATOM   3257  N   GLN A 407       5.569  28.307 -26.883  1.00 94.06           N  
ATOM   3258  CA  GLN A 407       4.693  27.555 -27.792  1.00 94.06           C  
ATOM   3259  C   GLN A 407       4.832  28.024 -29.246  1.00 94.06           C  
ATOM   3260  CB  GLN A 407       3.232  27.635 -27.317  1.00 94.06           C  
ATOM   3261  O   GLN A 407       4.894  27.202 -30.153  1.00 94.06           O  
ATOM   3262  CG  GLN A 407       2.305  26.690 -28.105  1.00 94.06           C  
ATOM   3263  CD  GLN A 407       2.703  25.223 -27.954  1.00 94.06           C  
ATOM   3264  NE2 GLN A 407       2.906  24.492 -29.027  1.00 94.06           N  
ATOM   3265  OE1 GLN A 407       2.858  24.719 -26.849  1.00 94.06           O  
ATOM   3266  N   ALA A 408       4.945  29.336 -29.472  1.00 96.06           N  
ATOM   3267  CA  ALA A 408       5.116  29.881 -30.816  1.00 96.06           C  
ATOM   3268  C   ALA A 408       6.474  29.485 -31.422  1.00 96.06           C  
ATOM   3269  CB  ALA A 408       4.940  31.401 -30.749  1.00 96.06           C  
ATOM   3270  O   ALA A 408       6.551  29.198 -32.615  1.00 96.06           O  
ATOM   3271  N   ALA A 409       7.531  29.427 -30.606  1.00 95.88           N  
ATOM   3272  CA  ALA A 409       8.842  28.936 -31.019  1.00 95.88           C  
ATOM   3273  C   ALA A 409       8.810  27.436 -31.339  1.00 95.88           C  
ATOM   3274  CB  ALA A 409       9.850  29.253 -29.913  1.00 95.88           C  
ATOM   3275  O   ALA A 409       9.322  27.025 -32.379  1.00 95.88           O  
ATOM   3276  N   PHE A 410       8.161  26.629 -30.491  1.00 95.38           N  
ATOM   3277  CA  PHE A 410       7.949  25.203 -30.741  1.00 95.38           C  
ATOM   3278  C   PHE A 410       7.267  24.974 -32.097  1.00 95.38           C  
ATOM   3279  CB  PHE A 410       7.125  24.600 -29.590  1.00 95.38           C  
ATOM   3280  O   PHE A 410       7.785  24.231 -32.933  1.00 95.38           O  
ATOM   3281  CG  PHE A 410       6.975  23.094 -29.675  1.00 95.38           C  
ATOM   3282  CD1 PHE A 410       6.050  22.516 -30.566  1.00 95.38           C  
ATOM   3283  CD2 PHE A 410       7.782  22.266 -28.875  1.00 95.38           C  
ATOM   3284  CE1 PHE A 410       5.971  21.119 -30.693  1.00 95.38           C  
ATOM   3285  CE2 PHE A 410       7.702  20.869 -28.998  1.00 95.38           C  
ATOM   3286  CZ  PHE A 410       6.806  20.296 -29.918  1.00 95.38           C  
ATOM   3287  N   ASP A 411       6.145  25.655 -32.341  1.00 96.44           N  
ATOM   3288  CA  ASP A 411       5.376  25.529 -33.581  1.00 96.44           C  
ATOM   3289  C   ASP A 411       6.192  26.001 -34.799  1.00 96.44           C  
ATOM   3290  CB  ASP A 411       4.063  26.328 -33.462  1.00 96.44           C  
ATOM   3291  O   ASP A 411       6.153  25.372 -35.858  1.00 96.44           O  
ATOM   3292  CG  ASP A 411       3.094  25.830 -32.375  1.00 96.44           C  
ATOM   3293  OD1 ASP A 411       3.239  24.681 -31.895  1.00 96.44           O  
ATOM   3294  OD2 ASP A 411       2.179  26.605 -32.020  1.00 96.44           O  
ATOM   3295  N   ALA A 412       6.982  27.072 -34.651  1.00 97.56           N  
ATOM   3296  CA  ALA A 412       7.825  27.608 -35.717  1.00 97.56           C  
ATOM   3297  C   ALA A 412       8.985  26.668 -36.095  1.00 97.56           C  
ATOM   3298  CB  ALA A 412       8.328  28.995 -35.297  1.00 97.56           C  
ATOM   3299  O   ALA A 412       9.233  26.454 -37.286  1.00 97.56           O  
ATOM   3300  N   PHE A 413       9.675  26.068 -35.118  1.00 97.31           N  
ATOM   3301  CA  PHE A 413      10.713  25.069 -35.397  1.00 97.31           C  
ATOM   3302  C   PHE A 413      10.128  23.818 -36.045  1.00 97.31           C  
ATOM   3303  CB  PHE A 413      11.482  24.684 -34.126  1.00 97.31           C  
ATOM   3304  O   PHE A 413      10.699  23.323 -37.020  1.00 97.31           O  
ATOM   3305  CG  PHE A 413      12.469  25.732 -33.656  1.00 97.31           C  
ATOM   3306  CD1 PHE A 413      13.503  26.168 -34.509  1.00 97.31           C  
ATOM   3307  CD2 PHE A 413      12.363  26.265 -32.360  1.00 97.31           C  
ATOM   3308  CE1 PHE A 413      14.393  27.169 -34.080  1.00 97.31           C  
ATOM   3309  CE2 PHE A 413      13.249  27.266 -31.935  1.00 97.31           C  
ATOM   3310  CZ  PHE A 413      14.242  27.738 -32.804  1.00 97.31           C  
ATOM   3311  N   LEU A 414       8.972  23.346 -35.564  1.00 96.38           N  
ATOM   3312  CA  LEU A 414       8.292  22.197 -36.153  1.00 96.38           C  
ATOM   3313  C   LEU A 414       7.933  22.474 -37.618  1.00 96.38           C  
ATOM   3314  CB  LEU A 414       7.048  21.848 -35.318  1.00 96.38           C  
ATOM   3315  O   LEU A 414       8.334  21.716 -38.497  1.00 96.38           O  
ATOM   3316  CG  LEU A 414       6.382  20.521 -35.727  1.00 96.38           C  
ATOM   3317  CD1 LEU A 414       7.296  19.306 -35.536  1.00 96.38           C  
ATOM   3318  CD2 LEU A 414       5.140  20.300 -34.864  1.00 96.38           C  
ATOM   3319  N   ALA A 415       7.287  23.611 -37.896  1.00 97.44           N  
ATOM   3320  CA  ALA A 415       6.904  24.011 -39.249  1.00 97.44           C  
ATOM   3321  C   ALA A 415       8.105  24.140 -40.203  1.00 97.44           C  
ATOM   3322  CB  ALA A 415       6.139  25.337 -39.158  1.00 97.44           C  
ATOM   3323  O   ALA A 415       7.973  23.886 -41.402  1.00 97.44           O  
ATOM   3324  N   LYS A 416       9.282  24.522 -39.690  1.00 96.94           N  
ATOM   3325  CA  LYS A 416      10.507  24.629 -40.490  1.00 96.94           C  
ATOM   3326  C   LYS A 416      11.175  23.277 -40.755  1.00 96.94           C  
ATOM   3327  CB  LYS A 416      11.464  25.623 -39.814  1.00 96.94           C  
ATOM   3328  O   LYS A 416      11.688  23.068 -41.856  1.00 96.94           O  
ATOM   3329  CG  LYS A 416      12.692  25.880 -40.702  1.00 96.94           C  
ATOM   3330  CD  LYS A 416      13.542  27.027 -40.163  1.00 96.94           C  
ATOM   3331  CE  LYS A 416      14.703  27.323 -41.116  1.00 96.94           C  
ATOM   3332  NZ  LYS A 416      14.739  28.750 -41.504  1.00 96.94           N  
ATOM   3333  N   LEU A 417      11.225  22.389 -39.764  1.00 97.38           N  
ATOM   3334  CA  LEU A 417      12.044  21.170 -39.802  1.00 97.38           C  
ATOM   3335  C   LEU A 417      11.268  19.912 -40.217  1.00 97.38           C  
ATOM   3336  CB  LEU A 417      12.710  20.984 -38.429  1.00 97.38           C  
ATOM   3337  O   LEU A 417      11.847  19.031 -40.854  1.00 97.38           O  
ATOM   3338  CG  LEU A 417      13.733  22.065 -38.039  1.00 97.38           C  
ATOM   3339  CD1 LEU A 417      14.288  21.757 -36.650  1.00 97.38           C  
ATOM   3340  CD2 LEU A 417      14.899  22.138 -39.027  1.00 97.38           C  
ATOM   3341  N   GLU A 418       9.970  19.830 -39.925  1.00 96.00           N  
ATOM   3342  CA  GLU A 418       9.129  18.677 -40.274  1.00 96.00           C  
ATOM   3343  C   GLU A 418       9.048  18.419 -41.792  1.00 96.00           C  
ATOM   3344  CB  GLU A 418       7.749  18.822 -39.610  1.00 96.00           C  
ATOM   3345  O   GLU A 418       9.266  17.275 -42.196  1.00 96.00           O  
ATOM   3346  CG  GLU A 418       6.823  17.624 -39.857  1.00 96.00           C  
ATOM   3347  CD  GLU A 418       5.484  17.775 -39.118  1.00 96.00           C  
ATOM   3348  OE1 GLU A 418       5.006  16.758 -38.566  1.00 96.00           O  
ATOM   3349  OE2 GLU A 418       4.927  18.896 -39.134  1.00 96.00           O  
ATOM   3350  N   PRO A 419       8.879  19.430 -42.679  1.00 97.31           N  
ATOM   3351  CA  PRO A 419       8.875  19.201 -44.131  1.00 97.31           C  
ATOM   3352  C   PRO A 419      10.197  18.648 -44.684  1.00 97.31           C  
ATOM   3353  CB  PRO A 419       8.566  20.563 -44.763  1.00 97.31           C  
ATOM   3354  O   PRO A 419      10.229  18.106 -45.788  1.00 97.31           O  
ATOM   3355  CG  PRO A 419       7.844  21.324 -43.656  1.00 97.31           C  
ATOM   3356  CD  PRO A 419       8.551  20.824 -42.402  1.00 97.31           C  
ATOM   3357  N   GLN A 420      11.290  18.803 -43.933  1.00 95.81           N  
ATOM   3358  CA  GLN A 420      12.618  18.290 -44.274  1.00 95.81           C  
ATOM   3359  C   GLN A 420      12.863  16.885 -43.697  1.00 95.81           C  
ATOM   3360  CB  GLN A 420      13.689  19.283 -43.791  1.00 95.81           C  
ATOM   3361  O   GLN A 420      13.924  16.310 -43.926  1.00 95.81           O  
ATOM   3362  CG  GLN A 420      13.500  20.697 -44.365  1.00 95.81           C  
ATOM   3363  CD  GLN A 420      14.567  21.651 -43.847  1.00 95.81           C  
ATOM   3364  NE2 GLN A 420      14.207  22.685 -43.122  1.00 95.81           N  
ATOM   3365  OE1 GLN A 420      15.751  21.489 -44.082  1.00 95.81           O  
ATOM   3366  N   GLY A 421      11.908  16.338 -42.936  1.00 95.06           N  
ATOM   3367  CA  GLY A 421      12.062  15.081 -42.205  1.00 95.06           C  
ATOM   3368  C   GLY A 421      13.016  15.176 -41.012  1.00 95.06           C  
ATOM   3369  O   GLY A 421      13.510  14.147 -40.563  1.00 95.06           O  
ATOM   3370  N   LEU A 422      13.303  16.388 -40.516  1.00 96.44           N  
ATOM   3371  CA  LEU A 422      14.270  16.628 -39.436  1.00 96.44           C  
ATOM   3372  C   LEU A 422      13.622  16.866 -38.070  1.00 96.44           C  
ATOM   3373  CB  LEU A 422      15.195  17.804 -39.802  1.00 96.44           C  
ATOM   3374  O   LEU A 422      14.342  16.962 -37.079  1.00 96.44           O  
ATOM   3375  CG  LEU A 422      16.071  17.590 -41.046  1.00 96.44           C  
ATOM   3376  CD1 LEU A 422      16.943  18.829 -41.258  1.00 96.44           C  
ATOM   3377  CD2 LEU A 422      16.989  16.371 -40.929  1.00 96.44           C  
ATOM   3378  N   ALA A 423      12.295  16.977 -37.992  1.00 96.31           N  
ATOM   3379  CA  ALA A 423      11.597  17.052 -36.715  1.00 96.31           C  
ATOM   3380  C   ALA A 423      10.186  16.461 -36.771  1.00 96.31           C  
ATOM   3381  CB  ALA A 423      11.550  18.504 -36.229  1.00 96.31           C  
ATOM   3382  O   ALA A 423       9.552  16.462 -37.823  1.00 96.31           O  
ATOM   3383  N   ASN A 424       9.683  15.998 -35.627  1.00 96.00           N  
ATOM   3384  CA  ASN A 424       8.266  15.700 -35.410  1.00 96.00           C  
ATOM   3385  C   ASN A 424       7.877  15.974 -33.946  1.00 96.00           C  
ATOM   3386  CB  ASN A 424       7.942  14.257 -35.842  1.00 96.00           C  
ATOM   3387  O   ASN A 424       8.720  15.913 -33.047  1.00 96.00           O  
ATOM   3388  CG  ASN A 424       8.600  13.197 -34.976  1.00 96.00           C  
ATOM   3389  ND2 ASN A 424       9.655  12.569 -35.439  1.00 96.00           N  
ATOM   3390  OD1 ASN A 424       8.173  12.914 -33.872  1.00 96.00           O  
ATOM   3391  N   SER A 425       6.602  16.281 -33.691  1.00 94.44           N  
ATOM   3392  CA  SER A 425       6.087  16.353 -32.319  1.00 94.44           C  
ATOM   3393  C   SER A 425       5.886  14.946 -31.760  1.00 94.44           C  
ATOM   3394  CB  SER A 425       4.778  17.138 -32.249  1.00 94.44           C  
ATOM   3395  O   SER A 425       5.312  14.083 -32.426  1.00 94.44           O  
ATOM   3396  OG  SER A 425       4.378  17.284 -30.897  1.00 94.44           O  
ATOM   3397  N   LYS A 426       6.321  14.721 -30.518  1.00 91.50           N  
ATOM   3398  CA  LYS A 426       6.238  13.414 -29.868  1.00 91.50           C  
ATOM   3399  C   LYS A 426       5.820  13.523 -28.412  1.00 91.50           C  
ATOM   3400  CB  LYS A 426       7.576  12.689 -30.044  1.00 91.50           C  
ATOM   3401  O   LYS A 426       6.295  14.380 -27.667  1.00 91.50           O  
ATOM   3402  CG  LYS A 426       7.474  11.206 -29.654  1.00 91.50           C  
ATOM   3403  CD  LYS A 426       8.714  10.489 -30.167  1.00 91.50           C  
ATOM   3404  CE  LYS A 426       8.654   8.964 -30.072  1.00 91.50           C  
ATOM   3405  NZ  LYS A 426       9.833   8.395 -30.769  1.00 91.50           N  
ATOM   3406  N   VAL A 427       4.953  12.604 -27.998  1.00 91.00           N  
ATOM   3407  CA  VAL A 427       4.681  12.339 -26.584  1.00 91.00           C  
ATOM   3408  C   VAL A 427       5.637  11.251 -26.114  1.00 91.00           C  
ATOM   3409  CB  VAL A 427       3.210  11.954 -26.344  1.00 91.00           C  
ATOM   3410  O   VAL A 427       5.766  10.213 -26.760  1.00 91.00           O  
ATOM   3411  CG1 VAL A 427       2.930  11.646 -24.866  1.00 91.00           C  
ATOM   3412  CG2 VAL A 427       2.281  13.104 -26.759  1.00 91.00           C  
ATOM   3413  N   GLN A 428       6.301  11.493 -24.991  1.00 89.00           N  
ATOM   3414  CA  GLN A 428       7.179  10.532 -24.333  1.00 89.00           C  
ATOM   3415  C   GLN A 428       6.726  10.308 -22.898  1.00 89.00           C  
ATOM   3416  CB  GLN A 428       8.633  11.021 -24.367  1.00 89.00           C  
ATOM   3417  O   GLN A 428       6.200  11.216 -22.249  1.00 89.00           O  
ATOM   3418  CG  GLN A 428       9.279  10.900 -25.756  1.00 89.00           C  
ATOM   3419  CD  GLN A 428       9.611   9.468 -26.155  1.00 89.00           C  
ATOM   3420  NE2 GLN A 428      10.141   9.248 -27.335  1.00 89.00           N  
ATOM   3421  OE1 GLN A 428       9.467   8.517 -25.411  1.00 89.00           O  
ATOM   3422  N   PHE A 429       6.982   9.107 -22.399  1.00 89.19           N  
ATOM   3423  CA  PHE A 429       6.741   8.733 -21.014  1.00 89.19           C  
ATOM   3424  C   PHE A 429       8.065   8.353 -20.360  1.00 89.19           C  
ATOM   3425  CB  PHE A 429       5.713   7.598 -20.948  1.00 89.19           C  
ATOM   3426  O   PHE A 429       8.915   7.714 -20.979  1.00 89.19           O  
ATOM   3427  CG  PHE A 429       4.335   8.006 -21.435  1.00 89.19           C  
ATOM   3428  CD1 PHE A 429       3.408   8.557 -20.532  1.00 89.19           C  
ATOM   3429  CD2 PHE A 429       3.976   7.835 -22.785  1.00 89.19           C  
ATOM   3430  CE1 PHE A 429       2.119   8.910 -20.969  1.00 89.19           C  
ATOM   3431  CE2 PHE A 429       2.696   8.215 -23.228  1.00 89.19           C  
ATOM   3432  CZ  PHE A 429       1.768   8.752 -22.320  1.00 89.19           C  
ATOM   3433  N   ARG A 430       8.231   8.739 -19.095  1.00 86.00           N  
ATOM   3434  CA  ARG A 430       9.337   8.260 -18.259  1.00 86.00           C  
ATOM   3435  C   ARG A 430       9.160   6.790 -17.891  1.00 86.00           C  
ATOM   3436  CB  ARG A 430       9.435   9.149 -17.019  1.00 86.00           C  
ATOM   3437  O   ARG A 430      10.153   6.076 -17.752  1.00 86.00           O  
ATOM   3438  CG  ARG A 430      10.618   8.779 -16.115  1.00 86.00           C  
ATOM   3439  CD  ARG A 430      10.625   9.736 -14.928  1.00 86.00           C  
ATOM   3440  NE  ARG A 430      11.631   9.365 -13.919  1.00 86.00           N  
ATOM   3441  NH1 ARG A 430      10.543  10.263 -12.102  1.00 86.00           N  
ATOM   3442  NH2 ARG A 430      12.517   9.271 -11.842  1.00 86.00           N  
ATOM   3443  CZ  ARG A 430      11.555   9.629 -12.632  1.00 86.00           C  
ATOM   3444  N   LEU A 431       7.908   6.345 -17.748  1.00 88.12           N  
ATOM   3445  CA  LEU A 431       7.572   4.952 -17.479  1.00 88.12           C  
ATOM   3446  C   LEU A 431       8.212   4.024 -18.514  1.00 88.12           C  
ATOM   3447  CB  LEU A 431       6.046   4.773 -17.487  1.00 88.12           C  
ATOM   3448  O   LEU A 431       8.130   4.262 -19.716  1.00 88.12           O  
ATOM   3449  CG  LEU A 431       5.554   3.388 -17.026  1.00 88.12           C  
ATOM   3450  CD1 LEU A 431       5.968   3.073 -15.585  1.00 88.12           C  
ATOM   3451  CD2 LEU A 431       4.030   3.355 -17.096  1.00 88.12           C  
ATOM   3452  N   ARG A 432       8.807   2.935 -18.031  1.00 85.62           N  
ATOM   3453  CA  ARG A 432       9.374   1.871 -18.860  1.00 85.62           C  
ATOM   3454  C   ARG A 432       8.520   0.619 -18.747  1.00 85.62           C  
ATOM   3455  CB  ARG A 432      10.827   1.595 -18.450  1.00 85.62           C  
ATOM   3456  O   ARG A 432       7.789   0.444 -17.775  1.00 85.62           O  
ATOM   3457  CG  ARG A 432      11.712   2.846 -18.558  1.00 85.62           C  
ATOM   3458  CD  ARG A 432      13.152   2.509 -18.169  1.00 85.62           C  
ATOM   3459  NE  ARG A 432      13.964   3.731 -18.027  1.00 85.62           N  
ATOM   3460  NH1 ARG A 432      16.015   2.724 -17.968  1.00 85.62           N  
ATOM   3461  NH2 ARG A 432      15.879   4.941 -17.770  1.00 85.62           N  
ATOM   3462  CZ  ARG A 432      15.277   3.797 -17.925  1.00 85.62           C  
ATOM   3463  N   ASP A 433       8.670  -0.269 -19.723  1.00 90.31           N  
ATOM   3464  CA  ASP A 433       8.053  -1.589 -19.656  1.00 90.31           C  
ATOM   3465  C   ASP A 433       8.533  -2.377 -18.434  1.00 90.31           C  
ATOM   3466  CB  ASP A 433       8.300  -2.377 -20.939  1.00 90.31           C  
ATOM   3467  O   ASP A 433       9.708  -2.324 -18.054  1.00 90.31           O  
ATOM   3468  CG  ASP A 433       7.477  -1.859 -22.114  1.00 90.31           C  
ATOM   3469  OD1 ASP A 433       6.428  -1.215 -21.887  1.00 90.31           O  
ATOM   3470  OD2 ASP A 433       7.925  -2.145 -23.246  1.00 90.31           O  
ATOM   3471  N   TRP A 434       7.627  -3.144 -17.836  1.00 90.50           N  
ATOM   3472  CA  TRP A 434       7.894  -3.863 -16.597  1.00 90.50           C  
ATOM   3473  C   TRP A 434       8.572  -5.202 -16.887  1.00 90.50           C  
ATOM   3474  CB  TRP A 434       6.593  -4.016 -15.814  1.00 90.50           C  
ATOM   3475  O   TRP A 434       7.953  -6.124 -17.416  1.00 90.50           O  
ATOM   3476  CG  TRP A 434       6.645  -4.878 -14.589  1.00 90.50           C  
ATOM   3477  CD1 TRP A 434       7.725  -5.176 -13.821  1.00 90.50           C  
ATOM   3478  CD2 TRP A 434       5.516  -5.537 -13.951  1.00 90.50           C  
ATOM   3479  CE2 TRP A 434       5.994  -6.265 -12.823  1.00 90.50           C  
ATOM   3480  CE3 TRP A 434       4.129  -5.565 -14.202  1.00 90.50           C  
ATOM   3481  NE1 TRP A 434       7.346  -6.011 -12.784  1.00 90.50           N  
ATOM   3482  CH2 TRP A 434       3.768  -7.004 -12.264  1.00 90.50           C  
ATOM   3483  CZ2 TRP A 434       5.149  -7.034 -12.019  1.00 90.50           C  
ATOM   3484  CZ3 TRP A 434       3.262  -6.261 -13.342  1.00 90.50           C  
ATOM   3485  N   GLY A 435       9.860  -5.301 -16.548  1.00 90.25           N  
ATOM   3486  CA  GLY A 435      10.646  -6.530 -16.670  1.00 90.25           C  
ATOM   3487  C   GLY A 435      10.336  -7.520 -15.550  1.00 90.25           C  
ATOM   3488  O   GLY A 435      10.679  -7.276 -14.389  1.00 90.25           O  
ATOM   3489  N   VAL A 436       9.743  -8.658 -15.908  1.00 91.75           N  
ATOM   3490  CA  VAL A 436       9.191  -9.637 -14.954  1.00 91.75           C  
ATOM   3491  C   VAL A 436      10.008 -10.913 -14.805  1.00 91.75           C  
ATOM   3492  CB  VAL A 436       7.724  -9.976 -15.266  1.00 91.75           C  
ATOM   3493  O   VAL A 436       9.681 -11.731 -13.961  1.00 91.75           O  
ATOM   3494  CG1 VAL A 436       6.871  -8.767 -14.891  1.00 91.75           C  
ATOM   3495  CG2 VAL A 436       7.524 -10.401 -16.729  1.00 91.75           C  
ATOM   3496  N   SER A 437      11.081 -11.098 -15.569  1.00 92.62           N  
ATOM   3497  CA  SER A 437      11.960 -12.261 -15.398  1.00 92.62           C  
ATOM   3498  C   SER A 437      12.856 -12.133 -14.175  1.00 92.62           C  
ATOM   3499  CB  SER A 437      12.846 -12.453 -16.618  1.00 92.62           C  
ATOM   3500  O   SER A 437      13.497 -11.098 -13.972  1.00 92.62           O  
ATOM   3501  OG  SER A 437      12.015 -12.708 -17.719  1.00 92.62           O  
ATOM   3502  N   ARG A 438      12.952 -13.202 -13.386  1.00 89.00           N  
ATOM   3503  CA  ARG A 438      13.896 -13.343 -12.276  1.00 89.00           C  
ATOM   3504  C   ARG A 438      14.631 -14.675 -12.407  1.00 89.00           C  
ATOM   3505  CB  ARG A 438      13.141 -13.247 -10.936  1.00 89.00           C  
ATOM   3506  O   ARG A 438      14.009 -15.721 -12.570  1.00 89.00           O  
ATOM   3507  CG  ARG A 438      12.358 -11.938 -10.720  1.00 89.00           C  
ATOM   3508  CD  ARG A 438      13.261 -10.700 -10.609  1.00 89.00           C  
ATOM   3509  NE  ARG A 438      12.463  -9.464 -10.480  1.00 89.00           N  
ATOM   3510  NH1 ARG A 438      12.380  -8.860 -12.710  1.00 89.00           N  
ATOM   3511  NH2 ARG A 438      11.427  -7.571 -11.211  1.00 89.00           N  
ATOM   3512  CZ  ARG A 438      12.110  -8.646 -11.456  1.00 89.00           C  
ATOM   3513  N   GLN A 439      15.958 -14.647 -12.282  1.00 89.94           N  
ATOM   3514  CA  GLN A 439      16.807 -15.845 -12.321  1.00 89.94           C  
ATOM   3515  C   GLN A 439      16.852 -16.477 -10.929  1.00 89.94           C  
ATOM   3516  CB  GLN A 439      18.213 -15.549 -12.878  1.00 89.94           C  
ATOM   3517  O   GLN A 439      17.909 -16.601 -10.307  1.00 89.94           O  
ATOM   3518  CG  GLN A 439      18.207 -15.075 -14.340  1.00 89.94           C  
ATOM   3519  CD  GLN A 439      17.575 -13.702 -14.486  1.00 89.94           C  
ATOM   3520  NE2 GLN A 439      16.687 -13.476 -15.427  1.00 89.94           N  
ATOM   3521  OE1 GLN A 439      17.833 -12.822 -13.680  1.00 89.94           O  
ATOM   3522  N   ARG A 440      15.674 -16.832 -10.420  1.00 88.69           N  
ATOM   3523  CA  ARG A 440      15.452 -17.351  -9.073  1.00 88.69           C  
ATOM   3524  C   ARG A 440      14.556 -18.567  -9.103  1.00 88.69           C  
ATOM   3525  CB  ARG A 440      14.844 -16.248  -8.191  1.00 88.69           C  
ATOM   3526  O   ARG A 440      13.844 -18.782 -10.073  1.00 88.69           O  
ATOM   3527  CG  ARG A 440      15.862 -15.166  -7.829  1.00 88.69           C  
ATOM   3528  CD  ARG A 440      17.061 -15.827  -7.138  1.00 88.69           C  
ATOM   3529  NE  ARG A 440      17.461 -15.107  -5.934  1.00 88.69           N  
ATOM   3530  NH1 ARG A 440      19.409 -14.334  -6.718  1.00 88.69           N  
ATOM   3531  NH2 ARG A 440      18.844 -13.825  -4.646  1.00 88.69           N  
ATOM   3532  CZ  ARG A 440      18.551 -14.405  -5.769  1.00 88.69           C  
ATOM   3533  N   TYR A 441      14.634 -19.372  -8.049  1.00 93.06           N  
ATOM   3534  CA  TYR A 441      13.823 -20.580  -7.963  1.00 93.06           C  
ATOM   3535  C   TYR A 441      12.487 -20.325  -7.271  1.00 93.06           C  
ATOM   3536  CB  TYR A 441      14.641 -21.683  -7.297  1.00 93.06           C  
ATOM   3537  O   TYR A 441      11.465 -20.822  -7.730  1.00 93.06           O  
ATOM   3538  CG  TYR A 441      13.843 -22.722  -6.559  1.00 93.06           C  
ATOM   3539  CD1 TYR A 441      13.717 -22.637  -5.162  1.00 93.06           C  
ATOM   3540  CD2 TYR A 441      13.202 -23.748  -7.276  1.00 93.06           C  
ATOM   3541  CE1 TYR A 441      12.934 -23.581  -4.483  1.00 93.06           C  
ATOM   3542  CE2 TYR A 441      12.414 -24.691  -6.595  1.00 93.06           C  
ATOM   3543  OH  TYR A 441      11.553 -25.483  -4.469  1.00 93.06           O  
ATOM   3544  CZ  TYR A 441      12.275 -24.596  -5.194  1.00 93.06           C  
ATOM   3545  N   TRP A 442      12.468 -19.560  -6.175  1.00 95.38           N  
ATOM   3546  CA  TRP A 442      11.251 -19.393  -5.375  1.00 95.38           C  
ATOM   3547  C   TRP A 442      10.306 -18.320  -5.944  1.00 95.38           C  
ATOM   3548  CB  TRP A 442      11.602 -19.206  -3.893  1.00 95.38           C  
ATOM   3549  O   TRP A 442      10.128 -17.256  -5.349  1.00 95.38           O  
ATOM   3550  CG  TRP A 442      10.436 -19.442  -2.985  1.00 95.38           C  
ATOM   3551  CD1 TRP A 442       9.838 -18.519  -2.203  1.00 95.38           C  
ATOM   3552  CD2 TRP A 442       9.647 -20.661  -2.839  1.00 95.38           C  
ATOM   3553  CE2 TRP A 442       8.569 -20.395  -1.943  1.00 95.38           C  
ATOM   3554  CE3 TRP A 442       9.721 -21.954  -3.401  1.00 95.38           C  
ATOM   3555  NE1 TRP A 442       8.733 -19.074  -1.586  1.00 95.38           N  
ATOM   3556  CH2 TRP A 442       7.674 -22.617  -2.255  1.00 95.38           C  
ATOM   3557  CZ2 TRP A 442       7.594 -21.355  -1.644  1.00 95.38           C  
ATOM   3558  CZ3 TRP A 442       8.749 -22.926  -3.107  1.00 95.38           C  
ATOM   3559  N   GLY A 443       9.702 -18.616  -7.096  1.00 96.44           N  
ATOM   3560  CA  GLY A 443       8.732 -17.775  -7.804  1.00 96.44           C  
ATOM   3561  C   GLY A 443       7.844 -18.586  -8.753  1.00 96.44           C  
ATOM   3562  O   GLY A 443       8.106 -19.764  -9.003  1.00 96.44           O  
ATOM   3563  N   CYS A 444       6.808 -17.959  -9.308  1.00 98.44           N  
ATOM   3564  CA  CYS A 444       5.942 -18.585 -10.305  1.00 98.44           C  
ATOM   3565  C   CYS A 444       6.714 -18.875 -11.611  1.00 98.44           C  
ATOM   3566  CB  CYS A 444       4.760 -17.646 -10.541  1.00 98.44           C  
ATOM   3567  O   CYS A 444       7.261 -17.942 -12.205  1.00 98.44           O  
ATOM   3568  SG  CYS A 444       3.687 -18.287 -11.849  1.00 98.44           S  
ATOM   3569  N   PRO A 445       6.790 -20.130 -12.099  1.00 98.62           N  
ATOM   3570  CA  PRO A 445       7.466 -20.433 -13.361  1.00 98.62           C  
ATOM   3571  C   PRO A 445       6.833 -19.706 -14.551  1.00 98.62           C  
ATOM   3572  CB  PRO A 445       7.378 -21.953 -13.520  1.00 98.62           C  
ATOM   3573  O   PRO A 445       5.610 -19.714 -14.708  1.00 98.62           O  
ATOM   3574  CG  PRO A 445       7.266 -22.449 -12.080  1.00 98.62           C  
ATOM   3575  CD  PRO A 445       6.411 -21.365 -11.427  1.00 98.62           C  
ATOM   3576  N   ILE A 446       7.654 -19.122 -15.428  1.00 98.69           N  
ATOM   3577  CA  ILE A 446       7.159 -18.479 -16.652  1.00 98.69           C  
ATOM   3578  C   ILE A 446       6.632 -19.563 -17.618  1.00 98.69           C  
ATOM   3579  CB  ILE A 446       8.257 -17.588 -17.276  1.00 98.69           C  
ATOM   3580  O   ILE A 446       7.373 -20.492 -17.954  1.00 98.69           O  
ATOM   3581  CG1 ILE A 446       8.538 -16.393 -16.339  1.00 98.69           C  
ATOM   3582  CG2 ILE A 446       7.842 -17.091 -18.672  1.00 98.69           C  
ATOM   3583  CD1 ILE A 446       9.683 -15.478 -16.781  1.00 98.69           C  
ATOM   3584  N   PRO A 447       5.382 -19.474 -18.117  1.00 98.44           N  
ATOM   3585  CA  PRO A 447       4.740 -20.538 -18.898  1.00 98.44           C  
ATOM   3586  C   PRO A 447       5.159 -20.521 -20.381  1.00 98.44           C  
ATOM   3587  CB  PRO A 447       3.240 -20.339 -18.660  1.00 98.44           C  
ATOM   3588  O   PRO A 447       4.323 -20.485 -21.289  1.00 98.44           O  
ATOM   3589  CG  PRO A 447       3.136 -18.820 -18.573  1.00 98.44           C  
ATOM   3590  CD  PRO A 447       4.405 -18.432 -17.819  1.00 98.44           C  
ATOM   3591  N   MET A 448       6.470 -20.564 -20.636  1.00 98.50           N  
ATOM   3592  CA  MET A 448       7.076 -20.558 -21.971  1.00 98.50           C  
ATOM   3593  C   MET A 448       7.972 -21.783 -22.194  1.00 98.50           C  
ATOM   3594  CB  MET A 448       7.857 -19.251 -22.196  1.00 98.50           C  
ATOM   3595  O   MET A 448       8.559 -22.338 -21.265  1.00 98.50           O  
ATOM   3596  CG  MET A 448       6.967 -18.001 -22.157  1.00 98.50           C  
ATOM   3597  SD  MET A 448       5.618 -17.927 -23.366  1.00 98.50           S  
ATOM   3598  CE  MET A 448       6.534 -17.873 -24.926  1.00 98.50           C  
ATOM   3599  N   ILE A 449       8.085 -22.207 -23.452  1.00 98.44           N  
ATOM   3600  CA  ILE A 449       8.932 -23.306 -23.918  1.00 98.44           C  
ATOM   3601  C   ILE A 449       9.813 -22.786 -25.060  1.00 98.44           C  
ATOM   3602  CB  ILE A 449       8.067 -24.522 -24.334  1.00 98.44           C  
ATOM   3603  O   ILE A 449       9.331 -22.200 -26.027  1.00 98.44           O  
ATOM   3604  CG1 ILE A 449       7.303 -25.109 -23.124  1.00 98.44           C  
ATOM   3605  CG2 ILE A 449       8.930 -25.609 -24.999  1.00 98.44           C  
ATOM   3606  CD1 ILE A 449       6.246 -26.160 -23.491  1.00 98.44           C  
ATOM   3607  N   ASN A 450      11.114 -23.026 -24.958  1.00 97.50           N  
ATOM   3608  CA  ASN A 450      12.121 -22.711 -25.959  1.00 97.50           C  
ATOM   3609  C   ASN A 450      12.374 -23.952 -26.833  1.00 97.50           C  
ATOM   3610  CB  ASN A 450      13.388 -22.224 -25.229  1.00 97.50           C  
ATOM   3611  O   ASN A 450      12.814 -24.990 -26.336  1.00 97.50           O  
ATOM   3612  CG  ASN A 450      13.161 -20.953 -24.419  1.00 97.50           C  
ATOM   3613  ND2 ASN A 450      13.396 -20.978 -23.125  1.00 97.50           N  
ATOM   3614  OD1 ASN A 450      12.791 -19.914 -24.950  1.00 97.50           O  
ATOM   3615  N   CYS A 451      12.086 -23.853 -28.129  1.00 97.44           N  
ATOM   3616  CA  CYS A 451      12.309 -24.897 -29.126  1.00 97.44           C  
ATOM   3617  C   CYS A 451      13.254 -24.389 -30.220  1.00 97.44           C  
ATOM   3618  CB  CYS A 451      10.946 -25.297 -29.708  1.00 97.44           C  
ATOM   3619  O   CYS A 451      13.009 -23.336 -30.803  1.00 97.44           O  
ATOM   3620  SG  CYS A 451      11.145 -26.504 -31.055  1.00 97.44           S  
ATOM   3621  N   ASP A 452      14.271 -25.173 -30.575  1.00 96.19           N  
ATOM   3622  CA  ASP A 452      15.259 -24.783 -31.593  1.00 96.19           C  
ATOM   3623  C   ASP A 452      14.651 -24.600 -32.995  1.00 96.19           C  
ATOM   3624  CB  ASP A 452      16.372 -25.841 -31.649  1.00 96.19           C  
ATOM   3625  O   ASP A 452      15.209 -23.899 -33.834  1.00 96.19           O  
ATOM   3626  CG  ASP A 452      17.194 -25.943 -30.359  1.00 96.19           C  
ATOM   3627  OD1 ASP A 452      17.184 -24.971 -29.571  1.00 96.19           O  
ATOM   3628  OD2 ASP A 452      17.811 -27.012 -30.172  1.00 96.19           O  
ATOM   3629  N   THR A 453      13.497 -25.224 -33.264  1.00 96.94           N  
ATOM   3630  CA  THR A 453      12.789 -25.111 -34.551  1.00 96.94           C  
ATOM   3631  C   THR A 453      11.695 -24.044 -34.532  1.00 96.94           C  
ATOM   3632  CB  THR A 453      12.183 -26.462 -34.951  1.00 96.94           C  
ATOM   3633  O   THR A 453      11.570 -23.274 -35.479  1.00 96.94           O  
ATOM   3634  CG2 THR A 453      11.567 -26.460 -36.349  1.00 96.94           C  
ATOM   3635  OG1 THR A 453      13.183 -27.452 -34.950  1.00 96.94           O  
ATOM   3636  N   CYS A 454      10.875 -24.005 -33.478  1.00 97.00           N  
ATOM   3637  CA  CYS A 454       9.706 -23.120 -33.406  1.00 97.00           C  
ATOM   3638  C   CYS A 454       9.985 -21.789 -32.692  1.00 97.00           C  
ATOM   3639  CB  CYS A 454       8.536 -23.875 -32.758  1.00 97.00           C  
ATOM   3640  O   CYS A 454       9.114 -20.924 -32.666  1.00 97.00           O  
ATOM   3641  SG  CYS A 454       8.082 -25.321 -33.761  1.00 97.00           S  
ATOM   3642  N   GLY A 455      11.171 -21.618 -32.105  1.00 94.81           N  
ATOM   3643  CA  GLY A 455      11.486 -20.484 -31.248  1.00 94.81           C  
ATOM   3644  C   GLY A 455      10.773 -20.584 -29.901  1.00 94.81           C  
ATOM   3645  O   GLY A 455      10.699 -21.655 -29.296  1.00 94.81           O  
ATOM   3646  N   GLN A 456      10.261 -19.455 -29.416  1.00 93.94           N  
ATOM   3647  CA  GLN A 456       9.524 -19.404 -28.157  1.00 93.94           C  
ATOM   3648  C   GLN A 456       8.049 -19.699 -28.381  1.00 93.94           C  
ATOM   3649  CB  GLN A 456       9.679 -18.044 -27.486  1.00 93.94           C  
ATOM   3650  O   GLN A 456       7.395 -19.042 -29.188  1.00 93.94           O  
ATOM   3651  CG  GLN A 456      11.148 -17.701 -27.262  1.00 93.94           C  
ATOM   3652  CD  GLN A 456      11.261 -16.717 -26.125  1.00 93.94           C  
ATOM   3653  NE2 GLN A 456      11.913 -17.123 -25.065  1.00 93.94           N  
ATOM   3654  OE1 GLN A 456      10.767 -15.602 -26.168  1.00 93.94           O  
ATOM   3655  N   VAL A 457       7.522 -20.663 -27.638  1.00 96.94           N  
ATOM   3656  CA  VAL A 457       6.119 -21.066 -27.711  1.00 96.94           C  
ATOM   3657  C   VAL A 457       5.516 -21.075 -26.313  1.00 96.94           C  
ATOM   3658  CB  VAL A 457       5.951 -22.402 -28.460  1.00 96.94           C  
ATOM   3659  O   VAL A 457       6.199 -21.373 -25.333  1.00 96.94           O  
ATOM   3660  CG1 VAL A 457       6.565 -22.333 -29.867  1.00 96.94           C  
ATOM   3661  CG2 VAL A 457       6.573 -23.602 -27.745  1.00 96.94           C  
ATOM   3662  N   THR A 458       4.244 -20.713 -26.204  1.00 97.81           N  
ATOM   3663  CA  THR A 458       3.519 -20.736 -24.931  1.00 97.81           C  
ATOM   3664  C   THR A 458       3.235 -22.172 -24.500  1.00 97.81           C  
ATOM   3665  CB  THR A 458       2.213 -19.932 -25.024  1.00 97.81           C  
ATOM   3666  O   THR A 458       3.066 -23.071 -25.329  1.00 97.81           O  
ATOM   3667  CG2 THR A 458       2.469 -18.427 -25.101  1.00 97.81           C  
ATOM   3668  OG1 THR A 458       1.501 -20.242 -26.202  1.00 97.81           O  
ATOM   3669  N   VAL A 459       3.175 -22.402 -23.189  1.00 98.19           N  
ATOM   3670  CA  VAL A 459       2.629 -23.649 -22.644  1.00 98.19           C  
ATOM   3671  C   VAL A 459       1.129 -23.714 -22.983  1.00 98.19           C  
ATOM   3672  CB  VAL A 459       2.883 -23.745 -21.130  1.00 98.19           C  
ATOM   3673  O   VAL A 459       0.429 -22.716 -22.787  1.00 98.19           O  
ATOM   3674  CG1 VAL A 459       2.223 -24.973 -20.492  1.00 98.19           C  
ATOM   3675  CG2 VAL A 459       4.390 -23.866 -20.863  1.00 98.19           C  
ATOM   3676  N   PRO A 460       0.616 -24.844 -23.508  1.00 97.00           N  
ATOM   3677  CA  PRO A 460      -0.813 -25.020 -23.753  1.00 97.00           C  
ATOM   3678  C   PRO A 460      -1.644 -24.866 -22.475  1.00 97.00           C  
ATOM   3679  CB  PRO A 460      -0.950 -26.423 -24.344  1.00 97.00           C  
ATOM   3680  O   PRO A 460      -1.214 -25.275 -21.399  1.00 97.00           O  
ATOM   3681  CG  PRO A 460       0.393 -26.645 -25.024  1.00 97.00           C  
ATOM   3682  CD  PRO A 460       1.349 -25.988 -24.033  1.00 97.00           C  
ATOM   3683  N   GLU A 461      -2.845 -24.297 -22.588  1.00 94.75           N  
ATOM   3684  CA  GLU A 461      -3.694 -23.993 -21.424  1.00 94.75           C  
ATOM   3685  C   GLU A 461      -4.100 -25.248 -20.634  1.00 94.75           C  
ATOM   3686  CB  GLU A 461      -4.944 -23.216 -21.878  1.00 94.75           C  
ATOM   3687  O   GLU A 461      -4.185 -25.204 -19.412  1.00 94.75           O  
ATOM   3688  CG  GLU A 461      -4.577 -21.809 -22.372  1.00 94.75           C  
ATOM   3689  CD  GLU A 461      -5.776 -20.992 -22.871  1.00 94.75           C  
ATOM   3690  OE1 GLU A 461      -5.580 -20.282 -23.894  1.00 94.75           O  
ATOM   3691  OE2 GLU A 461      -6.837 -20.991 -22.214  1.00 94.75           O  
ATOM   3692  N   ASP A 462      -4.270 -26.386 -21.308  1.00 95.12           N  
ATOM   3693  CA  ASP A 462      -4.559 -27.691 -20.699  1.00 95.12           C  
ATOM   3694  C   ASP A 462      -3.351 -28.327 -19.985  1.00 95.12           C  
ATOM   3695  CB  ASP A 462      -5.125 -28.633 -21.779  1.00 95.12           C  
ATOM   3696  O   ASP A 462      -3.498 -29.339 -19.302  1.00 95.12           O  
ATOM   3697  CG  ASP A 462      -4.134 -28.996 -22.899  1.00 95.12           C  
ATOM   3698  OD1 ASP A 462      -3.233 -28.178 -23.195  1.00 95.12           O  
ATOM   3699  OD2 ASP A 462      -4.310 -30.073 -23.509  1.00 95.12           O  
ATOM   3700  N   GLN A 463      -2.163 -27.733 -20.124  1.00 96.19           N  
ATOM   3701  CA  GLN A 463      -0.933 -28.128 -19.433  1.00 96.19           C  
ATOM   3702  C   GLN A 463      -0.548 -27.159 -18.309  1.00 96.19           C  
ATOM   3703  CB  GLN A 463       0.214 -28.269 -20.442  1.00 96.19           C  
ATOM   3704  O   GLN A 463       0.506 -27.333 -17.692  1.00 96.19           O  
ATOM   3705  CG  GLN A 463      -0.066 -29.348 -21.491  1.00 96.19           C  
ATOM   3706  CD  GLN A 463       1.082 -29.513 -22.475  1.00 96.19           C  
ATOM   3707  NE2 GLN A 463       0.799 -30.030 -23.649  1.00 96.19           N  
ATOM   3708  OE1 GLN A 463       2.242 -29.205 -22.225  1.00 96.19           O  
ATOM   3709  N   LEU A 464      -1.368 -26.138 -18.046  1.00 97.88           N  
ATOM   3710  CA  LEU A 464      -1.197 -25.269 -16.890  1.00 97.88           C  
ATOM   3711  C   LEU A 464      -1.750 -25.943 -15.618  1.00 97.88           C  
ATOM   3712  CB  LEU A 464      -1.852 -23.900 -17.144  1.00 97.88           C  
ATOM   3713  O   LEU A 464      -2.762 -26.644 -15.677  1.00 97.88           O  
ATOM   3714  CG  LEU A 464      -1.204 -23.075 -18.270  1.00 97.88           C  
ATOM   3715  CD1 LEU A 464      -1.963 -21.758 -18.427  1.00 97.88           C  
ATOM   3716  CD2 LEU A 464       0.264 -22.746 -17.982  1.00 97.88           C  
ATOM   3717  N   PRO A 465      -1.145 -25.698 -14.443  1.00 98.38           N  
ATOM   3718  CA  PRO A 465       0.024 -24.846 -14.238  1.00 98.38           C  
ATOM   3719  C   PRO A 465       1.347 -25.560 -14.554  1.00 98.38           C  
ATOM   3720  CB  PRO A 465      -0.048 -24.442 -12.767  1.00 98.38           C  
ATOM   3721  O   PRO A 465       1.485 -26.769 -14.365  1.00 98.38           O  
ATOM   3722  CG  PRO A 465      -0.739 -25.623 -12.087  1.00 98.38           C  
ATOM   3723  CD  PRO A 465      -1.588 -26.272 -13.179  1.00 98.38           C  
ATOM   3724  N   VAL A 466       2.371 -24.796 -14.942  1.00 98.56           N  
ATOM   3725  CA  VAL A 466       3.762 -25.251 -14.816  1.00 98.56           C  
ATOM   3726  C   VAL A 466       4.108 -25.227 -13.332  1.00 98.56           C  
ATOM   3727  CB  VAL A 466       4.753 -24.393 -15.622  1.00 98.56           C  
ATOM   3728  O   VAL A 466       4.335 -24.161 -12.762  1.00 98.56           O  
ATOM   3729  CG1 VAL A 466       6.175 -24.967 -15.516  1.00 98.56           C  
ATOM   3730  CG2 VAL A 466       4.374 -24.352 -17.103  1.00 98.56           C  
ATOM   3731  N   VAL A 467       4.094 -26.403 -12.705  1.00 98.44           N  
ATOM   3732  CA  VAL A 467       4.270 -26.542 -11.256  1.00 98.44           C  
ATOM   3733  C   VAL A 467       5.735 -26.354 -10.865  1.00 98.44           C  
ATOM   3734  CB  VAL A 467       3.724 -27.890 -10.746  1.00 98.44           C  
ATOM   3735  O   VAL A 467       6.613 -27.041 -11.389  1.00 98.44           O  
ATOM   3736  CG1 VAL A 467       3.886 -28.048  -9.229  1.00 98.44           C  
ATOM   3737  CG2 VAL A 467       2.228 -28.032 -11.047  1.00 98.44           C  
ATOM   3738  N   LEU A 468       5.993 -25.461  -9.907  1.00 98.31           N  
ATOM   3739  CA  LEU A 468       7.306 -25.330  -9.276  1.00 98.31           C  
ATOM   3740  C   LEU A 468       7.583 -26.557  -8.376  1.00 98.31           C  
ATOM   3741  CB  LEU A 468       7.365 -24.020  -8.467  1.00 98.31           C  
ATOM   3742  O   LEU A 468       6.798 -26.811  -7.459  1.00 98.31           O  
ATOM   3743  CG  LEU A 468       8.763 -23.735  -7.884  1.00 98.31           C  
ATOM   3744  CD1 LEU A 468       9.757 -23.332  -8.972  1.00 98.31           C  
ATOM   3745  CD2 LEU A 468       8.688 -22.613  -6.854  1.00 98.31           C  
ATOM   3746  N   PRO A 469       8.681 -27.310  -8.577  1.00 97.38           N  
ATOM   3747  CA  PRO A 469       9.070 -28.398  -7.675  1.00 97.38           C  
ATOM   3748  C   PRO A 469       9.365 -27.839  -6.283  1.00 97.38           C  
ATOM   3749  CB  PRO A 469      10.329 -29.021  -8.302  1.00 97.38           C  
ATOM   3750  O   PRO A 469      10.139 -26.904  -6.204  1.00 97.38           O  
ATOM   3751  CG  PRO A 469      10.274 -28.574  -9.764  1.00 97.38           C  
ATOM   3752  CD  PRO A 469       9.619 -27.206  -9.681  1.00 97.38           C  
ATOM   3753  N   THR A 470       8.795 -28.374  -5.198  1.00 96.00           N  
ATOM   3754  CA  THR A 470       8.934 -27.774  -3.849  1.00 96.00           C  
ATOM   3755  C   THR A 470       9.985 -28.431  -2.954  1.00 96.00           C  
ATOM   3756  CB  THR A 470       7.590 -27.767  -3.112  1.00 96.00           C  
ATOM   3757  O   THR A 470      10.446 -27.805  -1.999  1.00 96.00           O  
ATOM   3758  CG2 THR A 470       6.575 -26.854  -3.799  1.00 96.00           C  
ATOM   3759  OG1 THR A 470       7.049 -29.069  -3.064  1.00 96.00           O  
ATOM   3760  N   ASP A 471      10.380 -29.671  -3.255  1.00 93.56           N  
ATOM   3761  CA  ASP A 471      11.395 -30.443  -2.517  1.00 93.56           C  
ATOM   3762  C   ASP A 471      12.820 -30.117  -3.007  1.00 93.56           C  
ATOM   3763  CB  ASP A 471      11.036 -31.952  -2.527  1.00 93.56           C  
ATOM   3764  O   ASP A 471      13.630 -30.987  -3.324  1.00 93.56           O  
ATOM   3765  CG  ASP A 471      10.435 -32.477  -1.214  1.00 93.56           C  
ATOM   3766  OD1 ASP A 471      10.540 -31.788  -0.172  1.00 93.56           O  
ATOM   3767  OD2 ASP A 471       9.885 -33.600  -1.255  1.00 93.56           O  
ATOM   3768  N   VAL A 472      13.133 -28.821  -3.089  1.00 92.50           N  
ATOM   3769  CA  VAL A 472      14.442 -28.312  -3.516  1.00 92.50           C  
ATOM   3770  C   VAL A 472      15.039 -27.460  -2.406  1.00 92.50           C  
ATOM   3771  CB  VAL A 472      14.350 -27.522  -4.833  1.00 92.50           C  
ATOM   3772  O   VAL A 472      14.400 -26.539  -1.895  1.00 92.50           O  
ATOM   3773  CG1 VAL A 472      15.726 -27.070  -5.333  1.00 92.50           C  
ATOM   3774  CG2 VAL A 472      13.675 -28.335  -5.945  1.00 92.50           C  
ATOM   3775  N   VAL A 473      16.289 -27.757  -2.050  1.00 90.62           N  
ATOM   3776  CA  VAL A 473      17.098 -26.952  -1.127  1.00 90.62           C  
ATOM   3777  C   VAL A 473      18.130 -26.186  -1.959  1.00 90.62           C  
ATOM   3778  CB  VAL A 473      17.767 -27.824  -0.048  1.00 90.62           C  
ATOM   3779  O   VAL A 473      19.067 -26.810  -2.461  1.00 90.62           O  
ATOM   3780  CG1 VAL A 473      18.556 -26.956   0.943  1.00 90.62           C  
ATOM   3781  CG2 VAL A 473      16.718 -28.612   0.749  1.00 90.62           C  
ATOM   3782  N   PRO A 474      17.970 -24.864  -2.148  1.00 86.06           N  
ATOM   3783  CA  PRO A 474      18.925 -24.069  -2.908  1.00 86.06           C  
ATOM   3784  C   PRO A 474      20.304 -24.073  -2.238  1.00 86.06           C  
ATOM   3785  CB  PRO A 474      18.324 -22.661  -3.010  1.00 86.06           C  
ATOM   3786  O   PRO A 474      20.418 -23.927  -1.022  1.00 86.06           O  
ATOM   3787  CG  PRO A 474      16.838 -22.865  -2.728  1.00 86.06           C  
ATOM   3788  CD  PRO A 474      16.828 -24.048  -1.767  1.00 86.06           C  
ATOM   3789  N   ASP A 475      21.360 -24.213  -3.039  1.00 82.88           N  
ATOM   3790  CA  ASP A 475      22.757 -24.224  -2.578  1.00 82.88           C  
ATOM   3791  C   ASP A 475      23.435 -22.840  -2.664  1.00 82.88           C  
ATOM   3792  CB  ASP A 475      23.535 -25.322  -3.333  1.00 82.88           C  
ATOM   3793  O   ASP A 475      24.598 -22.691  -2.291  1.00 82.88           O  
ATOM   3794  CG  ASP A 475      23.665 -25.085  -4.845  1.00 82.88           C  
ATOM   3795  OD1 ASP A 475      23.344 -23.972  -5.323  1.00 82.88           O  
ATOM   3796  OD2 ASP A 475      24.115 -25.994  -5.576  1.00 82.88           O  
ATOM   3797  N   GLY A 476      22.709 -21.829  -3.156  1.00 76.12           N  
ATOM   3798  CA  GLY A 476      23.193 -20.461  -3.358  1.00 76.12           C  
ATOM   3799  C   GLY A 476      24.009 -20.244  -4.639  1.00 76.12           C  
ATOM   3800  O   GLY A 476      24.421 -19.122  -4.909  1.00 76.12           O  
ATOM   3801  N   SER A 477      24.228 -21.270  -5.467  1.00 76.81           N  
ATOM   3802  CA  SER A 477      25.052 -21.180  -6.685  1.00 76.81           C  
ATOM   3803  C   SER A 477      24.259 -20.827  -7.959  1.00 76.81           C  
ATOM   3804  CB  SER A 477      25.931 -22.424  -6.824  1.00 76.81           C  
ATOM   3805  O   SER A 477      24.581 -21.292  -9.055  1.00 76.81           O  
ATOM   3806  OG  SER A 477      25.170 -23.568  -7.122  1.00 76.81           O  
ATOM   3807  N   GLY A 478      23.216 -20.002  -7.814  1.00 77.94           N  
ATOM   3808  CA  GLY A 478      22.278 -19.611  -8.877  1.00 77.94           C  
ATOM   3809  C   GLY A 478      20.978 -20.422  -8.866  1.00 77.94           C  
ATOM   3810  O   GLY A 478      20.783 -21.255  -7.989  1.00 77.94           O  
ATOM   3811  N   ASN A 479      20.084 -20.173  -9.832  1.00 89.88           N  
ATOM   3812  CA  ASN A 479      18.747 -20.782  -9.900  1.00 89.88           C  
ATOM   3813  C   ASN A 479      18.799 -22.327 -10.042  1.00 89.88           C  
ATOM   3814  CB  ASN A 479      17.978 -20.129 -11.067  1.00 89.88           C  
ATOM   3815  O   ASN A 479      19.222 -22.813 -11.099  1.00 89.88           O  
ATOM   3816  CG  ASN A 479      16.539 -20.605 -11.209  1.00 89.88           C  
ATOM   3817  ND2 ASN A 479      15.825 -20.061 -12.162  1.00 89.88           N  
ATOM   3818  OD1 ASN A 479      16.074 -21.475 -10.488  1.00 89.88           O  
ATOM   3819  N   PRO A 480      18.335 -23.102  -9.036  1.00 92.25           N  
ATOM   3820  CA  PRO A 480      18.236 -24.562  -9.095  1.00 92.25           C  
ATOM   3821  C   PRO A 480      17.555 -25.130 -10.344  1.00 92.25           C  
ATOM   3822  CB  PRO A 480      17.436 -24.963  -7.853  1.00 92.25           C  
ATOM   3823  O   PRO A 480      18.004 -26.160 -10.844  1.00 92.25           O  
ATOM   3824  CG  PRO A 480      17.780 -23.885  -6.835  1.00 92.25           C  
ATOM   3825  CD  PRO A 480      18.000 -22.643  -7.691  1.00 92.25           C  
ATOM   3826  N   LEU A 481      16.535 -24.457 -10.893  1.00 95.38           N  
ATOM   3827  CA  LEU A 481      15.775 -24.958 -12.047  1.00 95.38           C  
ATOM   3828  C   LEU A 481      16.662 -25.184 -13.279  1.00 95.38           C  
ATOM   3829  CB  LEU A 481      14.624 -23.991 -12.385  1.00 95.38           C  
ATOM   3830  O   LEU A 481      16.407 -26.095 -14.060  1.00 95.38           O  
ATOM   3831  CG  LEU A 481      13.576 -23.813 -11.271  1.00 95.38           C  
ATOM   3832  CD1 LEU A 481      12.514 -22.806 -11.704  1.00 95.38           C  
ATOM   3833  CD2 LEU A 481      12.874 -25.125 -10.910  1.00 95.38           C  
ATOM   3834  N   ASN A 482      17.764 -24.438 -13.416  1.00 93.69           N  
ATOM   3835  CA  ASN A 482      18.741 -24.626 -14.496  1.00 93.69           C  
ATOM   3836  C   ASN A 482      19.466 -25.979 -14.448  1.00 93.69           C  
ATOM   3837  CB  ASN A 482      19.769 -23.485 -14.430  1.00 93.69           C  
ATOM   3838  O   ASN A 482      20.041 -26.412 -15.447  1.00 93.69           O  
ATOM   3839  CG  ASN A 482      19.195 -22.174 -14.913  1.00 93.69           C  
ATOM   3840  ND2 ASN A 482      19.561 -21.066 -14.319  1.00 93.69           N  
ATOM   3841  OD1 ASN A 482      18.444 -22.127 -15.860  1.00 93.69           O  
ATOM   3842  N   LYS A 483      19.467 -26.643 -13.290  1.00 93.00           N  
ATOM   3843  CA  LYS A 483      20.183 -27.897 -13.032  1.00 93.00           C  
ATOM   3844  C   LYS A 483      19.245 -29.101 -12.909  1.00 93.00           C  
ATOM   3845  CB  LYS A 483      21.055 -27.744 -11.777  1.00 93.00           C  
ATOM   3846  O   LYS A 483      19.708 -30.166 -12.518  1.00 93.00           O  
ATOM   3847  CG  LYS A 483      22.055 -26.579 -11.847  1.00 93.00           C  
ATOM   3848  CD  LYS A 483      22.841 -26.532 -10.533  1.00 93.00           C  
ATOM   3849  CE  LYS A 483      23.707 -25.276 -10.423  1.00 93.00           C  
ATOM   3850  NZ  LYS A 483      24.286 -25.183  -9.061  1.00 93.00           N  
ATOM   3851  N   MET A 484      17.966 -28.938 -13.251  1.00 95.75           N  
ATOM   3852  CA  MET A 484      16.924 -29.960 -13.107  1.00 95.75           C  
ATOM   3853  C   MET A 484      16.377 -30.380 -14.482  1.00 95.75           C  
ATOM   3854  CB  MET A 484      15.814 -29.408 -12.196  1.00 95.75           C  
ATOM   3855  O   MET A 484      15.356 -29.834 -14.916  1.00 95.75           O  
ATOM   3856  CG  MET A 484      16.302 -29.161 -10.765  1.00 95.75           C  
ATOM   3857  SD  MET A 484      15.059 -28.407  -9.682  1.00 95.75           S  
ATOM   3858  CE  MET A 484      13.997 -29.853  -9.409  1.00 95.75           C  
ATOM   3859  N   PRO A 485      17.038 -31.312 -15.203  1.00 97.06           N  
ATOM   3860  CA  PRO A 485      16.524 -31.849 -16.465  1.00 97.06           C  
ATOM   3861  C   PRO A 485      15.079 -32.338 -16.363  1.00 97.06           C  
ATOM   3862  CB  PRO A 485      17.465 -32.996 -16.848  1.00 97.06           C  
ATOM   3863  O   PRO A 485      14.279 -32.080 -17.252  1.00 97.06           O  
ATOM   3864  CG  PRO A 485      18.764 -32.682 -16.115  1.00 97.06           C  
ATOM   3865  CD  PRO A 485      18.306 -31.941 -14.863  1.00 97.06           C  
ATOM   3866  N   GLU A 486      14.707 -32.943 -15.237  1.00 96.62           N  
ATOM   3867  CA  GLU A 486      13.350 -33.404 -14.939  1.00 96.62           C  
ATOM   3868  C   GLU A 486      12.295 -32.286 -14.919  1.00 96.62           C  
ATOM   3869  CB  GLU A 486      13.347 -34.178 -13.605  1.00 96.62           C  
ATOM   3870  O   GLU A 486      11.108 -32.567 -15.079  1.00 96.62           O  
ATOM   3871  CG  GLU A 486      13.636 -33.363 -12.324  1.00 96.62           C  
ATOM   3872  CD  GLU A 486      15.123 -33.138 -11.990  1.00 96.62           C  
ATOM   3873  OE1 GLU A 486      15.396 -32.758 -10.833  1.00 96.62           O  
ATOM   3874  OE2 GLU A 486      15.991 -33.312 -12.876  1.00 96.62           O  
ATOM   3875  N   PHE A 487      12.712 -31.031 -14.730  1.00 97.50           N  
ATOM   3876  CA  PHE A 487      11.847 -29.861 -14.830  1.00 97.50           C  
ATOM   3877  C   PHE A 487      11.876 -29.270 -16.242  1.00 97.50           C  
ATOM   3878  CB  PHE A 487      12.256 -28.824 -13.771  1.00 97.50           C  
ATOM   3879  O   PHE A 487      10.822 -29.083 -16.855  1.00 97.50           O  
ATOM   3880  CG  PHE A 487      11.510 -27.510 -13.900  1.00 97.50           C  
ATOM   3881  CD1 PHE A 487      12.110 -26.416 -14.555  1.00 97.50           C  
ATOM   3882  CD2 PHE A 487      10.199 -27.393 -13.403  1.00 97.50           C  
ATOM   3883  CE1 PHE A 487      11.397 -25.216 -14.720  1.00 97.50           C  
ATOM   3884  CE2 PHE A 487       9.492 -26.188 -13.554  1.00 97.50           C  
ATOM   3885  CZ  PHE A 487      10.090 -25.102 -14.216  1.00 97.50           C  
ATOM   3886  N   TYR A 488      13.068 -28.944 -16.760  1.00 97.62           N  
ATOM   3887  CA  TYR A 488      13.162 -28.165 -17.994  1.00 97.62           C  
ATOM   3888  C   TYR A 488      13.041 -29.002 -19.269  1.00 97.62           C  
ATOM   3889  CB  TYR A 488      14.405 -27.262 -18.007  1.00 97.62           C  
ATOM   3890  O   TYR A 488      12.622 -28.444 -20.280  1.00 97.62           O  
ATOM   3891  CG  TYR A 488      15.743 -27.977 -18.043  1.00 97.62           C  
ATOM   3892  CD1 TYR A 488      16.599 -27.906 -16.930  1.00 97.62           C  
ATOM   3893  CD2 TYR A 488      16.142 -28.712 -19.176  1.00 97.62           C  
ATOM   3894  CE1 TYR A 488      17.850 -28.547 -16.945  1.00 97.62           C  
ATOM   3895  CE2 TYR A 488      17.361 -29.411 -19.169  1.00 97.62           C  
ATOM   3896  OH  TYR A 488      19.469 -29.845 -18.145  1.00 97.62           O  
ATOM   3897  CZ  TYR A 488      18.231 -29.300 -18.071  1.00 97.62           C  
ATOM   3898  N   GLU A 489      13.406 -30.288 -19.286  1.00 98.31           N  
ATOM   3899  CA  GLU A 489      13.314 -31.110 -20.499  1.00 98.31           C  
ATOM   3900  C   GLU A 489      11.852 -31.441 -20.789  1.00 98.31           C  
ATOM   3901  CB  GLU A 489      14.171 -32.389 -20.443  1.00 98.31           C  
ATOM   3902  O   GLU A 489      11.142 -32.049 -19.990  1.00 98.31           O  
ATOM   3903  CG  GLU A 489      15.667 -32.064 -20.349  1.00 98.31           C  
ATOM   3904  CD  GLU A 489      16.601 -33.277 -20.480  1.00 98.31           C  
ATOM   3905  OE1 GLU A 489      17.804 -33.022 -20.727  1.00 98.31           O  
ATOM   3906  OE2 GLU A 489      16.138 -34.430 -20.329  1.00 98.31           O  
ATOM   3907  N   THR A 490      11.374 -31.014 -21.955  1.00 97.88           N  
ATOM   3908  CA  THR A 490       9.989 -31.223 -22.376  1.00 97.88           C  
ATOM   3909  C   THR A 490       9.908 -31.388 -23.892  1.00 97.88           C  
ATOM   3910  CB  THR A 490       9.099 -30.082 -21.846  1.00 97.88           C  
ATOM   3911  O   THR A 490      10.910 -31.339 -24.607  1.00 97.88           O  
ATOM   3912  CG2 THR A 490       9.321 -28.738 -22.541  1.00 97.88           C  
ATOM   3913  OG1 THR A 490       7.735 -30.415 -22.003  1.00 97.88           O  
ATOM   3914  N   LYS A 491       8.697 -31.593 -24.410  1.00 98.06           N  
ATOM   3915  CA  LYS A 491       8.421 -31.593 -25.848  1.00 98.06           C  
ATOM   3916  C   LYS A 491       7.829 -30.260 -26.277  1.00 98.06           C  
ATOM   3917  CB  LYS A 491       7.528 -32.782 -26.228  1.00 98.06           C  
ATOM   3918  O   LYS A 491       7.036 -29.657 -25.556  1.00 98.06           O  
ATOM   3919  CG  LYS A 491       8.155 -34.149 -25.901  1.00 98.06           C  
ATOM   3920  CD  LYS A 491       9.487 -34.382 -26.629  1.00 98.06           C  
ATOM   3921  CE  LYS A 491       9.998 -35.795 -26.344  1.00 98.06           C  
ATOM   3922  NZ  LYS A 491      11.237 -36.065 -27.104  1.00 98.06           N  
ATOM   3923  N   CYS A 492       8.197 -29.806 -27.470  1.00 97.88           N  
ATOM   3924  CA  CYS A 492       7.583 -28.639 -28.081  1.00 97.88           C  
ATOM   3925  C   CYS A 492       6.105 -28.940 -28.388  1.00 97.88           C  
ATOM   3926  CB  CYS A 492       8.332 -28.275 -29.365  1.00 97.88           C  
ATOM   3927  O   CYS A 492       5.835 -29.879 -29.142  1.00 97.88           O  
ATOM   3928  SG  CYS A 492       7.560 -26.811 -30.117  1.00 97.88           S  
ATOM   3929  N   PRO A 493       5.149 -28.135 -27.896  1.00 96.19           N  
ATOM   3930  CA  PRO A 493       3.731 -28.333 -28.192  1.00 96.19           C  
ATOM   3931  C   PRO A 493       3.377 -28.075 -29.666  1.00 96.19           C  
ATOM   3932  CB  PRO A 493       3.000 -27.372 -27.250  1.00 96.19           C  
ATOM   3933  O   PRO A 493       2.337 -28.533 -30.128  1.00 96.19           O  
ATOM   3934  CG  PRO A 493       4.010 -26.245 -27.034  1.00 96.19           C  
ATOM   3935  CD  PRO A 493       5.328 -27.007 -26.994  1.00 96.19           C  
ATOM   3936  N   CYS A 494       4.227 -27.367 -30.421  1.00 95.44           N  
ATOM   3937  CA  CYS A 494       3.979 -27.053 -31.830  1.00 95.44           C  
ATOM   3938  C   CYS A 494       4.480 -28.139 -32.794  1.00 95.44           C  
ATOM   3939  CB  CYS A 494       4.606 -25.693 -32.168  1.00 95.44           C  
ATOM   3940  O   CYS A 494       3.777 -28.471 -33.745  1.00 95.44           O  
ATOM   3941  SG  CYS A 494       3.888 -24.390 -31.130  1.00 95.44           S  
ATOM   3942  N   CYS A 495       5.686 -28.681 -32.582  1.00 97.06           N  
ATOM   3943  CA  CYS A 495       6.313 -29.631 -33.515  1.00 97.06           C  
ATOM   3944  C   CYS A 495       6.585 -31.028 -32.932  1.00 97.06           C  
ATOM   3945  CB  CYS A 495       7.589 -29.000 -34.092  1.00 97.06           C  
ATOM   3946  O   CYS A 495       6.980 -31.924 -33.673  1.00 97.06           O  
ATOM   3947  SG  CYS A 495       8.893 -28.908 -32.829  1.00 97.06           S  
ATOM   3948  N   GLY A 496       6.415 -31.227 -31.620  1.00 96.69           N  
ATOM   3949  CA  GLY A 496       6.710 -32.487 -30.927  1.00 96.69           C  
ATOM   3950  C   GLY A 496       8.200 -32.791 -30.714  1.00 96.69           C  
ATOM   3951  O   GLY A 496       8.523 -33.807 -30.100  1.00 96.69           O  
ATOM   3952  N   GLY A 497       9.107 -31.936 -31.201  1.00 97.62           N  
ATOM   3953  CA  GLY A 497      10.554 -32.063 -30.999  1.00 97.62           C  
ATOM   3954  C   GLY A 497      10.990 -31.807 -29.553  1.00 97.62           C  
ATOM   3955  O   GLY A 497      10.196 -31.351 -28.728  1.00 97.62           O  
ATOM   3956  N   ASP A 498      12.257 -32.090 -29.250  1.00 98.31           N  
ATOM   3957  CA  ASP A 498      12.851 -31.754 -27.952  1.00 98.31           C  
ATOM   3958  C   ASP A 498      12.859 -30.236 -27.741  1.00 98.31           C  
ATOM   3959  CB  ASP A 498      14.264 -32.351 -27.819  1.00 98.31           C  
ATOM   3960  O   ASP A 498      13.107 -29.454 -28.663  1.00 98.31           O  
ATOM   3961  CG  ASP A 498      14.246 -33.882 -27.801  1.00 98.31           C  
ATOM   3962  OD1 ASP A 498      13.261 -34.448 -27.273  1.00 98.31           O  
ATOM   3963  OD2 ASP A 498      15.161 -34.508 -28.370  1.00 98.31           O  
ATOM   3964  N   ALA A 499      12.527 -29.816 -26.525  1.00 98.31           N  
ATOM   3965  CA  ALA A 499      12.444 -28.417 -26.145  1.00 98.31           C  
ATOM   3966  C   ALA A 499      12.778 -28.242 -24.661  1.00 98.31           C  
ATOM   3967  CB  ALA A 499      11.037 -27.912 -26.479  1.00 98.31           C  
ATOM   3968  O   ALA A 499      12.854 -29.206 -23.895  1.00 98.31           O  
ATOM   3969  N   ARG A 500      12.968 -26.990 -24.248  1.00 98.19           N  
ATOM   3970  CA  ARG A 500      13.292 -26.638 -22.865  1.00 98.19           C  
ATOM   3971  C   ARG A 500      12.269 -25.662 -22.308  1.00 98.19           C  
ATOM   3972  CB  ARG A 500      14.715 -26.075 -22.783  1.00 98.19           C  
ATOM   3973  O   ARG A 500      12.007 -24.647 -22.946  1.00 98.19           O  
ATOM   3974  CG  ARG A 500      15.771 -27.115 -23.196  1.00 98.19           C  
ATOM   3975  CD  ARG A 500      17.185 -26.528 -23.129  1.00 98.19           C  
ATOM   3976  NE  ARG A 500      17.588 -26.220 -21.742  1.00 98.19           N  
ATOM   3977  NH1 ARG A 500      18.855 -28.097 -21.337  1.00 98.19           N  
ATOM   3978  NH2 ARG A 500      18.548 -26.583 -19.720  1.00 98.19           N  
ATOM   3979  CZ  ARG A 500      18.329 -26.967 -20.945  1.00 98.19           C  
ATOM   3980  N   ARG A 501      11.702 -25.925 -21.132  1.00 98.31           N  
ATOM   3981  CA  ARG A 501      10.895 -24.924 -20.414  1.00 98.31           C  
ATOM   3982  C   ARG A 501      11.751 -23.709 -20.070  1.00 98.31           C  
ATOM   3983  CB  ARG A 501      10.261 -25.495 -19.137  1.00 98.31           C  
ATOM   3984  O   ARG A 501      12.963 -23.830 -19.891  1.00 98.31           O  
ATOM   3985  CG  ARG A 501       9.326 -26.672 -19.427  1.00 98.31           C  
ATOM   3986  CD  ARG A 501       8.561 -27.079 -18.166  1.00 98.31           C  
ATOM   3987  NE  ARG A 501       7.715 -28.260 -18.425  1.00 98.31           N  
ATOM   3988  NH1 ARG A 501       5.758 -27.158 -18.927  1.00 98.31           N  
ATOM   3989  NH2 ARG A 501       5.828 -29.378 -19.047  1.00 98.31           N  
ATOM   3990  CZ  ARG A 501       6.444 -28.260 -18.792  1.00 98.31           C  
ATOM   3991  N   GLU A 502      11.110 -22.552 -19.986  1.00 97.81           N  
ATOM   3992  CA  GLU A 502      11.704 -21.389 -19.341  1.00 97.81           C  
ATOM   3993  C   GLU A 502      11.992 -21.710 -17.869  1.00 97.81           C  
ATOM   3994  CB  GLU A 502      10.773 -20.176 -19.508  1.00 97.81           C  
ATOM   3995  O   GLU A 502      11.190 -22.350 -17.188  1.00 97.81           O  
ATOM   3996  CG  GLU A 502      11.393 -18.855 -19.040  1.00 97.81           C  
ATOM   3997  CD  GLU A 502      12.693 -18.588 -19.797  1.00 97.81           C  
ATOM   3998  OE1 GLU A 502      13.754 -18.932 -19.233  1.00 97.81           O  
ATOM   3999  OE2 GLU A 502      12.606 -18.164 -20.982  1.00 97.81           O  
ATOM   4000  N   THR A 503      13.170 -21.311 -17.405  1.00 96.88           N  
ATOM   4001  CA  THR A 503      13.639 -21.560 -16.033  1.00 96.88           C  
ATOM   4002  C   THR A 503      13.577 -20.311 -15.172  1.00 96.88           C  
ATOM   4003  CB  THR A 503      15.071 -22.102 -16.038  1.00 96.88           C  
ATOM   4004  O   THR A 503      13.656 -20.414 -13.950  1.00 96.88           O  
ATOM   4005  CG2 THR A 503      15.117 -23.551 -16.524  1.00 96.88           C  
ATOM   4006  OG1 THR A 503      15.866 -21.334 -16.915  1.00 96.88           O  
ATOM   4007  N   ASP A 504      13.445 -19.141 -15.794  1.00 95.75           N  
ATOM   4008  CA  ASP A 504      13.147 -17.909 -15.081  1.00 95.75           C  
ATOM   4009  C   ASP A 504      11.743 -17.969 -14.469  1.00 95.75           C  
ATOM   4010  CB  ASP A 504      13.309 -16.695 -16.011  1.00 95.75           C  
ATOM   4011  O   ASP A 504      10.797 -18.521 -15.043  1.00 95.75           O  
ATOM   4012  CG  ASP A 504      14.770 -16.300 -16.259  1.00 95.75           C  
ATOM   4013  OD1 ASP A 504      15.693 -17.002 -15.786  1.00 95.75           O  
ATOM   4014  OD2 ASP A 504      14.976 -15.215 -16.851  1.00 95.75           O  
ATOM   4015  N   THR A 505      11.610 -17.357 -13.299  1.00 97.06           N  
ATOM   4016  CA  THR A 505      10.329 -17.170 -12.620  1.00 97.06           C  
ATOM   4017  C   THR A 505       9.853 -15.732 -12.772  1.00 97.06           C  
ATOM   4018  CB  THR A 505      10.402 -17.575 -11.142  1.00 97.06           C  
ATOM   4019  O   THR A 505      10.635 -14.832 -13.098  1.00 97.06           O  
ATOM   4020  CG2 THR A 505      10.747 -19.056 -10.975  1.00 97.06           C  
ATOM   4021  OG1 THR A 505      11.340 -16.783 -10.444  1.00 97.06           O  
ATOM   4022  N   LEU A 506       8.567 -15.508 -12.527  1.00 96.06           N  
ATOM   4023  CA  LEU A 506       7.976 -14.181 -12.488  1.00 96.06           C  
ATOM   4024  C   LEU A 506       8.445 -13.392 -11.257  1.00 96.06           C  
ATOM   4025  CB  LEU A 506       6.441 -14.280 -12.579  1.00 96.06           C  
ATOM   4026  O   LEU A 506       8.802 -13.941 -10.213  1.00 96.06           O  
ATOM   4027  CG  LEU A 506       5.929 -14.807 -13.934  1.00 96.06           C  
ATOM   4028  CD1 LEU A 506       4.424 -15.055 -13.894  1.00 96.06           C  
ATOM   4029  CD2 LEU A 506       6.191 -13.814 -15.076  1.00 96.06           C  
ATOM   4030  N   ASP A 507       8.474 -12.075 -11.428  1.00 90.94           N  
ATOM   4031  CA  ASP A 507       8.626 -11.085 -10.371  1.00 90.94           C  
ATOM   4032  C   ASP A 507       7.461 -11.162  -9.383  1.00 90.94           C  
ATOM   4033  CB  ASP A 507       8.655  -9.703 -11.036  1.00 90.94           C  
ATOM   4034  O   ASP A 507       6.315 -11.183  -9.818  1.00 90.94           O  
ATOM   4035  CG  ASP A 507       8.914  -8.556 -10.064  1.00 90.94           C  
ATOM   4036  OD1 ASP A 507       9.529  -8.802  -9.004  1.00 90.94           O  
ATOM   4037  OD2 ASP A 507       8.724  -7.389 -10.477  1.00 90.94           O  
ATOM   4038  N   THR A 508       7.733 -11.086  -8.076  1.00 91.69           N  
ATOM   4039  CA  THR A 508       6.706 -11.268  -7.028  1.00 91.69           C  
ATOM   4040  C   THR A 508       5.625 -10.183  -7.012  1.00 91.69           C  
ATOM   4041  CB  THR A 508       7.313 -11.370  -5.631  1.00 91.69           C  
ATOM   4042  O   THR A 508       4.599 -10.277  -6.335  1.00 91.69           O  
ATOM   4043  CG2 THR A 508       8.259 -12.556  -5.528  1.00 91.69           C  
ATOM   4044  OG1 THR A 508       8.053 -10.213  -5.293  1.00 91.69           O  
ATOM   4045  N   PHE A 509       5.872  -9.081  -7.722  1.00 93.62           N  
ATOM   4046  CA  PHE A 509       4.851  -8.070  -7.949  1.00 93.62           C  
ATOM   4047  C   PHE A 509       3.711  -8.575  -8.836  1.00 93.62           C  
ATOM   4048  CB  PHE A 509       5.481  -6.788  -8.496  1.00 93.62           C  
ATOM   4049  O   PHE A 509       2.624  -8.010  -8.765  1.00 93.62           O  
ATOM   4050  CG  PHE A 509       6.151  -5.932  -7.441  1.00 93.62           C  
ATOM   4051  CD1 PHE A 509       5.409  -5.436  -6.351  1.00 93.62           C  
ATOM   4052  CD2 PHE A 509       7.520  -5.629  -7.550  1.00 93.62           C  
ATOM   4053  CE1 PHE A 509       6.041  -4.655  -5.367  1.00 93.62           C  
ATOM   4054  CE2 PHE A 509       8.145  -4.829  -6.578  1.00 93.62           C  
ATOM   4055  CZ  PHE A 509       7.406  -4.344  -5.485  1.00 93.62           C  
ATOM   4056  N   VAL A 510       3.904  -9.628  -9.637  1.00 97.44           N  
ATOM   4057  CA  VAL A 510       2.826 -10.216 -10.442  1.00 97.44           C  
ATOM   4058  C   VAL A 510       1.735 -10.757  -9.529  1.00 97.44           C  
ATOM   4059  CB  VAL A 510       3.356 -11.289 -11.411  1.00 97.44           C  
ATOM   4060  O   VAL A 510       0.592 -10.324  -9.646  1.00 97.44           O  
ATOM   4061  CG1 VAL A 510       2.191 -11.953 -12.152  1.00 97.44           C  
ATOM   4062  CG2 VAL A 510       4.281 -10.649 -12.460  1.00 97.44           C  
ATOM   4063  N   GLU A 511       2.084 -11.583  -8.549  1.00 98.19           N  
ATOM   4064  CA  GLU A 511       1.141 -12.193  -7.617  1.00 98.19           C  
ATOM   4065  C   GLU A 511       0.373 -11.117  -6.833  1.00 98.19           C  
ATOM   4066  CB  GLU A 511       1.879 -13.126  -6.636  1.00 98.19           C  
ATOM   4067  O   GLU A 511      -0.855 -11.154  -6.729  1.00 98.19           O  
ATOM   4068  CG  GLU A 511       2.553 -14.396  -7.208  1.00 98.19           C  
ATOM   4069  CD  GLU A 511       3.885 -14.172  -7.952  1.00 98.19           C  
ATOM   4070  OE1 GLU A 511       4.555 -15.162  -8.323  1.00 98.19           O  
ATOM   4071  OE2 GLU A 511       4.323 -13.005  -8.009  1.00 98.19           O  
ATOM   4072  N   SER A 512       1.074 -10.102  -6.324  1.00 97.56           N  
ATOM   4073  CA  SER A 512       0.468  -9.000  -5.562  1.00 97.56           C  
ATOM   4074  C   SER A 512      -0.306  -7.987  -6.418  1.00 97.56           C  
ATOM   4075  CB  SER A 512       1.514  -8.315  -4.676  1.00 97.56           C  
ATOM   4076  O   SER A 512      -1.043  -7.165  -5.876  1.00 97.56           O  
ATOM   4077  OG  SER A 512       2.640  -7.919  -5.422  1.00 97.56           O  
ATOM   4078  N   SER A 513      -0.258  -8.070  -7.748  1.00 98.56           N  
ATOM   4079  CA  SER A 513      -0.996  -7.151  -8.627  1.00 98.56           C  
ATOM   4080  C   SER A 513      -2.471  -7.518  -8.827  1.00 98.56           C  
ATOM   4081  CB  SER A 513      -0.286  -7.018  -9.971  1.00 98.56           C  
ATOM   4082  O   SER A 513      -3.229  -6.705  -9.351  1.00 98.56           O  
ATOM   4083  OG  SER A 513       0.935  -6.348  -9.788  1.00 98.56           O  
ATOM   4084  N   TRP A 514      -2.919  -8.707  -8.402  1.00 98.69           N  
ATOM   4085  CA  TRP A 514      -4.300  -9.166  -8.643  1.00 98.69           C  
ATOM   4086  C   TRP A 514      -4.959  -9.934  -7.487  1.00 98.69           C  
ATOM   4087  CB  TRP A 514      -4.319  -9.983  -9.933  1.00 98.69           C  
ATOM   4088  O   TRP A 514      -6.162 -10.200  -7.533  1.00 98.69           O  
ATOM   4089  CG  TRP A 514      -3.630 -11.306  -9.850  1.00 98.69           C  
ATOM   4090  CD1 TRP A 514      -2.304 -11.532  -9.974  1.00 98.69           C  
ATOM   4091  CD2 TRP A 514      -4.232 -12.612  -9.640  1.00 98.69           C  
ATOM   4092  CE2 TRP A 514      -3.196 -13.591  -9.604  1.00 98.69           C  
ATOM   4093  CE3 TRP A 514      -5.563 -13.062  -9.516  1.00 98.69           C  
ATOM   4094  NE1 TRP A 514      -2.032 -12.878  -9.796  1.00 98.69           N  
ATOM   4095  CH2 TRP A 514      -4.801 -15.366  -9.262  1.00 98.69           C  
ATOM   4096  CZ2 TRP A 514      -3.468 -14.951  -9.411  1.00 98.69           C  
ATOM   4097  CZ3 TRP A 514      -5.845 -14.429  -9.357  1.00 98.69           C  
ATOM   4098  N   TYR A 515      -4.222 -10.224  -6.411  1.00 98.81           N  
ATOM   4099  CA  TYR A 515      -4.709 -10.958  -5.234  1.00 98.81           C  
ATOM   4100  C   TYR A 515      -6.014 -10.395  -4.633  1.00 98.81           C  
ATOM   4101  CB  TYR A 515      -3.588 -10.962  -4.181  1.00 98.81           C  
ATOM   4102  O   TYR A 515      -6.879 -11.154  -4.188  1.00 98.81           O  
ATOM   4103  CG  TYR A 515      -3.491  -9.695  -3.357  1.00 98.81           C  
ATOM   4104  CD1 TYR A 515      -3.038  -8.500  -3.938  1.00 98.81           C  
ATOM   4105  CD2 TYR A 515      -3.877  -9.713  -2.010  1.00 98.81           C  
ATOM   4106  CE1 TYR A 515      -2.941  -7.326  -3.170  1.00 98.81           C  
ATOM   4107  CE2 TYR A 515      -3.793  -8.545  -1.234  1.00 98.81           C  
ATOM   4108  OH  TYR A 515      -3.190  -6.278  -1.012  1.00 98.81           O  
ATOM   4109  CZ  TYR A 515      -3.307  -7.361  -1.809  1.00 98.81           C  
ATOM   4110  N   TYR A 516      -6.197  -9.068  -4.679  1.00 98.81           N  
ATOM   4111  CA  TYR A 516      -7.413  -8.397  -4.214  1.00 98.81           C  
ATOM   4112  C   TYR A 516      -8.665  -8.899  -4.945  1.00 98.81           C  
ATOM   4113  CB  TYR A 516      -7.277  -6.874  -4.374  1.00 98.81           C  
ATOM   4114  O   TYR A 516      -9.725  -9.012  -4.333  1.00 98.81           O  
ATOM   4115  CG  TYR A 516      -7.341  -6.387  -5.806  1.00 98.81           C  
ATOM   4116  CD1 TYR A 516      -6.164  -6.308  -6.568  1.00 98.81           C  
ATOM   4117  CD2 TYR A 516      -8.586  -6.075  -6.387  1.00 98.81           C  
ATOM   4118  CE1 TYR A 516      -6.239  -5.972  -7.928  1.00 98.81           C  
ATOM   4119  CE2 TYR A 516      -8.668  -5.771  -7.756  1.00 98.81           C  
ATOM   4120  OH  TYR A 516      -7.542  -5.536  -9.859  1.00 98.81           O  
ATOM   4121  CZ  TYR A 516      -7.490  -5.751  -8.528  1.00 98.81           C  
ATOM   4122  N   ALA A 517      -8.549  -9.224  -6.233  1.00 98.81           N  
ATOM   4123  CA  ALA A 517      -9.642  -9.756  -7.029  1.00 98.81           C  
ATOM   4124  C   ALA A 517      -9.870 -11.240  -6.710  1.00 98.81           C  
ATOM   4125  CB  ALA A 517      -9.334  -9.493  -8.509  1.00 98.81           C  
ATOM   4126  O   ALA A 517     -11.015 -11.668  -6.570  1.00 98.81           O  
ATOM   4127  N   ARG A 518      -8.794 -12.016  -6.500  1.00 98.75           N  
ATOM   4128  CA  ARG A 518      -8.894 -13.446  -6.167  1.00 98.75           C  
ATOM   4129  C   ARG A 518      -9.633 -13.703  -4.856  1.00 98.75           C  
ATOM   4130  CB  ARG A 518      -7.500 -14.096  -6.149  1.00 98.75           C  
ATOM   4131  O   ARG A 518     -10.406 -14.654  -4.790  1.00 98.75           O  
ATOM   4132  CG  ARG A 518      -7.529 -15.633  -6.009  1.00 98.75           C  
ATOM   4133  CD  ARG A 518      -8.351 -16.327  -7.107  1.00 98.75           C  
ATOM   4134  NE  ARG A 518      -8.382 -17.789  -6.950  1.00 98.75           N  
ATOM   4135  NH1 ARG A 518      -9.612 -18.265  -8.844  1.00 98.75           N  
ATOM   4136  NH2 ARG A 518      -9.077 -19.887  -7.453  1.00 98.75           N  
ATOM   4137  CZ  ARG A 518      -9.013 -18.629  -7.750  1.00 98.75           C  
ATOM   4138  N   TYR A 519      -9.474 -12.843  -3.848  1.00 98.81           N  
ATOM   4139  CA  TYR A 519     -10.223 -12.960  -2.589  1.00 98.81           C  
ATOM   4140  C   TYR A 519     -11.745 -12.926  -2.760  1.00 98.81           C  
ATOM   4141  CB  TYR A 519      -9.850 -11.825  -1.639  1.00 98.81           C  
ATOM   4142  O   TYR A 519     -12.446 -13.441  -1.890  1.00 98.81           O  
ATOM   4143  CG  TYR A 519      -8.496 -11.921  -0.978  1.00 98.81           C  
ATOM   4144  CD1 TYR A 519      -8.102 -13.092  -0.298  1.00 98.81           C  
ATOM   4145  CD2 TYR A 519      -7.668 -10.789  -0.953  1.00 98.81           C  
ATOM   4146  CE1 TYR A 519      -6.851 -13.147   0.346  1.00 98.81           C  
ATOM   4147  CE2 TYR A 519      -6.446 -10.826  -0.276  1.00 98.81           C  
ATOM   4148  OH  TYR A 519      -4.785 -12.037   0.902  1.00 98.81           O  
ATOM   4149  CZ  TYR A 519      -6.013 -12.015   0.334  1.00 98.81           C  
ATOM   4150  N   ALA A 520     -12.279 -12.364  -3.853  1.00 98.25           N  
ATOM   4151  CA  ALA A 520     -13.716 -12.397  -4.119  1.00 98.25           C  
ATOM   4152  C   ALA A 520     -14.230 -13.830  -4.360  1.00 98.25           C  
ATOM   4153  CB  ALA A 520     -14.027 -11.478  -5.306  1.00 98.25           C  
ATOM   4154  O   ALA A 520     -15.386 -14.112  -4.058  1.00 98.25           O  
ATOM   4155  N   SER A 521     -13.381 -14.750  -4.834  1.00 98.25           N  
ATOM   4156  CA  SER A 521     -13.739 -16.156  -5.083  1.00 98.25           C  
ATOM   4157  C   SER A 521     -12.492 -17.071  -5.116  1.00 98.25           C  
ATOM   4158  CB  SER A 521     -14.525 -16.241  -6.395  1.00 98.25           C  
ATOM   4159  O   SER A 521     -12.075 -17.520  -6.191  1.00 98.25           O  
ATOM   4160  OG  SER A 521     -13.700 -15.844  -7.475  1.00 98.25           O  
ATOM   4161  N   PRO A 522     -11.834 -17.317  -3.973  1.00 97.31           N  
ATOM   4162  CA  PRO A 522     -10.509 -17.942  -3.943  1.00 97.31           C  
ATOM   4163  C   PRO A 522     -10.517 -19.438  -4.280  1.00 97.31           C  
ATOM   4164  CB  PRO A 522      -9.969 -17.671  -2.542  1.00 97.31           C  
ATOM   4165  O   PRO A 522      -9.495 -19.968  -4.716  1.00 97.31           O  
ATOM   4166  CG  PRO A 522     -11.222 -17.485  -1.694  1.00 97.31           C  
ATOM   4167  CD  PRO A 522     -12.264 -16.921  -2.646  1.00 97.31           C  
ATOM   4168  N   ASP A 523     -11.660 -20.104  -4.143  1.00 96.06           N  
ATOM   4169  CA  ASP A 523     -11.895 -21.514  -4.469  1.00 96.06           C  
ATOM   4170  C   ASP A 523     -12.405 -21.732  -5.908  1.00 96.06           C  
ATOM   4171  CB  ASP A 523     -12.866 -22.101  -3.428  1.00 96.06           C  
ATOM   4172  O   ASP A 523     -12.595 -22.868  -6.342  1.00 96.06           O  
ATOM   4173  CG  ASP A 523     -14.271 -21.475  -3.445  1.00 96.06           C  
ATOM   4174  OD1 ASP A 523     -14.420 -20.367  -4.015  1.00 96.06           O  
ATOM   4175  OD2 ASP A 523     -15.184 -22.108  -2.869  1.00 96.06           O  
ATOM   4176  N   PHE A 524     -12.609 -20.661  -6.683  1.00 98.06           N  
ATOM   4177  CA  PHE A 524     -13.137 -20.762  -8.040  1.00 98.06           C  
ATOM   4178  C   PHE A 524     -12.103 -21.339  -9.017  1.00 98.06           C  
ATOM   4179  CB  PHE A 524     -13.647 -19.395  -8.503  1.00 98.06           C  
ATOM   4180  O   PHE A 524     -11.031 -20.768  -9.215  1.00 98.06           O  
ATOM   4181  CG  PHE A 524     -14.236 -19.399  -9.900  1.00 98.06           C  
ATOM   4182  CD1 PHE A 524     -13.673 -18.594 -10.906  1.00 98.06           C  
ATOM   4183  CD2 PHE A 524     -15.359 -20.197 -10.193  1.00 98.06           C  
ATOM   4184  CE1 PHE A 524     -14.246 -18.563 -12.188  1.00 98.06           C  
ATOM   4185  CE2 PHE A 524     -15.913 -20.189 -11.486  1.00 98.06           C  
ATOM   4186  CZ  PHE A 524     -15.361 -19.365 -12.482  1.00 98.06           C  
ATOM   4187  N   THR A 525     -12.439 -22.452  -9.670  1.00 96.81           N  
ATOM   4188  CA  THR A 525     -11.547 -23.147 -10.617  1.00 96.81           C  
ATOM   4189  C   THR A 525     -11.906 -22.926 -12.090  1.00 96.81           C  
ATOM   4190  CB  THR A 525     -11.504 -24.652 -10.326  1.00 96.81           C  
ATOM   4191  O   THR A 525     -11.213 -23.432 -12.965  1.00 96.81           O  
ATOM   4192  CG2 THR A 525     -11.031 -24.963  -8.907  1.00 96.81           C  
ATOM   4193  OG1 THR A 525     -12.794 -25.200 -10.494  1.00 96.81           O  
ATOM   4194  N   GLY A 526     -12.995 -22.208 -12.389  1.00 96.19           N  
ATOM   4195  CA  GLY A 526     -13.460 -21.964 -13.763  1.00 96.19           C  
ATOM   4196  C   GLY A 526     -12.835 -20.741 -14.447  1.00 96.19           C  
ATOM   4197  O   GLY A 526     -13.233 -20.408 -15.558  1.00 96.19           O  
ATOM   4198  N   GLY A 527     -11.914 -20.045 -13.778  1.00 96.69           N  
ATOM   4199  CA  GLY A 527     -11.293 -18.798 -14.224  1.00 96.69           C  
ATOM   4200  C   GLY A 527     -10.535 -18.107 -13.084  1.00 96.69           C  
ATOM   4201  O   GLY A 527     -10.586 -18.552 -11.934  1.00 96.69           O  
ATOM   4202  N   MET A 528      -9.879 -16.977 -13.385  1.00 97.94           N  
ATOM   4203  CA  MET A 528      -9.116 -16.212 -12.384  1.00 97.94           C  
ATOM   4204  C   MET A 528      -9.993 -15.721 -11.224  1.00 97.94           C  
ATOM   4205  CB  MET A 528      -8.448 -14.979 -13.008  1.00 97.94           C  
ATOM   4206  O   MET A 528      -9.586 -15.787 -10.065  1.00 97.94           O  
ATOM   4207  CG  MET A 528      -7.489 -15.248 -14.168  1.00 97.94           C  
ATOM   4208  SD  MET A 528      -6.473 -13.803 -14.586  1.00 97.94           S  
ATOM   4209  CE  MET A 528      -5.326 -13.700 -13.176  1.00 97.94           C  
ATOM   4210  N   VAL A 529     -11.198 -15.235 -11.531  1.00 98.12           N  
ATOM   4211  CA  VAL A 529     -12.184 -14.738 -10.562  1.00 98.12           C  
ATOM   4212  C   VAL A 529     -13.578 -15.079 -11.079  1.00 98.12           C  
ATOM   4213  CB  VAL A 529     -12.061 -13.215 -10.332  1.00 98.12           C  
ATOM   4214  O   VAL A 529     -13.839 -15.010 -12.280  1.00 98.12           O  
ATOM   4215  CG1 VAL A 529     -12.921 -12.769  -9.140  1.00 98.12           C  
ATOM   4216  CG2 VAL A 529     -10.623 -12.774 -10.032  1.00 98.12           C  
ATOM   4217  N   LYS A 530     -14.483 -15.462 -10.182  1.00 98.31           N  
ATOM   4218  CA  LYS A 530     -15.877 -15.744 -10.511  1.00 98.31           C  
ATOM   4219  C   LYS A 530     -16.584 -14.431 -10.885  1.00 98.31           C  
ATOM   4220  CB  LYS A 530     -16.516 -16.433  -9.308  1.00 98.31           C  
ATOM   4221  O   LYS A 530     -16.599 -13.521 -10.050  1.00 98.31           O  
ATOM   4222  CG  LYS A 530     -17.915 -16.958  -9.623  1.00 98.31           C  
ATOM   4223  CD  LYS A 530     -18.442 -17.627  -8.357  1.00 98.31           C  
ATOM   4224  CE  LYS A 530     -19.821 -18.237  -8.567  1.00 98.31           C  
ATOM   4225  NZ  LYS A 530     -20.261 -18.811  -7.273  1.00 98.31           N  
ATOM   4226  N   PRO A 531     -17.194 -14.307 -12.080  1.00 97.94           N  
ATOM   4227  CA  PRO A 531     -17.723 -13.030 -12.567  1.00 97.94           C  
ATOM   4228  C   PRO A 531     -18.728 -12.354 -11.627  1.00 97.94           C  
ATOM   4229  CB  PRO A 531     -18.366 -13.353 -13.919  1.00 97.94           C  
ATOM   4230  O   PRO A 531     -18.668 -11.142 -11.415  1.00 97.94           O  
ATOM   4231  CG  PRO A 531     -17.536 -14.529 -14.424  1.00 97.94           C  
ATOM   4232  CD  PRO A 531     -17.233 -15.303 -13.145  1.00 97.94           C  
ATOM   4233  N   GLU A 532     -19.638 -13.120 -11.020  1.00 97.75           N  
ATOM   4234  CA  GLU A 532     -20.643 -12.571 -10.103  1.00 97.75           C  
ATOM   4235  C   GLU A 532     -20.011 -12.057  -8.807  1.00 97.75           C  
ATOM   4236  CB  GLU A 532     -21.724 -13.612  -9.765  1.00 97.75           C  
ATOM   4237  O   GLU A 532     -20.449 -11.038  -8.276  1.00 97.75           O  
ATOM   4238  CG  GLU A 532     -22.476 -14.186 -10.978  1.00 97.75           C  
ATOM   4239  CD  GLU A 532     -21.685 -15.230 -11.785  1.00 97.75           C  
ATOM   4240  OE1 GLU A 532     -22.103 -15.498 -12.930  1.00 97.75           O  
ATOM   4241  OE2 GLU A 532     -20.671 -15.751 -11.261  1.00 97.75           O  
ATOM   4242  N   ALA A 533     -18.956 -12.722  -8.330  1.00 98.06           N  
ATOM   4243  CA  ALA A 533     -18.228 -12.314  -7.136  1.00 98.06           C  
ATOM   4244  C   ALA A 533     -17.402 -11.048  -7.386  1.00 98.06           C  
ATOM   4245  CB  ALA A 533     -17.337 -13.469  -6.683  1.00 98.06           C  
ATOM   4246  O   ALA A 533     -17.414 -10.133  -6.563  1.00 98.06           O  
ATOM   4247  N   ALA A 534     -16.739 -10.964  -8.546  1.00 97.81           N  
ATOM   4248  CA  ALA A 534     -16.031  -9.762  -8.978  1.00 97.81           C  
ATOM   4249  C   ALA A 534     -16.986  -8.565  -9.058  1.00 97.81           C  
ATOM   4250  CB  ALA A 534     -15.360 -10.027 -10.332  1.00 97.81           C  
ATOM   4251  O   ALA A 534     -16.696  -7.513  -8.501  1.00 97.81           O  
ATOM   4252  N   LYS A 535     -18.159  -8.744  -9.680  1.00 97.31           N  
ATOM   4253  CA  LYS A 535     -19.189  -7.700  -9.775  1.00 97.31           C  
ATOM   4254  C   LYS A 535     -19.736  -7.270  -8.409  1.00 97.31           C  
ATOM   4255  CB  LYS A 535     -20.313  -8.212 -10.685  1.00 97.31           C  
ATOM   4256  O   LYS A 535     -20.129  -6.119  -8.256  1.00 97.31           O  
ATOM   4257  CG  LYS A 535     -21.393  -7.147 -10.909  1.00 97.31           C  
ATOM   4258  CD  LYS A 535     -22.508  -7.679 -11.803  1.00 97.31           C  
ATOM   4259  CE  LYS A 535     -23.570  -6.586 -11.924  1.00 97.31           C  
ATOM   4260  NZ  LYS A 535     -24.739  -7.066 -12.695  1.00 97.31           N  
ATOM   4261  N   ASN A 536     -19.825  -8.196  -7.457  1.00 97.31           N  
ATOM   4262  CA  ASN A 536     -20.325  -7.904  -6.120  1.00 97.31           C  
ATOM   4263  C   ASN A 536     -19.284  -7.157  -5.277  1.00 97.31           C  
ATOM   4264  CB  ASN A 536     -20.778  -9.223  -5.473  1.00 97.31           C  
ATOM   4265  O   ASN A 536     -19.610  -6.158  -4.660  1.00 97.31           O  
ATOM   4266  CG  ASN A 536     -21.469  -8.985  -4.148  1.00 97.31           C  
ATOM   4267  ND2 ASN A 536     -20.742  -8.937  -3.060  1.00 97.31           N  
ATOM   4268  OD1 ASN A 536     -22.681  -8.890  -4.073  1.00 97.31           O  
ATOM   4269  N   TRP A 537     -18.040  -7.635  -5.230  1.00 98.44           N  
ATOM   4270  CA  TRP A 537     -17.050  -7.129  -4.274  1.00 98.44           C  
ATOM   4271  C   TRP A 537     -16.107  -6.057  -4.821  1.00 98.44           C  
ATOM   4272  CB  TRP A 537     -16.271  -8.309  -3.688  1.00 98.44           C  
ATOM   4273  O   TRP A 537     -15.535  -5.327  -4.015  1.00 98.44           O  
ATOM   4274  CG  TRP A 537     -17.074  -9.185  -2.777  1.00 98.44           C  
ATOM   4275  CD1 TRP A 537     -17.436 -10.466  -3.013  1.00 98.44           C  
ATOM   4276  CD2 TRP A 537     -17.652  -8.841  -1.481  1.00 98.44           C  
ATOM   4277  CE2 TRP A 537     -18.331  -9.987  -0.971  1.00 98.44           C  
ATOM   4278  CE3 TRP A 537     -17.697  -7.667  -0.699  1.00 98.44           C  
ATOM   4279  NE1 TRP A 537     -18.169 -10.944  -1.944  1.00 98.44           N  
ATOM   4280  CH2 TRP A 537     -19.020  -8.799   1.014  1.00 98.44           C  
ATOM   4281  CZ2 TRP A 537     -19.006  -9.980   0.255  1.00 98.44           C  
ATOM   4282  CZ3 TRP A 537     -18.376  -7.647   0.534  1.00 98.44           C  
ATOM   4283  N   LEU A 538     -15.898  -5.963  -6.139  1.00 98.38           N  
ATOM   4284  CA  LEU A 538     -14.980  -4.986  -6.730  1.00 98.38           C  
ATOM   4285  C   LEU A 538     -15.715  -3.726  -7.219  1.00 98.38           C  
ATOM   4286  CB  LEU A 538     -14.133  -5.614  -7.852  1.00 98.38           C  
ATOM   4287  O   LEU A 538     -16.837  -3.826  -7.719  1.00 98.38           O  
ATOM   4288  CG  LEU A 538     -13.265  -6.800  -7.404  1.00 98.38           C  
ATOM   4289  CD1 LEU A 538     -12.530  -7.369  -8.616  1.00 98.38           C  
ATOM   4290  CD2 LEU A 538     -12.223  -6.387  -6.361  1.00 98.38           C  
ATOM   4291  N   PRO A 539     -15.069  -2.547  -7.139  1.00 98.38           N  
ATOM   4292  CA  PRO A 539     -13.714  -2.303  -6.624  1.00 98.38           C  
ATOM   4293  C   PRO A 539     -13.620  -2.410  -5.094  1.00 98.38           C  
ATOM   4294  CB  PRO A 539     -13.373  -0.890  -7.098  1.00 98.38           C  
ATOM   4295  O   PRO A 539     -14.617  -2.297  -4.385  1.00 98.38           O  
ATOM   4296  CG  PRO A 539     -14.734  -0.196  -7.087  1.00 98.38           C  
ATOM   4297  CD  PRO A 539     -15.675  -1.296  -7.568  1.00 98.38           C  
ATOM   4298  N   VAL A 540     -12.402  -2.575  -4.568  1.00 98.88           N  
ATOM   4299  CA  VAL A 540     -12.150  -2.500  -3.119  1.00 98.88           C  
ATOM   4300  C   VAL A 540     -12.616  -1.131  -2.614  1.00 98.88           C  
ATOM   4301  CB  VAL A 540     -10.656  -2.680  -2.804  1.00 98.88           C  
ATOM   4302  O   VAL A 540     -12.227  -0.095  -3.163  1.00 98.88           O  
ATOM   4303  CG1 VAL A 540     -10.346  -2.574  -1.310  1.00 98.88           C  
ATOM   4304  CG2 VAL A 540     -10.089  -4.019  -3.294  1.00 98.88           C  
ATOM   4305  N   ASN A 541     -13.428  -1.096  -1.554  1.00 98.62           N  
ATOM   4306  CA  ASN A 541     -13.937   0.166  -1.016  1.00 98.62           C  
ATOM   4307  C   ASN A 541     -12.861   0.932  -0.248  1.00 98.62           C  
ATOM   4308  CB  ASN A 541     -15.161  -0.075  -0.126  1.00 98.62           C  
ATOM   4309  O   ASN A 541     -12.774   2.147  -0.398  1.00 98.62           O  
ATOM   4310  CG  ASN A 541     -16.302  -0.700  -0.892  1.00 98.62           C  
ATOM   4311  ND2 ASN A 541     -17.033   0.046  -1.682  1.00 98.62           N  
ATOM   4312  OD1 ASN A 541     -16.549  -1.879  -0.776  1.00 98.62           O  
ATOM   4313  N   GLN A 542     -12.048   0.243   0.555  1.00 98.69           N  
ATOM   4314  CA  GLN A 542     -10.935   0.837   1.295  1.00 98.69           C  
ATOM   4315  C   GLN A 542      -9.717  -0.080   1.235  1.00 98.69           C  
ATOM   4316  CB  GLN A 542     -11.363   1.091   2.750  1.00 98.69           C  
ATOM   4317  O   GLN A 542      -9.758  -1.203   1.740  1.00 98.69           O  
ATOM   4318  CG  GLN A 542     -10.267   1.729   3.618  1.00 98.69           C  
ATOM   4319  CD  GLN A 542      -9.904   3.137   3.171  1.00 98.69           C  
ATOM   4320  NE2 GLN A 542      -8.718   3.363   2.653  1.00 98.69           N  
ATOM   4321  OE1 GLN A 542     -10.695   4.058   3.247  1.00 98.69           O  
ATOM   4322  N   TYR A 543      -8.630   0.424   0.660  1.00 98.75           N  
ATOM   4323  CA  TYR A 543      -7.324  -0.221   0.669  1.00 98.75           C  
ATOM   4324  C   TYR A 543      -6.418   0.431   1.718  1.00 98.75           C  
ATOM   4325  CB  TYR A 543      -6.726  -0.178  -0.739  1.00 98.75           C  
ATOM   4326  O   TYR A 543      -6.395   1.659   1.831  1.00 98.75           O  
ATOM   4327  CG  TYR A 543      -5.561  -1.124  -0.928  1.00 98.75           C  
ATOM   4328  CD1 TYR A 543      -4.290  -0.642  -1.284  1.00 98.75           C  
ATOM   4329  CD2 TYR A 543      -5.770  -2.506  -0.793  1.00 98.75           C  
ATOM   4330  CE1 TYR A 543      -3.237  -1.539  -1.528  1.00 98.75           C  
ATOM   4331  CE2 TYR A 543      -4.716  -3.405  -1.018  1.00 98.75           C  
ATOM   4332  OH  TYR A 543      -2.452  -3.793  -1.665  1.00 98.75           O  
ATOM   4333  CZ  TYR A 543      -3.452  -2.921  -1.393  1.00 98.75           C  
ATOM   4334  N   ILE A 544      -5.701  -0.371   2.505  1.00 98.50           N  
ATOM   4335  CA  ILE A 544      -4.815   0.095   3.580  1.00 98.50           C  
ATOM   4336  C   ILE A 544      -3.415  -0.498   3.389  1.00 98.50           C  
ATOM   4337  CB  ILE A 544      -5.386  -0.215   4.985  1.00 98.50           C  
ATOM   4338  O   ILE A 544      -3.255  -1.711   3.232  1.00 98.50           O  
ATOM   4339  CG1 ILE A 544      -6.848   0.249   5.193  1.00 98.50           C  
ATOM   4340  CG2 ILE A 544      -4.533   0.503   6.040  1.00 98.50           C  
ATOM   4341  CD1 ILE A 544      -7.887  -0.834   4.886  1.00 98.50           C  
ATOM   4342  N   GLY A 545      -2.389   0.350   3.390  1.00 95.00           N  
ATOM   4343  CA  GLY A 545      -1.018  -0.084   3.144  1.00 95.00           C  
ATOM   4344  C   GLY A 545       0.039   0.977   3.426  1.00 95.00           C  
ATOM   4345  O   GLY A 545      -0.274   2.118   3.734  1.00 95.00           O  
ATOM   4346  N   GLY A 546       1.315   0.609   3.342  1.00 88.00           N  
ATOM   4347  CA  GLY A 546       2.413   1.558   3.545  1.00 88.00           C  
ATOM   4348  C   GLY A 546       2.641   2.465   2.329  1.00 88.00           C  
ATOM   4349  O   GLY A 546       2.476   2.031   1.187  1.00 88.00           O  
ATOM   4350  N   VAL A 547       3.049   3.721   2.552  1.00 85.31           N  
ATOM   4351  CA  VAL A 547       3.365   4.679   1.468  1.00 85.31           C  
ATOM   4352  C   VAL A 547       4.555   4.234   0.607  1.00 85.31           C  
ATOM   4353  CB  VAL A 547       3.582   6.099   2.032  1.00 85.31           C  
ATOM   4354  O   VAL A 547       4.672   4.641  -0.544  1.00 85.31           O  
ATOM   4355  CG1 VAL A 547       4.901   6.237   2.806  1.00 85.31           C  
ATOM   4356  CG2 VAL A 547       3.518   7.176   0.940  1.00 85.31           C  
ATOM   4357  N   GLU A 548       5.411   3.339   1.107  1.00 80.06           N  
ATOM   4358  CA  GLU A 548       6.508   2.735   0.337  1.00 80.06           C  
ATOM   4359  C   GLU A 548       6.035   1.997  -0.928  1.00 80.06           C  
ATOM   4360  CB  GLU A 548       7.327   1.787   1.233  1.00 80.06           C  
ATOM   4361  O   GLU A 548       6.806   1.801  -1.863  1.00 80.06           O  
ATOM   4362  CG  GLU A 548       6.548   0.588   1.812  1.00 80.06           C  
ATOM   4363  CD  GLU A 548       6.053   0.827   3.243  1.00 80.06           C  
ATOM   4364  OE1 GLU A 548       6.325  -0.035   4.114  1.00 80.06           O  
ATOM   4365  OE2 GLU A 548       5.526   1.926   3.523  1.00 80.06           O  
ATOM   4366  N   HIS A 549       4.757   1.624  -0.983  1.00 85.38           N  
ATOM   4367  CA  HIS A 549       4.137   0.930  -2.106  1.00 85.38           C  
ATOM   4368  C   HIS A 549       3.422   1.882  -3.082  1.00 85.38           C  
ATOM   4369  CB  HIS A 549       3.215  -0.138  -1.514  1.00 85.38           C  
ATOM   4370  O   HIS A 549       2.768   1.412  -4.013  1.00 85.38           O  
ATOM   4371  CG  HIS A 549       3.965  -1.218  -0.775  1.00 85.38           C  
ATOM   4372  CD2 HIS A 549       3.907  -1.468   0.569  1.00 85.38           C  
ATOM   4373  ND1 HIS A 549       4.875  -2.103  -1.309  1.00 85.38           N  
ATOM   4374  CE1 HIS A 549       5.346  -2.868  -0.310  1.00 85.38           C  
ATOM   4375  NE2 HIS A 549       4.794  -2.509   0.859  1.00 85.38           N  
ATOM   4376  N   ALA A 550       3.552   3.204  -2.892  1.00 80.88           N  
ATOM   4377  CA  ALA A 550       2.848   4.242  -3.651  1.00 80.88           C  
ATOM   4378  C   ALA A 550       3.056   4.165  -5.173  1.00 80.88           C  
ATOM   4379  CB  ALA A 550       3.291   5.615  -3.132  1.00 80.88           C  
ATOM   4380  O   ALA A 550       2.141   4.478  -5.936  1.00 80.88           O  
ATOM   4381  N   ILE A 551       4.256   3.764  -5.600  1.00 82.88           N  
ATOM   4382  CA  ILE A 551       4.625   3.645  -7.013  1.00 82.88           C  
ATOM   4383  C   ILE A 551       4.468   2.194  -7.460  1.00 82.88           C  
ATOM   4384  CB  ILE A 551       6.006   4.269  -7.292  1.00 82.88           C  
ATOM   4385  O   ILE A 551       3.436   1.883  -8.025  1.00 82.88           O  
ATOM   4386  CG1 ILE A 551       5.975   5.777  -6.951  1.00 82.88           C  
ATOM   4387  CG2 ILE A 551       6.402   4.063  -8.759  1.00 82.88           C  
ATOM   4388  CD1 ILE A 551       7.333   6.477  -7.057  1.00 82.88           C  
ATOM   4389  N   LEU A 552       5.434   1.314  -7.171  1.00 86.25           N  
ATOM   4390  CA  LEU A 552       5.519  -0.050  -7.718  1.00 86.25           C  
ATOM   4391  C   LEU A 552       4.203  -0.836  -7.606  1.00 86.25           C  
ATOM   4392  CB  LEU A 552       6.684  -0.796  -7.030  1.00 86.25           C  
ATOM   4393  O   LEU A 552       3.443  -0.922  -8.564  1.00 86.25           O  
ATOM   4394  CG  LEU A 552       8.083  -0.226  -7.325  1.00 86.25           C  
ATOM   4395  CD1 LEU A 552       9.111  -0.938  -6.446  1.00 86.25           C  
ATOM   4396  CD2 LEU A 552       8.461  -0.423  -8.791  1.00 86.25           C  
ATOM   4397  N   HIS A 553       3.914  -1.369  -6.418  1.00 93.50           N  
ATOM   4398  CA  HIS A 553       2.742  -2.211  -6.169  1.00 93.50           C  
ATOM   4399  C   HIS A 553       1.430  -1.557  -6.618  1.00 93.50           C  
ATOM   4400  CB  HIS A 553       2.697  -2.535  -4.673  1.00 93.50           C  
ATOM   4401  O   HIS A 553       0.645  -2.181  -7.326  1.00 93.50           O  
ATOM   4402  CG  HIS A 553       1.388  -3.142  -4.262  1.00 93.50           C  
ATOM   4403  CD2 HIS A 553       0.298  -2.453  -3.820  1.00 93.50           C  
ATOM   4404  ND1 HIS A 553       1.018  -4.444  -4.544  1.00 93.50           N  
ATOM   4405  CE1 HIS A 553      -0.290  -4.521  -4.292  1.00 93.50           C  
ATOM   4406  NE2 HIS A 553      -0.756  -3.337  -3.869  1.00 93.50           N  
ATOM   4407  N   LEU A 554       1.173  -0.301  -6.227  1.00 96.88           N  
ATOM   4408  CA  LEU A 554      -0.092   0.349  -6.577  1.00 96.88           C  
ATOM   4409  C   LEU A 554      -0.219   0.590  -8.085  1.00 96.88           C  
ATOM   4410  CB  LEU A 554      -0.266   1.663  -5.804  1.00 96.88           C  
ATOM   4411  O   LEU A 554      -1.301   0.384  -8.621  1.00 96.88           O  
ATOM   4412  CG  LEU A 554      -0.556   1.519  -4.302  1.00 96.88           C  
ATOM   4413  CD1 LEU A 554      -0.750   2.911  -3.712  1.00 96.88           C  
ATOM   4414  CD2 LEU A 554      -1.839   0.741  -4.001  1.00 96.88           C  
ATOM   4415  N   LEU A 555       0.848   0.987  -8.781  1.00 97.00           N  
ATOM   4416  CA  LEU A 555       0.824   1.154 -10.236  1.00 97.00           C  
ATOM   4417  C   LEU A 555       0.609  -0.190 -10.941  1.00 97.00           C  
ATOM   4418  CB  LEU A 555       2.131   1.825 -10.694  1.00 97.00           C  
ATOM   4419  O   LEU A 555      -0.208  -0.265 -11.857  1.00 97.00           O  
ATOM   4420  CG  LEU A 555       2.195   2.160 -12.192  1.00 97.00           C  
ATOM   4421  CD1 LEU A 555       1.167   3.226 -12.577  1.00 97.00           C  
ATOM   4422  CD2 LEU A 555       3.587   2.693 -12.531  1.00 97.00           C  
ATOM   4423  N   TYR A 556       1.284  -1.253 -10.494  1.00 97.75           N  
ATOM   4424  CA  TYR A 556       1.124  -2.588 -11.070  1.00 97.75           C  
ATOM   4425  C   TYR A 556      -0.267  -3.166 -10.816  1.00 97.75           C  
ATOM   4426  CB  TYR A 556       2.217  -3.538 -10.569  1.00 97.75           C  
ATOM   4427  O   TYR A 556      -0.857  -3.710 -11.743  1.00 97.75           O  
ATOM   4428  CG  TYR A 556       3.648  -3.138 -10.871  1.00 97.75           C  
ATOM   4429  CD1 TYR A 556       3.982  -2.521 -12.094  1.00 97.75           C  
ATOM   4430  CD2 TYR A 556       4.662  -3.446  -9.944  1.00 97.75           C  
ATOM   4431  CE1 TYR A 556       5.319  -2.196 -12.379  1.00 97.75           C  
ATOM   4432  CE2 TYR A 556       6.005  -3.141 -10.232  1.00 97.75           C  
ATOM   4433  OH  TYR A 556       7.622  -2.206 -11.749  1.00 97.75           O  
ATOM   4434  CZ  TYR A 556       6.332  -2.513 -11.453  1.00 97.75           C  
ATOM   4435  N   ALA A 557      -0.853  -2.963  -9.634  1.00 98.69           N  
ATOM   4436  CA  ALA A 557      -2.223  -3.384  -9.349  1.00 98.69           C  
ATOM   4437  C   ALA A 557      -3.257  -2.659 -10.228  1.00 98.69           C  
ATOM   4438  CB  ALA A 557      -2.505  -3.171  -7.859  1.00 98.69           C  
ATOM   4439  O   ALA A 557      -4.200  -3.287 -10.715  1.00 98.69           O  
ATOM   4440  N   ARG A 558      -3.071  -1.354 -10.477  1.00 98.81           N  
ATOM   4441  CA  ARG A 558      -3.908  -0.583 -11.415  1.00 98.81           C  
ATOM   4442  C   ARG A 558      -3.758  -1.091 -12.846  1.00 98.81           C  
ATOM   4443  CB  ARG A 558      -3.550   0.906 -11.352  1.00 98.81           C  
ATOM   4444  O   ARG A 558      -4.752  -1.335 -13.522  1.00 98.81           O  
ATOM   4445  CG  ARG A 558      -3.925   1.560 -10.013  1.00 98.81           C  
ATOM   4446  CD  ARG A 558      -3.482   3.028  -9.985  1.00 98.81           C  
ATOM   4447  NE  ARG A 558      -4.169   3.786 -11.036  1.00 98.81           N  
ATOM   4448  NH1 ARG A 558      -2.399   4.908 -12.023  1.00 98.81           N  
ATOM   4449  NH2 ARG A 558      -4.439   5.066 -12.859  1.00 98.81           N  
ATOM   4450  CZ  ARG A 558      -3.657   4.573 -11.957  1.00 98.81           C  
ATOM   4451  N   PHE A 559      -2.522  -1.313 -13.287  1.00 98.75           N  
ATOM   4452  CA  PHE A 559      -2.232  -1.877 -14.602  1.00 98.75           C  
ATOM   4453  C   PHE A 559      -2.852  -3.271 -14.780  1.00 98.75           C  
ATOM   4454  CB  PHE A 559      -0.714  -1.895 -14.799  1.00 98.75           C  
ATOM   4455  O   PHE A 559      -3.572  -3.499 -15.747  1.00 98.75           O  
ATOM   4456  CG  PHE A 559      -0.258  -2.659 -16.023  1.00 98.75           C  
ATOM   4457  CD1 PHE A 559       0.669  -3.708 -15.887  1.00 98.75           C  
ATOM   4458  CD2 PHE A 559      -0.764  -2.331 -17.296  1.00 98.75           C  
ATOM   4459  CE1 PHE A 559       1.113  -4.407 -17.021  1.00 98.75           C  
ATOM   4460  CE2 PHE A 559      -0.322  -3.035 -18.426  1.00 98.75           C  
ATOM   4461  CZ  PHE A 559       0.631  -4.057 -18.294  1.00 98.75           C  
ATOM   4462  N   PHE A 560      -2.664  -4.183 -13.824  1.00 98.69           N  
ATOM   4463  CA  PHE A 560      -3.264  -5.519 -13.861  1.00 98.69           C  
ATOM   4464  C   PHE A 560      -4.789  -5.482 -13.809  1.00 98.69           C  
ATOM   4465  CB  PHE A 560      -2.734  -6.383 -12.713  1.00 98.69           C  
ATOM   4466  O   PHE A 560      -5.423  -6.301 -14.466  1.00 98.69           O  
ATOM   4467  CG  PHE A 560      -1.765  -7.462 -13.157  1.00 98.69           C  
ATOM   4468  CD1 PHE A 560      -2.153  -8.813 -13.097  1.00 98.69           C  
ATOM   4469  CD2 PHE A 560      -0.495  -7.125 -13.662  1.00 98.69           C  
ATOM   4470  CE1 PHE A 560      -1.268  -9.825 -13.504  1.00 98.69           C  
ATOM   4471  CE2 PHE A 560       0.369  -8.138 -14.121  1.00 98.69           C  
ATOM   4472  CZ  PHE A 560      -0.016  -9.485 -14.037  1.00 98.69           C  
ATOM   4473  N   HIS A 561      -5.398  -4.544 -13.076  1.00 98.88           N  
ATOM   4474  CA  HIS A 561      -6.851  -4.361 -13.108  1.00 98.88           C  
ATOM   4475  C   HIS A 561      -7.342  -4.048 -14.526  1.00 98.88           C  
ATOM   4476  CB  HIS A 561      -7.273  -3.248 -12.143  1.00 98.88           C  
ATOM   4477  O   HIS A 561      -8.303  -4.659 -14.983  1.00 98.88           O  
ATOM   4478  CG  HIS A 561      -8.766  -3.208 -11.934  1.00 98.88           C  
ATOM   4479  CD2 HIS A 561      -9.680  -2.492 -12.656  1.00 98.88           C  
ATOM   4480  ND1 HIS A 561      -9.474  -3.912 -10.989  1.00 98.88           N  
ATOM   4481  CE1 HIS A 561     -10.774  -3.614 -11.117  1.00 98.88           C  
ATOM   4482  NE2 HIS A 561     -10.945  -2.746 -12.119  1.00 98.88           N  
ATOM   4483  N   LYS A 562      -6.647  -3.156 -15.243  1.00 98.81           N  
ATOM   4484  CA  LYS A 562      -6.961  -2.797 -16.635  1.00 98.81           C  
ATOM   4485  C   LYS A 562      -6.747  -3.969 -17.593  1.00 98.81           C  
ATOM   4486  CB  LYS A 562      -6.138  -1.571 -17.055  1.00 98.81           C  
ATOM   4487  O   LYS A 562      -7.629  -4.259 -18.393  1.00 98.81           O  
ATOM   4488  CG  LYS A 562      -6.541  -0.327 -16.253  1.00 98.81           C  
ATOM   4489  CD  LYS A 562      -5.610   0.855 -16.563  1.00 98.81           C  
ATOM   4490  CE  LYS A 562      -5.971   2.115 -15.762  1.00 98.81           C  
ATOM   4491  NZ  LYS A 562      -7.404   2.441 -15.899  1.00 98.81           N  
ATOM   4492  N   LEU A 563      -5.657  -4.724 -17.435  1.00 98.75           N  
ATOM   4493  CA  LEU A 563      -5.444  -5.969 -18.184  1.00 98.75           C  
ATOM   4494  C   LEU A 563      -6.578  -6.977 -17.941  1.00 98.75           C  
ATOM   4495  CB  LEU A 563      -4.097  -6.600 -17.790  1.00 98.75           C  
ATOM   4496  O   LEU A 563      -7.141  -7.522 -18.884  1.00 98.75           O  
ATOM   4497  CG  LEU A 563      -2.837  -5.813 -18.189  1.00 98.75           C  
ATOM   4498  CD1 LEU A 563      -1.623  -6.545 -17.610  1.00 98.75           C  
ATOM   4499  CD2 LEU A 563      -2.688  -5.696 -19.704  1.00 98.75           C  
ATOM   4500  N   MET A 564      -6.957  -7.198 -16.680  1.00 98.69           N  
ATOM   4501  CA  MET A 564      -8.059  -8.091 -16.315  1.00 98.69           C  
ATOM   4502  C   MET A 564      -9.410  -7.589 -16.840  1.00 98.69           C  
ATOM   4503  CB  MET A 564      -8.108  -8.265 -14.791  1.00 98.69           C  
ATOM   4504  O   MET A 564     -10.237  -8.405 -17.239  1.00 98.69           O  
ATOM   4505  CG  MET A 564      -7.016  -9.200 -14.262  1.00 98.69           C  
ATOM   4506  SD  MET A 564      -7.246  -9.698 -12.529  1.00 98.69           S  
ATOM   4507  CE  MET A 564      -7.181  -8.090 -11.698  1.00 98.69           C  
ATOM   4508  N   ARG A 565      -9.649  -6.272 -16.872  1.00 98.56           N  
ATOM   4509  CA  ARG A 565     -10.838  -5.667 -17.491  1.00 98.56           C  
ATOM   4510  C   ARG A 565     -10.883  -5.984 -18.984  1.00 98.56           C  
ATOM   4511  CB  ARG A 565     -10.823  -4.148 -17.238  1.00 98.56           C  
ATOM   4512  O   ARG A 565     -11.921  -6.413 -19.481  1.00 98.56           O  
ATOM   4513  CG  ARG A 565     -11.985  -3.393 -17.911  1.00 98.56           C  
ATOM   4514  CD  ARG A 565     -11.652  -1.909 -18.105  1.00 98.56           C  
ATOM   4515  NE  ARG A 565     -10.579  -1.698 -19.097  1.00 98.56           N  
ATOM   4516  NH1 ARG A 565     -10.059   0.435 -18.512  1.00 98.56           N  
ATOM   4517  NH2 ARG A 565      -8.774  -0.621 -19.993  1.00 98.56           N  
ATOM   4518  CZ  ARG A 565      -9.809  -0.636 -19.201  1.00 98.56           C  
ATOM   4519  N   ASP A 566      -9.759  -5.830 -19.675  1.00 98.44           N  
ATOM   4520  CA  ASP A 566      -9.668  -6.017 -21.127  1.00 98.44           C  
ATOM   4521  C   ASP A 566      -9.684  -7.503 -21.542  1.00 98.44           C  
ATOM   4522  CB  ASP A 566      -8.447  -5.242 -21.655  1.00 98.44           C  
ATOM   4523  O   ASP A 566     -10.049  -7.833 -22.673  1.00 98.44           O  
ATOM   4524  CG  ASP A 566      -8.596  -3.722 -21.459  1.00 98.44           C  
ATOM   4525  OD1 ASP A 566      -9.722  -3.243 -21.193  1.00 98.44           O  
ATOM   4526  OD2 ASP A 566      -7.603  -2.982 -21.567  1.00 98.44           O  
ATOM   4527  N   GLU A 567      -9.377  -8.418 -20.615  1.00 97.38           N  
ATOM   4528  CA  GLU A 567      -9.659  -9.860 -20.729  1.00 97.38           C  
ATOM   4529  C   GLU A 567     -11.079 -10.258 -20.275  1.00 97.38           C  
ATOM   4530  CB  GLU A 567      -8.618 -10.687 -19.950  1.00 97.38           C  
ATOM   4531  O   GLU A 567     -11.455 -11.426 -20.369  1.00 97.38           O  
ATOM   4532  CG  GLU A 567      -7.174 -10.614 -20.463  1.00 97.38           C  
ATOM   4533  CD  GLU A 567      -7.007 -10.909 -21.954  1.00 97.38           C  
ATOM   4534  OE1 GLU A 567      -6.095 -10.311 -22.567  1.00 97.38           O  
ATOM   4535  OE2 GLU A 567      -7.816 -11.638 -22.575  1.00 97.38           O  
ATOM   4536  N   GLY A 568     -11.889  -9.319 -19.774  1.00 96.75           N  
ATOM   4537  CA  GLY A 568     -13.251  -9.580 -19.297  1.00 96.75           C  
ATOM   4538  C   GLY A 568     -13.342 -10.305 -17.946  1.00 96.75           C  
ATOM   4539  O   GLY A 568     -14.399 -10.842 -17.615  1.00 96.75           O  
ATOM   4540  N   VAL A 569     -12.260 -10.329 -17.161  1.00 97.62           N  
ATOM   4541  CA  VAL A 569     -12.189 -10.944 -15.821  1.00 97.62           C  
ATOM   4542  C   VAL A 569     -12.833 -10.049 -14.756  1.00 97.62           C  
ATOM   4543  CB  VAL A 569     -10.721 -11.244 -15.444  1.00 97.62           C  
ATOM   4544  O   VAL A 569     -13.509 -10.547 -13.855  1.00 97.62           O  
ATOM   4545  CG1 VAL A 569     -10.570 -11.839 -14.037  1.00 97.62           C  
ATOM   4546  CG2 VAL A 569     -10.055 -12.219 -16.425  1.00 97.62           C  
ATOM   4547  N   VAL A 570     -12.639  -8.730 -14.848  1.00 98.12           N  
ATOM   4548  CA  VAL A 570     -13.207  -7.734 -13.920  1.00 98.12           C  
ATOM   4549  C   VAL A 570     -13.924  -6.613 -14.677  1.00 98.12           C  
ATOM   4550  CB  VAL A 570     -12.157  -7.175 -12.930  1.00 98.12           C  
ATOM   4551  O   VAL A 570     -13.853  -6.524 -15.900  1.00 98.12           O  
ATOM   4552  CG1 VAL A 570     -11.489  -8.288 -12.112  1.00 98.12           C  
ATOM   4553  CG2 VAL A 570     -11.073  -6.339 -13.613  1.00 98.12           C  
ATOM   4554  N   GLN A 571     -14.644  -5.761 -13.946  1.00 96.31           N  
ATOM   4555  CA  GLN A 571     -15.312  -4.568 -14.475  1.00 96.31           C  
ATOM   4556  C   GLN A 571     -14.779  -3.318 -13.771  1.00 96.31           C  
ATOM   4557  CB  GLN A 571     -16.837  -4.672 -14.285  1.00 96.31           C  
ATOM   4558  O   GLN A 571     -14.353  -3.396 -12.621  1.00 96.31           O  
ATOM   4559  CG  GLN A 571     -17.446  -5.872 -15.022  1.00 96.31           C  
ATOM   4560  CD  GLN A 571     -18.961  -5.986 -14.879  1.00 96.31           C  
ATOM   4561  NE2 GLN A 571     -19.532  -7.059 -15.380  1.00 96.31           N  
ATOM   4562  OE1 GLN A 571     -19.675  -5.150 -14.345  1.00 96.31           O  
ATOM   4563  N   GLY A 572     -14.880  -2.166 -14.437  1.00 96.25           N  
ATOM   4564  CA  GLY A 572     -14.343  -0.901 -13.933  1.00 96.25           C  
ATOM   4565  C   GLY A 572     -12.886  -0.675 -14.337  1.00 96.25           C  
ATOM   4566  O   GLY A 572     -12.271  -1.520 -14.980  1.00 96.25           O  
ATOM   4567  N   ASN A 573     -12.366   0.509 -14.011  1.00 97.38           N  
ATOM   4568  CA  ASN A 573     -11.044   0.960 -14.460  1.00 97.38           C  
ATOM   4569  C   ASN A 573      -9.973   0.924 -13.370  1.00 97.38           C  
ATOM   4570  CB  ASN A 573     -11.172   2.391 -15.002  1.00 97.38           C  
ATOM   4571  O   ASN A 573      -8.787   0.942 -13.701  1.00 97.38           O  
ATOM   4572  CG  ASN A 573     -11.839   2.487 -16.356  1.00 97.38           C  
ATOM   4573  ND2 ASN A 573     -12.009   3.688 -16.845  1.00 97.38           N  
ATOM   4574  OD1 ASN A 573     -12.192   1.504 -16.994  1.00 97.38           O  
ATOM   4575  N   GLU A 574     -10.379   0.904 -12.101  1.00 98.56           N  
ATOM   4576  CA  GLU A 574      -9.494   1.082 -10.955  1.00 98.56           C  
ATOM   4577  C   GLU A 574      -9.835   0.080  -9.841  1.00 98.56           C  
ATOM   4578  CB  GLU A 574      -9.590   2.526 -10.434  1.00 98.56           C  
ATOM   4579  O   GLU A 574     -11.011  -0.100  -9.512  1.00 98.56           O  
ATOM   4580  CG  GLU A 574      -8.958   3.559 -11.390  1.00 98.56           C  
ATOM   4581  CD  GLU A 574      -7.445   3.361 -11.572  1.00 98.56           C  
ATOM   4582  OE1 GLU A 574      -6.848   3.873 -12.544  1.00 98.56           O  
ATOM   4583  OE2 GLU A 574      -6.810   2.711 -10.717  1.00 98.56           O  
ATOM   4584  N   PRO A 575      -8.828  -0.566  -9.225  1.00 98.50           N  
ATOM   4585  CA  PRO A 575      -9.054  -1.629  -8.250  1.00 98.50           C  
ATOM   4586  C   PRO A 575      -9.443  -1.120  -6.857  1.00 98.50           C  
ATOM   4587  CB  PRO A 575      -7.727  -2.386  -8.214  1.00 98.50           C  
ATOM   4588  O   PRO A 575     -10.060  -1.867  -6.094  1.00 98.50           O  
ATOM   4589  CG  PRO A 575      -6.682  -1.319  -8.518  1.00 98.50           C  
ATOM   4590  CD  PRO A 575      -7.407  -0.430  -9.520  1.00 98.50           C  
ATOM   4591  N   PHE A 576      -9.074   0.119  -6.503  1.00 98.62           N  
ATOM   4592  CA  PHE A 576      -9.202   0.659  -5.146  1.00 98.62           C  
ATOM   4593  C   PHE A 576      -9.891   2.027  -5.159  1.00 98.62           C  
ATOM   4594  CB  PHE A 576      -7.822   0.754  -4.459  1.00 98.62           C  
ATOM   4595  O   PHE A 576      -9.336   3.003  -5.661  1.00 98.62           O  
ATOM   4596  CG  PHE A 576      -6.854  -0.398  -4.692  1.00 98.62           C  
ATOM   4597  CD1 PHE A 576      -7.256  -1.730  -4.487  1.00 98.62           C  
ATOM   4598  CD2 PHE A 576      -5.541  -0.142  -5.135  1.00 98.62           C  
ATOM   4599  CE1 PHE A 576      -6.378  -2.794  -4.743  1.00 98.62           C  
ATOM   4600  CE2 PHE A 576      -4.661  -1.206  -5.403  1.00 98.62           C  
ATOM   4601  CZ  PHE A 576      -5.080  -2.533  -5.208  1.00 98.62           C  
ATOM   4602  N   THR A 577     -11.076   2.106  -4.551  1.00 98.31           N  
ATOM   4603  CA  THR A 577     -11.860   3.350  -4.465  1.00 98.31           C  
ATOM   4604  C   THR A 577     -11.196   4.357  -3.528  1.00 98.31           C  
ATOM   4605  CB  THR A 577     -13.288   3.081  -3.962  1.00 98.31           C  
ATOM   4606  O   THR A 577     -10.988   5.506  -3.898  1.00 98.31           O  
ATOM   4607  CG2 THR A 577     -14.190   4.306  -4.093  1.00 98.31           C  
ATOM   4608  OG1 THR A 577     -13.900   2.036  -4.678  1.00 98.31           O  
ATOM   4609  N   ASN A 578     -10.832   3.912  -2.321  1.00 98.31           N  
ATOM   4610  CA  ASN A 578     -10.140   4.728  -1.325  1.00 98.31           C  
ATOM   4611  C   ASN A 578      -8.820   4.073  -0.922  1.00 98.31           C  
ATOM   4612  CB  ASN A 578     -11.031   4.976  -0.096  1.00 98.31           C  
ATOM   4613  O   ASN A 578      -8.733   2.846  -0.817  1.00 98.31           O  
ATOM   4614  CG  ASN A 578     -12.348   5.634  -0.447  1.00 98.31           C  
ATOM   4615  ND2 ASN A 578     -13.420   4.884  -0.523  1.00 98.31           N  
ATOM   4616  OD1 ASN A 578     -12.438   6.823  -0.675  1.00 98.31           O  
ATOM   4617  N   LEU A 579      -7.815   4.897  -0.638  1.00 98.00           N  
ATOM   4618  CA  LEU A 579      -6.486   4.485  -0.207  1.00 98.00           C  
ATOM   4619  C   LEU A 579      -6.114   5.198   1.094  1.00 98.00           C  
ATOM   4620  CB  LEU A 579      -5.488   4.785  -1.339  1.00 98.00           C  
ATOM   4621  O   LEU A 579      -6.070   6.423   1.160  1.00 98.00           O  
ATOM   4622  CG  LEU A 579      -4.019   4.520  -0.966  1.00 98.00           C  
ATOM   4623  CD1 LEU A 579      -3.746   3.038  -0.728  1.00 98.00           C  
ATOM   4624  CD2 LEU A 579      -3.116   4.968  -2.107  1.00 98.00           C  
ATOM   4625  N   LEU A 580      -5.777   4.423   2.121  1.00 97.19           N  
ATOM   4626  CA  LEU A 580      -5.162   4.917   3.347  1.00 97.19           C  
ATOM   4627  C   LEU A 580      -3.714   4.439   3.377  1.00 97.19           C  
ATOM   4628  CB  LEU A 580      -5.998   4.477   4.565  1.00 97.19           C  
ATOM   4629  O   LEU A 580      -3.450   3.242   3.494  1.00 97.19           O  
ATOM   4630  CG  LEU A 580      -5.569   5.156   5.882  1.00 97.19           C  
ATOM   4631  CD1 LEU A 580      -6.738   5.165   6.868  1.00 97.19           C  
ATOM   4632  CD2 LEU A 580      -4.402   4.465   6.595  1.00 97.19           C  
ATOM   4633  N   THR A 581      -2.775   5.379   3.290  1.00 95.44           N  
ATOM   4634  CA  THR A 581      -1.351   5.080   3.453  1.00 95.44           C  
ATOM   4635  C   THR A 581      -0.938   5.265   4.906  1.00 95.44           C  
ATOM   4636  CB  THR A 581      -0.462   5.921   2.536  1.00 95.44           C  
ATOM   4637  O   THR A 581      -0.840   6.407   5.357  1.00 95.44           O  
ATOM   4638  CG2 THR A 581      -0.640   5.528   1.073  1.00 95.44           C  
ATOM   4639  OG1 THR A 581      -0.762   7.290   2.665  1.00 95.44           O  
ATOM   4640  N   GLN A 582      -0.708   4.181   5.654  1.00 92.25           N  
ATOM   4641  CA  GLN A 582      -0.307   4.327   7.052  1.00 92.25           C  
ATOM   4642  C   GLN A 582       1.131   4.843   7.186  1.00 92.25           C  
ATOM   4643  CB  GLN A 582      -0.566   3.079   7.918  1.00 92.25           C  
ATOM   4644  O   GLN A 582       2.018   4.478   6.409  1.00 92.25           O  
ATOM   4645  CG  GLN A 582       0.429   1.906   7.776  1.00 92.25           C  
ATOM   4646  CD  GLN A 582      -0.019   0.793   6.843  1.00 92.25           C  
ATOM   4647  NE2 GLN A 582       0.809  -0.200   6.603  1.00 92.25           N  
ATOM   4648  OE1 GLN A 582      -1.124   0.749   6.350  1.00 92.25           O  
ATOM   4649  N   GLY A 583       1.379   5.634   8.226  1.00 89.06           N  
ATOM   4650  CA  GLY A 583       2.722   6.037   8.609  1.00 89.06           C  
ATOM   4651  C   GLY A 583       3.530   4.873   9.185  1.00 89.06           C  
ATOM   4652  O   GLY A 583       2.996   3.874   9.689  1.00 89.06           O  
ATOM   4653  N   MET A 584       4.851   5.007   9.136  1.00 89.75           N  
ATOM   4654  CA  MET A 584       5.771   3.965   9.590  1.00 89.75           C  
ATOM   4655  C   MET A 584       5.752   3.825  11.115  1.00 89.75           C  
ATOM   4656  CB  MET A 584       7.187   4.253   9.076  1.00 89.75           C  
ATOM   4657  O   MET A 584       5.557   4.800  11.836  1.00 89.75           O  
ATOM   4658  CG  MET A 584       7.237   4.230   7.544  1.00 89.75           C  
ATOM   4659  SD  MET A 584       8.890   4.514   6.870  1.00 89.75           S  
ATOM   4660  CE  MET A 584       8.490   4.523   5.100  1.00 89.75           C  
ATOM   4661  N   VAL A 585       5.976   2.608  11.612  1.00 90.12           N  
ATOM   4662  CA  VAL A 585       6.247   2.384  13.038  1.00 90.12           C  
ATOM   4663  C   VAL A 585       7.754   2.441  13.241  1.00 90.12           C  
ATOM   4664  CB  VAL A 585       5.646   1.069  13.556  1.00 90.12           C  
ATOM   4665  O   VAL A 585       8.495   1.695  12.592  1.00 90.12           O  
ATOM   4666  CG1 VAL A 585       5.908   0.918  15.057  1.00 90.12           C  
ATOM   4667  CG2 VAL A 585       4.128   1.044  13.342  1.00 90.12           C  
ATOM   4668  N   LEU A 586       8.191   3.349  14.106  1.00 91.62           N  
ATOM   4669  CA  LEU A 586       9.589   3.637  14.379  1.00 91.62           C  
ATOM   4670  C   LEU A 586      10.004   3.013  15.711  1.00 91.62           C  
ATOM   4671  CB  LEU A 586       9.843   5.157  14.363  1.00 91.62           C  
ATOM   4672  O   LEU A 586       9.230   3.005  16.671  1.00 91.62           O  
ATOM   4673  CG  LEU A 586       9.289   5.923  13.147  1.00 91.62           C  
ATOM   4674  CD1 LEU A 586       9.684   7.395  13.243  1.00 91.62           C  
ATOM   4675  CD2 LEU A 586       9.804   5.382  11.812  1.00 91.62           C  
ATOM   4676  N   ALA A 587      11.229   2.505  15.762  1.00 90.06           N  
ATOM   4677  CA  ALA A 587      11.865   2.027  16.980  1.00 90.06           C  
ATOM   4678  C   ALA A 587      13.339   2.418  17.003  1.00 90.06           C  
ATOM   4679  CB  ALA A 587      11.702   0.511  17.087  1.00 90.06           C  
ATOM   4680  O   ALA A 587      13.966   2.573  15.948  1.00 90.06           O  
ATOM   4681  N   ASP A 588      13.877   2.537  18.215  1.00 90.19           N  
ATOM   4682  CA  ASP A 588      15.300   2.753  18.446  1.00 90.19           C  
ATOM   4683  C   ASP A 588      16.122   1.637  17.781  1.00 90.19           C  
ATOM   4684  CB  ASP A 588      15.598   2.818  19.957  1.00 90.19           C  
ATOM   4685  O   ASP A 588      15.704   0.476  17.713  1.00 90.19           O  
ATOM   4686  CG  ASP A 588      14.897   3.961  20.712  1.00 90.19           C  
ATOM   4687  OD1 ASP A 588      14.564   4.991  20.085  1.00 90.19           O  
ATOM   4688  OD2 ASP A 588      14.671   3.802  21.932  1.00 90.19           O  
ATOM   4689  N   THR A 589      17.298   1.989  17.271  1.00 92.50           N  
ATOM   4690  CA  THR A 589      18.234   1.037  16.668  1.00 92.50           C  
ATOM   4691  C   THR A 589      19.493   0.917  17.516  1.00 92.50           C  
ATOM   4692  CB  THR A 589      18.580   1.412  15.225  1.00 92.50           C  
ATOM   4693  O   THR A 589      19.976   1.900  18.073  1.00 92.50           O  
ATOM   4694  CG2 THR A 589      17.391   1.337  14.273  1.00 92.50           C  
ATOM   4695  OG1 THR A 589      19.110   2.712  15.131  1.00 92.50           O  
ATOM   4696  N   PHE A 590      20.048  -0.292  17.605  1.00 93.94           N  
ATOM   4697  CA  PHE A 590      21.240  -0.568  18.404  1.00 93.94           C  
ATOM   4698  C   PHE A 590      22.218  -1.403  17.593  1.00 93.94           C  
ATOM   4699  CB  PHE A 590      20.847  -1.282  19.700  1.00 93.94           C  
ATOM   4700  O   PHE A 590      21.824  -2.400  16.986  1.00 93.94           O  
ATOM   4701  CG  PHE A 590      19.850  -0.502  20.531  1.00 93.94           C  
ATOM   4702  CD1 PHE A 590      20.291   0.507  21.407  1.00 93.94           C  
ATOM   4703  CD2 PHE A 590      18.473  -0.771  20.405  1.00 93.94           C  
ATOM   4704  CE1 PHE A 590      19.356   1.244  22.155  1.00 93.94           C  
ATOM   4705  CE2 PHE A 590      17.543  -0.028  21.150  1.00 93.94           C  
ATOM   4706  CZ  PHE A 590      17.982   0.978  22.024  1.00 93.94           C  
ATOM   4707  N   TYR A 591      23.489  -1.010  17.552  1.00 93.94           N  
ATOM   4708  CA  TYR A 591      24.484  -1.733  16.764  1.00 93.94           C  
ATOM   4709  C   TYR A 591      25.891  -1.680  17.351  1.00 93.94           C  
ATOM   4710  CB  TYR A 591      24.465  -1.252  15.304  1.00 93.94           C  
ATOM   4711  O   TYR A 591      26.227  -0.825  18.162  1.00 93.94           O  
ATOM   4712  CG  TYR A 591      24.922   0.175  15.072  1.00 93.94           C  
ATOM   4713  CD1 TYR A 591      24.008   1.241  15.187  1.00 93.94           C  
ATOM   4714  CD2 TYR A 591      26.261   0.432  14.722  1.00 93.94           C  
ATOM   4715  CE1 TYR A 591      24.429   2.561  14.935  1.00 93.94           C  
ATOM   4716  CE2 TYR A 591      26.689   1.750  14.482  1.00 93.94           C  
ATOM   4717  OH  TYR A 591      26.179   4.074  14.287  1.00 93.94           O  
ATOM   4718  CZ  TYR A 591      25.771   2.814  14.585  1.00 93.94           C  
ATOM   4719  N   ARG A 592      26.747  -2.594  16.899  1.00 94.69           N  
ATOM   4720  CA  ARG A 592      28.207  -2.474  17.003  1.00 94.69           C  
ATOM   4721  C   ARG A 592      28.791  -2.421  15.607  1.00 94.69           C  
ATOM   4722  CB  ARG A 592      28.813  -3.623  17.814  1.00 94.69           C  
ATOM   4723  O   ARG A 592      28.286  -3.086  14.702  1.00 94.69           O  
ATOM   4724  CG  ARG A 592      28.425  -3.548  19.295  1.00 94.69           C  
ATOM   4725  CD  ARG A 592      28.983  -4.765  20.035  1.00 94.69           C  
ATOM   4726  NE  ARG A 592      28.388  -4.887  21.370  1.00 94.69           N  
ATOM   4727  NH1 ARG A 592      28.626  -7.145  21.621  1.00 94.69           N  
ATOM   4728  NH2 ARG A 592      27.443  -6.000  23.106  1.00 94.69           N  
ATOM   4729  CZ  ARG A 592      28.150  -6.006  22.022  1.00 94.69           C  
ATOM   4730  N   GLU A 593      29.841  -1.638  15.437  1.00 89.56           N  
ATOM   4731  CA  GLU A 593      30.516  -1.462  14.156  1.00 89.56           C  
ATOM   4732  C   GLU A 593      31.900  -2.107  14.218  1.00 89.56           C  
ATOM   4733  CB  GLU A 593      30.532   0.031  13.816  1.00 89.56           C  
ATOM   4734  O   GLU A 593      32.662  -1.861  15.152  1.00 89.56           O  
ATOM   4735  CG  GLU A 593      30.920   0.289  12.355  1.00 89.56           C  
ATOM   4736  CD  GLU A 593      30.604   1.723  11.896  1.00 89.56           C  
ATOM   4737  OE1 GLU A 593      31.195   2.139  10.879  1.00 89.56           O  
ATOM   4738  OE2 GLU A 593      29.694   2.360  12.486  1.00 89.56           O  
ATOM   4739  N   ALA A 594      32.197  -2.987  13.261  1.00 83.44           N  
ATOM   4740  CA  ALA A 594      33.519  -3.592  13.134  1.00 83.44           C  
ATOM   4741  C   ALA A 594      34.475  -2.650  12.374  1.00 83.44           C  
ATOM   4742  CB  ALA A 594      33.382  -4.971  12.469  1.00 83.44           C  
ATOM   4743  O   ALA A 594      34.027  -1.744  11.677  1.00 83.44           O  
ATOM   4744  N   GLU A 595      35.788  -2.902  12.426  1.00 80.94           N  
ATOM   4745  CA  GLU A 595      36.803  -2.064  11.749  1.00 80.94           C  
ATOM   4746  C   GLU A 595      36.587  -1.923  10.229  1.00 80.94           C  
ATOM   4747  CB  GLU A 595      38.204  -2.653  11.978  1.00 80.94           C  
ATOM   4748  O   GLU A 595      36.998  -0.935   9.629  1.00 80.94           O  
ATOM   4749  CG  GLU A 595      38.676  -2.572  13.438  1.00 80.94           C  
ATOM   4750  CD  GLU A 595      40.106  -3.109  13.637  1.00 80.94           C  
ATOM   4751  OE1 GLU A 595      40.633  -2.929  14.757  1.00 80.94           O  
ATOM   4752  OE2 GLU A 595      40.653  -3.725  12.693  1.00 80.94           O  
ATOM   4753  N   ASN A 596      35.913  -2.889   9.598  1.00 67.38           N  
ATOM   4754  CA  ASN A 596      35.570  -2.858   8.173  1.00 67.38           C  
ATOM   4755  C   ASN A 596      34.259  -2.105   7.854  1.00 67.38           C  
ATOM   4756  CB  ASN A 596      35.575  -4.300   7.630  1.00 67.38           C  
ATOM   4757  O   ASN A 596      33.767  -2.203   6.731  1.00 67.38           O  
ATOM   4758  CG  ASN A 596      34.446  -5.167   8.160  1.00 67.38           C  
ATOM   4759  ND2 ASN A 596      34.415  -6.421   7.777  1.00 67.38           N  
ATOM   4760  OD1 ASN A 596      33.592  -4.770   8.934  1.00 67.38           O  
ATOM   4761  N   GLY A 597      33.660  -1.419   8.833  1.00 73.19           N  
ATOM   4762  CA  GLY A 597      32.403  -0.675   8.694  1.00 73.19           C  
ATOM   4763  C   GLY A 597      31.134  -1.536   8.734  1.00 73.19           C  
ATOM   4764  O   GLY A 597      30.024  -1.015   8.615  1.00 73.19           O  
ATOM   4765  N   LYS A 598      31.242  -2.863   8.908  1.00 75.62           N  
ATOM   4766  CA  LYS A 598      30.064  -3.733   9.028  1.00 75.62           C  
ATOM   4767  C   LYS A 598      29.367  -3.493  10.367  1.00 75.62           C  
ATOM   4768  CB  LYS A 598      30.449  -5.207   8.835  1.00 75.62           C  
ATOM   4769  O   LYS A 598      29.953  -3.712  11.428  1.00 75.62           O  
ATOM   4770  CG  LYS A 598      29.205  -6.111   8.816  1.00 75.62           C  
ATOM   4771  CD  LYS A 598      29.583  -7.581   8.608  1.00 75.62           C  
ATOM   4772  CE  LYS A 598      28.307  -8.433   8.627  1.00 75.62           C  
ATOM   4773  NZ  LYS A 598      28.601  -9.874   8.427  1.00 75.62           N  
ATOM   4774  N   LYS A 599      28.082  -3.135  10.309  1.00 87.00           N  
ATOM   4775  CA  LYS A 599      27.214  -3.007  11.485  1.00 87.00           C  
ATOM   4776  C   LYS A 599      26.552  -4.341  11.825  1.00 87.00           C  
ATOM   4777  CB  LYS A 599      26.188  -1.880  11.289  1.00 87.00           C  
ATOM   4778  O   LYS A 599      25.961  -4.989  10.964  1.00 87.00           O  
ATOM   4779  CG  LYS A 599      26.895  -0.522  11.154  1.00 87.00           C  
ATOM   4780  CD  LYS A 599      25.902   0.639  11.050  1.00 87.00           C  
ATOM   4781  CE  LYS A 599      26.707   1.938  10.921  1.00 87.00           C  
ATOM   4782  NZ  LYS A 599      25.841   3.139  10.977  1.00 87.00           N  
ATOM   4783  N   THR A 600      26.648  -4.738  13.089  1.00 87.38           N  
ATOM   4784  CA  THR A 600      25.884  -5.845  13.674  1.00 87.38           C  
ATOM   4785  C   THR A 600      24.777  -5.246  14.523  1.00 87.38           C  
ATOM   4786  CB  THR A 600      26.777  -6.755  14.526  1.00 87.38           C  
ATOM   4787  O   THR A 600      25.079  -4.532  15.476  1.00 87.38           O  
ATOM   4788  CG2 THR A 600      26.019  -7.973  15.055  1.00 87.38           C  
ATOM   4789  OG1 THR A 600      27.843  -7.226  13.730  1.00 87.38           O  
ATOM   4790  N   TRP A 601      23.522  -5.501  14.157  1.00 91.00           N  
ATOM   4791  CA  TRP A 601      22.354  -4.900  14.798  1.00 91.00           C  
ATOM   4792  C   TRP A 601      21.760  -5.805  15.879  1.00 91.00           C  
ATOM   4793  CB  TRP A 601      21.297  -4.553  13.752  1.00 91.00           C  
ATOM   4794  O   TRP A 601      21.605  -7.013  15.679  1.00 91.00           O  
ATOM   4795  CG  TRP A 601      21.732  -3.626  12.659  1.00 91.00           C  
ATOM   4796  CD1 TRP A 601      22.218  -4.001  11.455  1.00 91.00           C  
ATOM   4797  CD2 TRP A 601      21.680  -2.166  12.630  1.00 91.00           C  
ATOM   4798  CE2 TRP A 601      22.175  -1.724  11.366  1.00 91.00           C  
ATOM   4799  CE3 TRP A 601      21.255  -1.169  13.535  1.00 91.00           C  
ATOM   4800  NE1 TRP A 601      22.491  -2.884  10.693  1.00 91.00           N  
ATOM   4801  CH2 TRP A 601      21.829   0.596  11.940  1.00 91.00           C  
ATOM   4802  CZ2 TRP A 601      22.244  -0.370  11.011  1.00 91.00           C  
ATOM   4803  CZ3 TRP A 601      21.356   0.196  13.199  1.00 91.00           C  
ATOM   4804  N   PHE A 602      21.373  -5.205  16.998  1.00 92.00           N  
ATOM   4805  CA  PHE A 602      20.823  -5.878  18.171  1.00 92.00           C  
ATOM   4806  C   PHE A 602      19.367  -5.466  18.378  1.00 92.00           C  
ATOM   4807  CB  PHE A 602      21.686  -5.556  19.393  1.00 92.00           C  
ATOM   4808  O   PHE A 602      19.007  -4.308  18.154  1.00 92.00           O  
ATOM   4809  CG  PHE A 602      23.123  -6.024  19.265  1.00 92.00           C  
ATOM   4810  CD1 PHE A 602      23.488  -7.314  19.686  1.00 92.00           C  
ATOM   4811  CD2 PHE A 602      24.091  -5.179  18.696  1.00 92.00           C  
ATOM   4812  CE1 PHE A 602      24.818  -7.751  19.558  1.00 92.00           C  
ATOM   4813  CE2 PHE A 602      25.414  -5.626  18.537  1.00 92.00           C  
ATOM   4814  CZ  PHE A 602      25.781  -6.908  18.978  1.00 92.00           C  
ATOM   4815  N   ASN A 603      18.529  -6.419  18.786  1.00 91.81           N  
ATOM   4816  CA  ASN A 603      17.111  -6.155  18.978  1.00 91.81           C  
ATOM   4817  C   ASN A 603      16.887  -5.323  20.248  1.00 91.81           C  
ATOM   4818  CB  ASN A 603      16.326  -7.474  18.998  1.00 91.81           C  
ATOM   4819  O   ASN A 603      17.483  -5.655  21.270  1.00 91.81           O  
ATOM   4820  CG  ASN A 603      14.832  -7.228  18.896  1.00 91.81           C  
ATOM   4821  ND2 ASN A 603      14.260  -7.402  17.727  1.00 91.81           N  
ATOM   4822  OD1 ASN A 603      14.179  -6.802  19.833  1.00 91.81           O  
ATOM   4823  N   PRO A 604      16.023  -4.287  20.227  1.00 89.25           N  
ATOM   4824  CA  PRO A 604      15.720  -3.479  21.406  1.00 89.25           C
[truncated: 169,533 more chars]
