# Supplementary material for: New antibacterial candidates against Acinetobacter baumannii discovered by in silico-driven chemogenomics repurposing
Source: PLoS One. 2024 Sep 26;19(9):e0307913. doi: 10.1371/journal.pone.0307913 (PMC11426455; doi:10.1371/journal.pone.0307913)
Supplement: S2 File — (PDF) [file pone.0307913.s009.pdb]

MODEL        1
ATOM      1  N   ASP A   7     -12.152 -56.143  -6.287  1.00  0.40      0    N  
ATOM      2  CA  ASP A   7     -11.888 -55.938  -4.819  1.00  0.40      0    C  
ATOM      3  C   ASP A   7     -11.496 -54.492  -4.546  1.00  0.40      0    C  
ATOM      4  O   ASP A   7     -10.994 -53.865  -5.478  1.00  0.40      0    O  
ATOM      5  CB  ASP A   7     -10.768 -56.916  -4.368  1.00  0.40      0    C  
ATOM      6  CG  ASP A   7     -11.130 -58.352  -4.716  1.00  0.40      0    C  
ATOM      7  OD1 ASP A   7     -12.248 -58.526  -5.271  1.00  0.40      0    O  
ATOM      8  OD2 ASP A   7     -10.268 -59.230  -4.528  1.00  0.40      0    O  
ATOM      9  H1  ASP A   7     -11.432 -55.695  -6.807  1.00  0.00      0    H  
ATOM     10  HA  ASP A   7     -12.757 -56.113  -4.354  1.00  0.00      0    H  
ATOM     11  HB2 ASP A   7      -9.945 -56.666  -4.844  1.00  0.00      0    H  
ATOM     12  HB3 ASP A   7     -10.675 -56.833  -3.394  1.00  0.00      0    H  
ATOM     13  H2  ASP A   7     -12.156 -57.119  -6.478  1.00  0.00      0    H  
ATOM     14  H3  ASP A   7     -13.035 -55.746  -6.511  1.00  0.00      0    H  
ATOM     15  N   PRO A   8     -11.711 -53.886  -3.382  1.00  0.58      0    N  
ATOM     16  CA  PRO A   8     -11.234 -52.535  -3.099  1.00  0.58      0    C  
ATOM     17  C   PRO A   8      -9.789 -52.542  -2.607  1.00  0.58      0    C  
ATOM     18  O   PRO A   8      -9.345 -53.521  -2.009  1.00  0.58      0    O  
ATOM     19  CB  PRO A   8     -12.205 -52.073  -2.003  1.00  0.58      0    C  
ATOM     20  CG  PRO A   8     -12.504 -53.347  -1.204  1.00  0.58      0    C  
ATOM     21  CD  PRO A   8     -12.467 -54.457  -2.262  1.00  0.58      0    C  
ATOM     22  HA  PRO A   8     -11.330 -51.943  -3.911  1.00  0.00      0    H  
ATOM     23  HB2 PRO A   8     -11.782 -51.391  -1.412  1.00  0.00      0    H  
ATOM     24  HB3 PRO A   8     -13.045 -51.710  -2.396  1.00  0.00      0    H  
ATOM     25  HG2 PRO A   8     -11.804 -53.491  -0.518  1.00  0.00      0    H  
ATOM     26  HG3 PRO A   8     -13.401 -53.285  -0.789  1.00  0.00      0    H  
ATOM     27  HD2 PRO A   8     -12.011 -55.274  -1.899  1.00  0.00      0    H  
ATOM     28  HD3 PRO A   8     -13.399 -54.705  -2.545  1.00  0.00      0    H  
ATOM     29  N   GLU A   9      -9.028 -51.462  -2.867  1.00  0.64      0    N  
ATOM     30  CA  GLU A   9      -7.630 -51.342  -2.497  1.00  0.64      0    C  
ATOM     31  C   GLU A   9      -7.433 -50.551  -1.216  1.00  0.64      0    C  
ATOM     32  O   GLU A   9      -8.329 -49.856  -0.743  1.00  0.64      0    O  
ATOM     33  CB  GLU A   9      -6.811 -50.609  -3.575  1.00  0.64      0    C  
ATOM     34  CG  GLU A   9      -6.839 -51.276  -4.963  1.00  0.64      0    C  
ATOM     35  CD  GLU A   9      -5.892 -50.544  -5.907  1.00  0.64      0    C  
ATOM     36  OE1 GLU A   9      -5.207 -49.592  -5.422  1.00  0.64      0    O  
ATOM     37  OE2 GLU A   9      -5.829 -50.936  -7.092  1.00  0.64      0    O  
ATOM     38  H   GLU A   9      -9.554 -50.700  -3.373  1.00  0.00      0    H  
ATOM     39  HA  GLU A   9      -7.227 -52.267  -2.385  1.00  0.00      0    H  
ATOM     40  HB2 GLU A   9      -7.189 -49.707  -3.677  1.00  0.00      0    H  
ATOM     41  HB3 GLU A   9      -5.874 -50.589  -3.279  1.00  0.00      0    H  
ATOM     42  HG2 GLU A   9      -6.520 -52.185  -4.866  1.00  0.00      0    H  
ATOM     43  HG3 GLU A   9      -7.736 -51.194  -5.319  1.00  0.00      0    H  
ATOM     44  N   TYR A  10      -6.206 -50.612  -0.643  1.00  0.73      0    N  
ATOM     45  CA  TYR A  10      -5.743 -49.738   0.424  1.00  0.73      0    C  
ATOM     46  C   TYR A  10      -5.943 -48.258   0.104  1.00  0.73      0    C  
ATOM     47  O   TYR A  10      -5.497 -47.753  -0.932  1.00  0.73      0    O  
ATOM     48  CB  TYR A  10      -4.241 -50.033   0.746  1.00  0.73      0    C  
ATOM     49  CG  TYR A  10      -3.577 -49.086   1.715  1.00  0.73      0    C  
ATOM     50  CD1 TYR A  10      -4.082 -48.912   3.012  1.00  0.73      0    C  
ATOM     51  CD2 TYR A  10      -2.436 -48.359   1.323  1.00  0.73      0    C  
ATOM     52  CE1 TYR A  10      -3.457 -48.028   3.902  1.00  0.73      0    C  
ATOM     53  CE2 TYR A  10      -1.818 -47.465   2.210  1.00  0.73      0    C  
ATOM     54  CZ  TYR A  10      -2.329 -47.310   3.502  1.00  0.73      0    C  
ATOM     55  OH  TYR A  10      -1.717 -46.442   4.420  1.00  0.73      0    O  
ATOM     56  H   TYR A  10      -5.603 -51.376  -1.058  1.00  0.00      0    H  
ATOM     57  HA  TYR A  10      -6.274 -49.949   1.262  1.00  0.00      0    H  
ATOM     58  HB2 TYR A  10      -4.196 -50.962   1.121  1.00  0.00      0    H  
ATOM     59  HB3 TYR A  10      -3.741 -50.006  -0.123  1.00  0.00      0    H  
ATOM     60  HD1 TYR A  10      -4.886 -49.415   3.303  1.00  0.00      0    H  
ATOM     61  HD2 TYR A  10      -2.067 -48.482   0.413  1.00  0.00      0    H  
ATOM     62  HE1 TYR A  10      -3.821 -47.913   4.828  1.00  0.00      0    H  
ATOM     63  HE2 TYR A  10      -1.021 -46.944   1.921  1.00  0.00      0    H  
ATOM     64  HH  TYR A  10      -2.413 -45.839   4.793  1.00  0.00      0    H  
ATOM     65  N   GLN A  11      -6.618 -47.568   1.034  1.00  0.71      0    N  
ATOM     66  CA  GLN A  11      -6.890 -46.159   1.025  1.00  0.71      0    C  
ATOM     67  C   GLN A  11      -6.512 -45.661   2.407  1.00  0.71      0    C  
ATOM     68  O   GLN A  11      -7.029 -46.149   3.409  1.00  0.71      0    O  
ATOM     69  CB  GLN A  11      -8.404 -45.941   0.753  1.00  0.71      0    C  
ATOM     70  CG  GLN A  11      -8.906 -44.483   0.856  1.00  0.71      0    C  
ATOM     71  CD  GLN A  11      -8.115 -43.555  -0.060  1.00  0.71      0    C  
ATOM     72  H   GLN A  11      -6.955 -48.207   1.832  1.00  0.00      0    H  
ATOM     73  HA  GLN A  11      -6.289 -45.722   0.371  1.00  0.00      0    H  
ATOM     74  HB2 GLN A  11      -8.610 -46.270  -0.174  1.00  0.00      0    H  
ATOM     75  HB3 GLN A  11      -8.927 -46.492   1.413  1.00  0.00      0    H  
ATOM     76  HG2 GLN A  11      -9.860 -44.462   0.587  1.00  0.00      0    H  
ATOM     77  HG3 GLN A  11      -8.795 -44.181   1.793  1.00  0.00      0    H  
ATOM     78  OE1 GLN A  11      -7.063 -43.035   0.316  1.00  0.00      0    O  
ATOM     79  NE2 GLN A  11      -8.620 -43.338  -1.294  1.00  0.00      0    N  
ATOM     80 HE21 GLN A  11      -8.154 -42.728  -1.937  1.00  0.00      0    H  
ATOM     81 HE22 GLN A  11      -9.483 -43.814  -1.545  1.00  0.00      0    H  
ATOM     82  N   ALA A  12      -5.566 -44.705   2.495  1.00  0.86      0    N  
ATOM     83  CA  ALA A  12      -5.123 -44.137   3.754  1.00  0.86      0    C  
ATOM     84  C   ALA A  12      -6.052 -43.027   4.237  1.00  0.86      0    C  
ATOM     85  O   ALA A  12      -6.211 -42.775   5.433  1.00  0.86      0    O  
ATOM     86  CB  ALA A  12      -3.698 -43.585   3.568  1.00  0.86      0    C  
ATOM     87  H   ALA A  12      -5.182 -44.413   1.564  1.00  0.00      0    H  
ATOM     88  HA  ALA A  12      -5.107 -44.866   4.456  1.00  0.00      0    H  
ATOM     89  HB1 ALA A  12      -3.397 -43.168   4.422  1.00  0.00      0    H  
ATOM     90  HB2 ALA A  12      -3.088 -44.334   3.323  1.00  0.00      0    H  
ATOM     91  HB3 ALA A  12      -3.706 -42.903   2.841  1.00  0.00      0    H  
ATOM     92  N   ASN A  13      -6.744 -42.353   3.291  1.00  0.77      0    N  
ATOM     93  CA  ASN A  13      -7.682 -41.288   3.581  1.00  0.77      0    C  
ATOM     94  C   ASN A  13      -8.847 -41.766   4.460  1.00  0.77      0    C  
ATOM     95  O   ASN A  13      -9.354 -42.876   4.307  1.00  0.77      0    O  
ATOM     96  CB  ASN A  13      -8.166 -40.659   2.248  1.00  0.77      0    C  
ATOM     97  CG  ASN A  13      -8.769 -39.278   2.451  1.00  0.77      0    C  
ATOM     98  H   ASN A  13      -6.530 -42.683   2.314  1.00  0.00      0    H  
ATOM     99  HA  ASN A  13      -7.190 -40.584   4.114  1.00  0.00      0    H  
ATOM    100  HB2 ASN A  13      -7.384 -40.583   1.644  1.00  0.00      0    H  
ATOM    101  HB3 ASN A  13      -8.855 -41.257   1.860  1.00  0.00      0    H  
ATOM    102  OD1 ASN A  13      -9.973 -39.130   2.643  1.00  0.00      0    O  
ATOM    103  ND2 ASN A  13      -7.921 -38.225   2.419  1.00  0.00      0    N  
ATOM    104 HD22 ASN A  13      -6.950 -38.404   2.259  1.00  0.00      0    H  
ATOM    105 HD21 ASN A  13      -8.264 -37.310   2.551  1.00  0.00      0    H  
ATOM    106  N   THR A  14      -9.237 -40.941   5.454  1.00  0.73      0    N  
ATOM    107  CA  THR A  14     -10.274 -41.229   6.450  1.00  0.73      0    C  
ATOM    108  C   THR A  14      -9.797 -42.132   7.564  1.00  0.73      0    C  
ATOM    109  O   THR A  14      -9.949 -41.795   8.736  1.00  0.73      0    O  
ATOM    110  CB  THR A  14     -11.633 -41.665   5.913  1.00  0.73      0    C  
ATOM    111  OG1 THR A  14     -12.144 -40.618   5.104  1.00  0.73      0    O  
ATOM    112  CG2 THR A  14     -12.658 -41.863   7.041  1.00  0.73      0    C  
ATOM    113  H   THR A  14      -8.702 -40.022   5.452  1.00  0.00      0    H  
ATOM    114  HA  THR A  14     -10.573 -40.345   6.855  1.00  0.00      0    H  
ATOM    115  HB  THR A  14     -11.510 -42.491   5.331  1.00  0.00      0    H  
ATOM    116 HG21 THR A  14     -12.187 -42.166   7.869  1.00  0.00      0    H  
ATOM    117 HG22 THR A  14     -13.126 -40.998   7.221  1.00  0.00      0    H  
ATOM    118 HG23 THR A  14     -13.327 -42.554   6.765  1.00  0.00      0    H  
ATOM    119  HG1 THR A  14     -11.437 -40.280   4.470  1.00  0.00      0    H  
ATOM    120  N   ILE A  15      -9.164 -43.290   7.258  1.00  0.80      0    N  
ATOM    121  CA  ILE A  15      -8.733 -44.234   8.288  1.00  0.80      0    C  
ATOM    122  C   ILE A  15      -7.708 -43.658   9.250  1.00  0.80      0    C  
ATOM    123  O   ILE A  15      -7.815 -43.845  10.462  1.00  0.80      0    O  
ATOM    124  CB  ILE A  15      -8.277 -45.615   7.788  1.00  0.80      0    C  
ATOM    125  CG1 ILE A  15      -6.930 -45.652   7.019  1.00  0.80      0    C  
ATOM    126  CG2 ILE A  15      -9.415 -46.222   6.941  1.00  0.80      0    C  
ATOM    127  CD1 ILE A  15      -6.296 -47.049   6.947  1.00  0.80      0    C  
ATOM    128  H   ILE A  15      -9.019 -43.437   6.242  1.00  0.00      0    H  
ATOM    129  HA  ILE A  15      -9.560 -44.447   8.836  1.00  0.00      0    H  
ATOM    130  HB  ILE A  15      -8.176 -46.223   8.595  1.00  0.00      0    H  
ATOM    131 HG12 ILE A  15      -7.090 -45.325   6.094  1.00  0.00      0    H  
ATOM    132 HG13 ILE A  15      -6.295 -45.040   7.480  1.00  0.00      0    H  
ATOM    133 HG21 ILE A  15      -9.190 -47.168   6.728  1.00  0.00      0    H  
ATOM    134 HG22 ILE A  15     -10.262 -46.183   7.462  1.00  0.00      0    H  
ATOM    135 HG23 ILE A  15      -9.508 -45.697   6.101  1.00  0.00      0    H  
ATOM    136 HD11 ILE A  15      -6.926 -47.663   6.482  1.00  0.00      0    H  
ATOM    137 HD12 ILE A  15      -5.441 -46.987   6.441  1.00  0.00      0    H  
ATOM    138 HD13 ILE A  15      -6.124 -47.370   7.873  1.00  0.00      0    H  
ATOM    139  N   GLU A  16      -6.708 -42.906   8.737  1.00  0.81      0    N  
ATOM    140  CA  GLU A  16      -5.677 -42.310   9.558  1.00  0.81      0    C  
ATOM    141  C   GLU A  16      -6.184 -41.258  10.552  1.00  0.81      0    C  
ATOM    142  O   GLU A  16      -5.848 -41.394  11.730  1.00  0.81      0    O  
ATOM    143  CB  GLU A  16      -4.491 -41.791   8.705  1.00  0.81      0    C  
ATOM    144  CG  GLU A  16      -3.776 -42.888   7.878  1.00  0.81      0    C  
ATOM    145  CD  GLU A  16      -2.612 -42.336   7.068  1.00  0.81      0    C  
ATOM    146  OE1 GLU A  16      -2.509 -41.091   6.920  1.00  0.81      0    O  
ATOM    147  OE2 GLU A  16      -1.772 -43.149   6.601  1.00  0.81      0    O  
ATOM    148  H   GLU A  16      -6.758 -42.802   7.698  1.00  0.00      0    H  
ATOM    149  HA  GLU A  16      -5.185 -43.041  10.078  1.00  0.00      0    H  
ATOM    150  HB2 GLU A  16      -4.846 -41.134   8.071  1.00  0.00      0    H  
ATOM    151  HB3 GLU A  16      -3.828 -41.410   9.317  1.00  0.00      0    H  
ATOM    152  HG2 GLU A  16      -3.421 -43.548   8.506  1.00  0.00      0    H  
ATOM    153  HG3 GLU A  16      -4.428 -43.262   7.253  1.00  0.00      0    H  
ATOM    154  N   PRO A  17      -7.017 -40.258  10.231  1.00  0.83      0    N  
ATOM    155  CA  PRO A  17      -7.671 -39.407  11.223  1.00  0.83      0    C  
ATOM    156  C   PRO A  17      -8.447 -40.115  12.317  1.00  0.83      0    C  
ATOM    157  O   PRO A  17      -8.347 -39.695  13.470  1.00  0.83      0    O  
ATOM    158  CB  PRO A  17      -8.588 -38.508  10.384  1.00  0.83      0    C  
ATOM    159  CG  PRO A  17      -7.822 -38.336   9.073  1.00  0.83      0    C  
ATOM    160  CD  PRO A  17      -7.151 -39.698   8.882  1.00  0.83      0    C  
ATOM    161  HA  PRO A  17      -6.981 -38.758  11.638  1.00  0.00      0    H  
ATOM    162  HB2 PRO A  17      -9.465 -38.948  10.214  1.00  0.00      0    H  
ATOM    163  HB3 PRO A  17      -8.724 -37.625  10.821  1.00  0.00      0    H  
ATOM    164  HG2 PRO A  17      -8.450 -38.145   8.333  1.00  0.00      0    H  
ATOM    165  HG3 PRO A  17      -7.146 -37.620   9.164  1.00  0.00      0    H  
ATOM    166  HD2 PRO A  17      -7.717 -40.293   8.301  1.00  0.00      0    H  
ATOM    167  HD3 PRO A  17      -6.250 -39.591   8.446  1.00  0.00      0    H  
ATOM    168  N   SER A  18      -9.239 -41.160  11.990  1.00  0.83      0    N  
ATOM    169  CA  SER A  18     -10.062 -41.866  12.969  1.00  0.83      0    C  
ATOM    170  C   SER A  18      -9.255 -42.514  14.074  1.00  0.83      0    C  
ATOM    171  O   SER A  18      -9.453 -42.237  15.254  1.00  0.83      0    O  
ATOM    172  CB  SER A  18     -10.904 -42.989  12.309  1.00  0.83      0    C  
ATOM    173  OG  SER A  18     -11.794 -42.432  11.343  1.00  0.83      0    O  
ATOM    174  H   SER A  18      -9.206 -41.412  10.978  1.00  0.00      0    H  
ATOM    175  HA  SER A  18     -10.688 -41.187  13.394  1.00  0.00      0    H  
ATOM    176  HB2 SER A  18     -10.289 -43.619  11.860  1.00  0.00      0    H  
ATOM    177  HB3 SER A  18     -11.430 -43.440  13.014  1.00  0.00      0    H  
ATOM    178  HG  SER A  18     -11.288 -42.233  10.506  1.00  0.00      0    H  
ATOM    179  N   VAL A  19      -8.236 -43.323  13.712  1.00  0.83      0    N  
ATOM    180  CA  VAL A  19      -7.405 -44.009  14.694  1.00  0.83      0    C  
ATOM    181  C   VAL A  19      -6.506 -43.062  15.478  1.00  0.83      0    C  
ATOM    182  O   VAL A  19      -6.218 -43.289  16.651  1.00  0.83      0    O  
ATOM    183  CB  VAL A  19      -6.592 -45.161  14.118  1.00  0.83      0    C  
ATOM    184  CG1 VAL A  19      -7.549 -46.235  13.566  1.00  0.83      0    C  
ATOM    185  CG2 VAL A  19      -5.637 -44.665  13.025  1.00  0.83      0    C  
ATOM    186  H   VAL A  19      -8.106 -43.406  12.685  1.00  0.00      0    H  
ATOM    187  HA  VAL A  19      -8.020 -44.473  15.355  1.00  0.00      0    H  
ATOM    188  HB  VAL A  19      -6.088 -45.590  14.855  1.00  0.00      0    H  
ATOM    189 HG11 VAL A  19      -7.017 -46.929  13.087  1.00  0.00      0    H  
ATOM    190 HG12 VAL A  19      -8.044 -46.650  14.325  1.00  0.00      0    H  
ATOM    191 HG13 VAL A  19      -8.191 -45.805  12.937  1.00  0.00      0    H  
ATOM    192 HG21 VAL A  19      -5.103 -45.437  12.687  1.00  0.00      0    H  
ATOM    193 HG22 VAL A  19      -6.173 -44.269  12.282  1.00  0.00      0    H  
ATOM    194 HG23 VAL A  19      -5.030 -43.975  13.414  1.00  0.00      0    H  
ATOM    195  N   GLN A  20      -6.076 -41.928  14.868  1.00  0.78      0    N  
ATOM    196  CA  GLN A  20      -5.360 -40.869  15.565  1.00  0.78      0    C  
ATOM    197  C   GLN A  20      -6.172 -40.280  16.703  1.00  0.78      0    C  
ATOM    198  O   GLN A  20      -5.668 -40.078  17.807  1.00  0.78      0    O  
ATOM    199  CB  GLN A  20      -4.998 -39.709  14.599  1.00  0.78      0    C  
ATOM    200  CG  GLN A  20      -3.829 -40.041  13.648  1.00  0.78      0    C  
ATOM    201  CD  GLN A  20      -3.720 -39.032  12.497  1.00  0.78      0    C  
ATOM    202  H   GLN A  20      -6.311 -41.893  13.849  1.00  0.00      0    H  
ATOM    203  HA  GLN A  20      -4.519 -41.271  15.960  1.00  0.00      0    H  
ATOM    204  HB2 GLN A  20      -5.796 -39.499  14.043  1.00  0.00      0    H  
ATOM    205  HB3 GLN A  20      -4.737 -38.915  15.141  1.00  0.00      0    H  
ATOM    206  HG2 GLN A  20      -2.984 -40.019  14.168  1.00  0.00      0    H  
ATOM    207  HG3 GLN A  20      -3.982 -40.944  13.265  1.00  0.00      0    H  
ATOM    208  OE1 GLN A  20      -4.178 -37.887  12.554  1.00  0.00      0    O  
ATOM    209  NE2 GLN A  20      -3.072 -39.476  11.393  1.00  0.00      0    N  
ATOM    210 HE21 GLN A  20      -2.976 -38.870  10.593  1.00  0.00      0    H  
ATOM    211 HE22 GLN A  20      -2.698 -40.413  11.401  1.00  0.00      0    H  
ATOM    212  N   GLN A  21      -7.470 -40.013  16.467  1.00  0.77      0    N  
ATOM    213  CA  GLN A  21      -8.359 -39.568  17.515  1.00  0.77      0    C  
ATOM    214  C   GLN A  21      -8.676 -40.653  18.546  1.00  0.77      0    C  
ATOM    215  O   GLN A  21      -8.631 -40.387  19.745  1.00  0.77      0    O  
ATOM    216  CB  GLN A  21      -9.625 -38.916  16.908  1.00  0.77      0    C  
ATOM    217  CG  GLN A  21     -10.373 -37.958  17.870  1.00  0.77      0    C  
ATOM    218  CD  GLN A  21      -9.486 -36.833  18.428  1.00  0.77      0    C  
ATOM    219  H   GLN A  21      -7.758 -40.157  15.478  1.00  0.00      0    H  
ATOM    220  HA  GLN A  21      -7.908 -38.803  18.011  1.00  0.00      0    H  
ATOM    221  HB2 GLN A  21      -9.360 -38.390  16.103  1.00  0.00      0    H  
ATOM    222  HB3 GLN A  21     -10.263 -39.638  16.644  1.00  0.00      0    H  
ATOM    223  HG2 GLN A  21     -11.132 -37.544  17.371  1.00  0.00      0    H  
ATOM    224  HG3 GLN A  21     -10.724 -38.495  18.635  1.00  0.00      0    H  
ATOM    225  OE1 GLN A  21      -8.777 -36.103  17.720  1.00  0.00      0    O  
ATOM    226  NE2 GLN A  21      -9.519 -36.670  19.772  1.00  0.00      0    N  
ATOM    227 HE21 GLN A  21      -8.951 -35.961  20.204  1.00  0.00      0    H  
ATOM    228 HE22 GLN A  21     -10.123 -37.274  20.312  1.00  0.00      0    H  
ATOM    229  N   ASP A  22      -8.936 -41.915  18.130  1.00  0.82      0    N  
ATOM    230  CA  ASP A  22      -9.175 -43.027  19.045  1.00  0.82      0    C  
ATOM    231  C   ASP A  22      -8.028 -43.326  20.009  1.00  0.82      0    C  
ATOM    232  O   ASP A  22      -8.250 -43.515  21.206  1.00  0.82      0    O  
ATOM    233  CB  ASP A  22      -9.494 -44.336  18.278  1.00  0.82      0    C  
ATOM    234  CG  ASP A  22     -10.938 -44.351  17.814  1.00  0.82      0    C  
ATOM    235  OD1 ASP A  22     -11.810 -43.983  18.647  1.00  0.82      0    O  
ATOM    236  OD2 ASP A  22     -11.185 -44.803  16.669  1.00  0.82      0    O  
ATOM    237  H   ASP A  22      -8.949 -42.015  17.089  1.00  0.00      0    H  
ATOM    238  HA  ASP A  22      -9.983 -42.774  19.617  1.00  0.00      0    H  
ATOM    239  HB2 ASP A  22      -8.901 -44.374  17.494  1.00  0.00      0    H  
ATOM    240  HB3 ASP A  22      -9.343 -45.087  18.894  1.00  0.00      0    H  
ATOM    241  N   TRP A  23      -6.761 -43.346  19.541  1.00  0.78      0    N  
ATOM    242  CA  TRP A  23      -5.605 -43.561  20.404  1.00  0.78      0    C  
ATOM    243  C   TRP A  23      -5.432 -42.487  21.475  1.00  0.78      0    C  
ATOM    244  O   TRP A  23      -5.145 -42.801  22.633  1.00  0.78      0    O  
ATOM    245  CB  TRP A  23      -4.287 -43.657  19.591  1.00  0.78      0    C  
ATOM    246  CG  TRP A  23      -4.165 -44.872  18.684  1.00  0.78      0    C  
ATOM    247  CD1 TRP A  23      -4.568 -46.166  18.887  1.00  0.78      0    C  
ATOM    248  CD2 TRP A  23      -3.585 -44.830  17.368  1.00  0.78      0    C  
ATOM    249  NE1 TRP A  23      -4.270 -46.939  17.783  1.00  0.78      0    N  
ATOM    250  CE2 TRP A  23      -3.695 -46.129  16.828  1.00  0.78      0    C  
ATOM    251  CE3 TRP A  23      -3.028 -43.785  16.633  1.00  0.78      0    C  
ATOM    252  CZ2 TRP A  23      -3.260 -46.399  15.537  1.00  0.78      0    C  
ATOM    253  CZ3 TRP A  23      -2.595 -44.057  15.329  1.00  0.78      0    C  
ATOM    254  CH2 TRP A  23      -2.713 -45.344  14.787  1.00  0.78      0    C  
ATOM    255  H   TRP A  23      -6.691 -43.194  18.512  1.00  0.00      0    H  
ATOM    256  HA  TRP A  23      -5.740 -44.447  20.883  1.00  0.00      0    H  
ATOM    257  HB2 TRP A  23      -4.213 -42.852  19.009  1.00  0.00      0    H  
ATOM    258  HB3 TRP A  23      -3.522 -43.692  20.228  1.00  0.00      0    H  
ATOM    259  HD1 TRP A  23      -5.013 -46.504  19.713  1.00  0.00      0    H  
ATOM    260  HE1 TRP A  23      -4.440 -47.913  17.690  1.00  0.00      0    H  
ATOM    261  HE3 TRP A  23      -2.936 -42.873  17.007  1.00  0.00      0    H  
ATOM    262  HZ2 TRP A  23      -3.332 -47.321  15.148  1.00  0.00      0    H  
ATOM    263  HZ3 TRP A  23      -2.201 -43.323  14.792  1.00  0.00      0    H  
ATOM    264  HH2 TRP A  23      -2.407 -45.518  13.859  1.00  0.00      0    H  
ATOM    265  N   GLU A  24      -5.627 -41.204  21.102  1.00  0.76      0    N  
ATOM    266  CA  GLU A  24      -5.619 -40.063  22.005  1.00  0.76      0    C  
ATOM    267  C   GLU A  24      -6.768 -40.110  23.016  1.00  0.76      0    C  
ATOM    268  O   GLU A  24      -6.574 -39.992  24.225  1.00  0.76      0    O  
ATOM    269  CB  GLU A  24      -5.698 -38.767  21.158  1.00  0.76      0    C  
ATOM    270  CG  GLU A  24      -5.387 -37.462  21.930  1.00  0.76      0    C  
ATOM    271  CD  GLU A  24      -3.914 -37.359  22.320  1.00  0.76      0    C  
ATOM    272  OE1 GLU A  24      -3.064 -37.395  21.391  1.00  0.76      0    O  
ATOM    273  OE2 GLU A  24      -3.634 -37.210  23.534  1.00  0.76      0    O  
ATOM    274  H   GLU A  24      -5.791 -41.104  20.060  1.00  0.00      0    H  
ATOM    275  HA  GLU A  24      -4.739 -40.030  22.506  1.00  0.00      0    H  
ATOM    276  HB2 GLU A  24      -5.035 -38.843  20.436  1.00  0.00      0    H  
ATOM    277  HB3 GLU A  24      -6.616 -38.691  20.815  1.00  0.00      0    H  
ATOM    278  HG2 GLU A  24      -5.594 -36.711  21.341  1.00  0.00      0    H  
ATOM    279  HG3 GLU A  24      -5.914 -37.467  22.752  1.00  0.00      0    H  
ATOM    280  N   ASN A  25      -8.006 -40.404  22.547  1.00  0.79      0    N  
ATOM    281  CA  ASN A  25      -9.197 -40.540  23.379  1.00  0.79      0    C  
ATOM    282  C   ASN A  25      -9.061 -41.635  24.438  1.00  0.79      0    C  
ATOM    283  O   ASN A  25      -9.466 -41.471  25.589  1.00  0.79      0    O  
ATOM    284  CB  ASN A  25     -10.450 -40.909  22.530  1.00  0.79      0    C  
ATOM    285  CG  ASN A  25     -10.918 -39.785  21.610  1.00  0.79      0    C  
ATOM    286  H   ASN A  25      -8.025 -40.528  21.499  1.00  0.00      0    H  
ATOM    287  HA  ASN A  25      -9.316 -39.665  23.876  1.00  0.00      0    H  
ATOM    288  HB2 ASN A  25     -10.218 -41.703  21.974  1.00  0.00      0    H  
ATOM    289  HB3 ASN A  25     -11.188 -41.136  23.160  1.00  0.00      0    H  
ATOM    290  OD1 ASN A  25     -10.547 -38.613  21.691  1.00  0.00      0    O  
ATOM    291  ND2 ASN A  25     -11.831 -40.159  20.679  1.00  0.00      0    N  
ATOM    292 HD22 ASN A  25     -12.147 -41.096  20.638  1.00  0.00      0    H  
ATOM    293 HD21 ASN A  25     -12.177 -39.474  20.039  1.00  0.00      0    H  
ATOM    294  N   ARG A  26      -8.472 -42.789  24.062  1.00  0.74      0    N  
ATOM    295  CA  ARG A  26      -8.268 -43.922  24.950  1.00  0.74      0    C  
ATOM    296  C   ARG A  26      -7.085 -43.775  25.895  1.00  0.74      0    C  
ATOM    297  O   ARG A  26      -6.975 -44.526  26.860  1.00  0.74      0    O  
ATOM    298  CB  ARG A  26      -8.073 -45.226  24.139  1.00  0.74      0    C  
ATOM    299  CG  ARG A  26      -9.357 -45.681  23.425  1.00  0.74      0    C  
ATOM    300  CD  ARG A  26      -9.190 -46.991  22.653  1.00  0.74      0    C  
ATOM    301  NE  ARG A  26     -10.507 -47.225  21.987  1.00  0.74      0    N  
ATOM    302  CZ  ARG A  26     -10.795 -48.374  21.372  1.00  0.74      0    C  
ATOM    303  NH1 ARG A  26     -11.734 -48.399  20.428  1.00  0.74      0    N  
ATOM    304  NH2 ARG A  26     -10.118 -49.494  21.578  1.00  0.74      0    N  
ATOM    305  H   ARG A  26      -8.172 -42.790  23.053  1.00  0.00      0    H  
ATOM    306  HA  ARG A  26      -9.113 -44.052  25.511  1.00  0.00      0    H  
ATOM    307  HB2 ARG A  26      -7.383 -45.061  23.453  1.00  0.00      0    H  
ATOM    308  HB3 ARG A  26      -7.802 -45.940  24.764  1.00  0.00      0    H  
ATOM    309  HG2 ARG A  26     -10.081 -45.811  24.105  1.00  0.00      0    H  
ATOM    310  HG3 ARG A  26      -9.638 -44.972  22.776  1.00  0.00      0    H  
ATOM    311  HD2 ARG A  26      -8.513 -46.869  21.976  1.00  0.00      0    H  
ATOM    312  HD3 ARG A  26      -9.025 -47.703  23.284  1.00  0.00      0    H  
ATOM    313  HE  ARG A  26     -11.174 -46.501  22.010  1.00  0.00      0    H  
ATOM    314 HH11 ARG A  26     -12.215 -47.574  20.155  1.00  0.00      0    H  
ATOM    315 HH12 ARG A  26     -11.960 -49.275  19.981  1.00  0.00      0    H  
ATOM    316 HH21 ARG A  26      -9.336 -49.450  22.223  1.00  0.00      0    H  
ATOM    317 HH22 ARG A  26     -10.359 -50.332  21.127  1.00  0.00      0    H  
ATOM    318  N   LYS A  27      -6.173 -42.810  25.650  1.00  0.76      0    N  
ATOM    319  CA  LYS A  27      -5.063 -42.472  26.533  1.00  0.76      0    C  
ATOM    320  C   LYS A  27      -4.056 -43.598  26.745  1.00  0.76      0    C  
ATOM    321  O   LYS A  27      -3.471 -43.757  27.815  1.00  0.76      0    O  
ATOM    322  CB  LYS A  27      -5.540 -41.921  27.902  1.00  0.76      0    C  
ATOM    323  CG  LYS A  27      -6.524 -40.754  27.775  1.00  0.76      0    C  
ATOM    324  CD  LYS A  27      -7.062 -40.317  29.143  1.00  0.76      0    C  
ATOM    325  CE  LYS A  27      -8.147 -39.251  29.003  1.00  0.76      0    C  
ATOM    326  NZ  LYS A  27      -8.662 -38.880  30.337  1.00  0.76      0    N  
ATOM    327  H   LYS A  27      -6.344 -42.310  24.734  1.00  0.00      0    H  
ATOM    328  HA  LYS A  27      -4.568 -41.668  26.141  1.00  0.00      0    H  
ATOM    329  HB2 LYS A  27      -5.989 -42.659  28.388  1.00  0.00      0    H  
ATOM    330  HB3 LYS A  27      -4.741 -41.607  28.399  1.00  0.00      0    H  
ATOM    331  HG2 LYS A  27      -6.056 -39.980  27.353  1.00  0.00      0    H  
ATOM    332  HG3 LYS A  27      -7.292 -41.037  27.204  1.00  0.00      0    H  
ATOM    333  HD2 LYS A  27      -7.452 -41.108  29.599  1.00  0.00      0    H  
ATOM    334  HD3 LYS A  27      -6.313 -39.939  29.674  1.00  0.00      0    H  
ATOM    335  HE2 LYS A  27      -7.753 -38.451  28.560  1.00  0.00      0    H  
ATOM    336  HE3 LYS A  27      -8.887 -39.620  28.447  1.00  0.00      0    H  
ATOM    337  HZ1 LYS A  27      -9.147 -38.006  30.280  1.00  0.00      0    H  
ATOM    338  HZ2 LYS A  27      -9.292 -39.587  30.664  1.00  0.00      0    H  
ATOM    339  HZ3 LYS A  27      -7.900 -38.793  30.980  1.00  0.00      0    H  
ATOM    340  N   VAL A  28      -3.777 -44.385  25.687  1.00  0.77      0    N  
ATOM    341  CA  VAL A  28      -2.907 -45.561  25.717  1.00  0.77      0    C  
ATOM    342  C   VAL A  28      -1.487 -45.234  26.156  1.00  0.77      0    C  
ATOM    343  O   VAL A  28      -0.827 -45.977  26.892  1.00  0.77      0    O  
ATOM    344  CB  VAL A  28      -2.876 -46.190  24.324  1.00  0.77      0    C  
ATOM    345  CG1 VAL A  28      -1.709 -47.194  24.167  1.00  0.77      0    C  
ATOM    346  CG2 VAL A  28      -4.241 -46.861  24.070  1.00  0.77      0    C  
ATOM    347  H   VAL A  28      -4.261 -44.064  24.800  1.00  0.00      0    H  
ATOM    348  HA  VAL A  28      -3.296 -46.219  26.383  1.00  0.00      0    H  
ATOM    349  HB  VAL A  28      -2.711 -45.466  23.655  1.00  0.00      0    H  
ATOM    350 HG11 VAL A  28      -2.079 -48.118  24.160  1.00  0.00      0    H  
ATOM    351 HG12 VAL A  28      -1.238 -47.007  23.310  1.00  0.00      0    H  
ATOM    352 HG13 VAL A  28      -1.083 -47.082  24.933  1.00  0.00      0    H  
ATOM    353 HG21 VAL A  28      -4.538 -47.310  24.909  1.00  0.00      0    H  
ATOM    354 HG22 VAL A  28      -4.898 -46.160  23.804  1.00  0.00      0    H  
ATOM    355 HG23 VAL A  28      -4.137 -47.530  23.339  1.00  0.00      0    H  
ATOM    356  N   PHE A  29      -1.002 -44.080  25.677  1.00  0.73      0    N  
ATOM    357  CA  PHE A  29       0.359 -43.619  25.800  1.00  0.73      0    C  
ATOM    358  C   PHE A  29       0.482 -42.661  26.966  1.00  0.73      0    C  
ATOM    359  O   PHE A  29       1.555 -42.119  27.212  1.00  0.73      0    O  
ATOM    360  CB  PHE A  29       0.802 -42.918  24.488  1.00  0.73      0    C  
ATOM    361  CG  PHE A  29       0.712 -43.900  23.349  1.00  0.73      0    C  
ATOM    362  CD1 PHE A  29      -0.485 -44.063  22.624  1.00  0.73      0    C  
ATOM    363  CD2 PHE A  29       1.819 -44.693  23.014  1.00  0.73      0    C  
ATOM    364  CE1 PHE A  29      -0.577 -45.010  21.597  1.00  0.73      0    C  
ATOM    365  CE2 PHE A  29       1.736 -45.634  21.981  1.00  0.73      0    C  
ATOM    366  CZ  PHE A  29       0.535 -45.797  21.278  1.00  0.73      0    C  
ATOM    367  H   PHE A  29      -1.752 -43.508  25.173  1.00  0.00      0    H  
ATOM    368  HA  PHE A  29       0.927 -44.419  26.020  1.00  0.00      0    H  
ATOM    369  HB2 PHE A  29       0.184 -42.193  24.321  1.00  0.00      0    H  
ATOM    370  HB3 PHE A  29       1.726 -42.654  24.596  1.00  0.00      0    H  
ATOM    371  HD1 PHE A  29      -1.271 -43.500  22.842  1.00  0.00      0    H  
ATOM    372  HD2 PHE A  29       2.672 -44.584  23.516  1.00  0.00      0    H  
ATOM    373  HE1 PHE A  29      -1.438 -45.119  21.098  1.00  0.00      0    H  
ATOM    374  HE2 PHE A  29       2.543 -46.193  21.748  1.00  0.00      0    H  
ATOM    375  HZ  PHE A  29       0.470 -46.474  20.549  1.00  0.00      0    H  
ATOM    376  N   LYS A  30      -0.610 -42.469  27.747  1.00  0.73      0    N  
ATOM    377  CA  LYS A  30      -0.523 -41.807  29.031  1.00  0.73      0    C  
ATOM    378  C   LYS A  30       0.329 -42.596  30.015  1.00  0.73      0    C  
ATOM    379  O   LYS A  30       0.262 -43.825  30.119  1.00  0.73      0    O  
ATOM    380  CB  LYS A  30      -1.899 -41.484  29.677  1.00  0.73      0    C  
ATOM    381  CG  LYS A  30      -1.717 -40.637  30.947  1.00  0.73      0    C  
ATOM    382  CD  LYS A  30      -2.959 -40.119  31.671  1.00  0.73      0    C  
ATOM    383  CE  LYS A  30      -2.464 -39.343  32.901  1.00  0.73      0    C  
ATOM    384  NZ  LYS A  30      -3.461 -38.376  33.382  1.00  0.73      0    N  
ATOM    385  H   LYS A  30      -1.489 -42.838  27.336  1.00  0.00      0    H  
ATOM    386  HA  LYS A  30      -0.105 -40.894  28.905  1.00  0.00      0    H  
ATOM    387  HB2 LYS A  30      -2.425 -40.969  29.031  1.00  0.00      0    H  
ATOM    388  HB3 LYS A  30      -2.325 -42.331  29.925  1.00  0.00      0    H  
ATOM    389  HG2 LYS A  30      -1.160 -41.186  31.618  1.00  0.00      0    H  
ATOM    390  HG3 LYS A  30      -1.124 -39.829  30.709  1.00  0.00      0    H  
ATOM    391  HD2 LYS A  30      -3.437 -39.504  31.087  1.00  0.00      0    H  
ATOM    392  HD3 LYS A  30      -3.493 -40.874  31.975  1.00  0.00      0    H  
ATOM    393  HE2 LYS A  30      -2.254 -40.006  33.626  1.00  0.00      0    H  
ATOM    394  HE3 LYS A  30      -1.617 -38.864  32.649  1.00  0.00      0    H  
ATOM    395  HZ1 LYS A  30      -3.559 -37.630  32.720  1.00  0.00      0    H  
ATOM    396  HZ2 LYS A  30      -4.348 -38.830  33.498  1.00  0.00      0    H  
ATOM    397  HZ3 LYS A  30      -3.170 -37.996  34.263  1.00  0.00      0    H  
ATOM    398  N   VAL A  31       1.163 -41.876  30.768  1.00  0.74      0    N  
ATOM    399  CA  VAL A  31       2.195 -42.452  31.576  1.00  0.74      0    C  
ATOM    400  C   VAL A  31       1.832 -42.332  33.038  1.00  0.74      0    C  
ATOM    401  O   VAL A  31       1.428 -41.272  33.516  1.00  0.74      0    O  
ATOM    402  CB  VAL A  31       3.471 -41.689  31.322  1.00  0.74      0    C  
ATOM    403  CG1 VAL A  31       4.640 -42.381  32.008  1.00  0.74      0    C  
ATOM    404  CG2 VAL A  31       3.703 -41.582  29.810  1.00  0.74      0    C  
ATOM    405  H   VAL A  31       0.985 -40.837  30.708  1.00  0.00      0    H  
ATOM    406  HA  VAL A  31       2.269 -43.432  31.355  1.00  0.00      0    H  
ATOM    407  HB  VAL A  31       3.390 -40.788  31.740  1.00  0.00      0    H  
ATOM    408 HG11 VAL A  31       4.422 -42.528  32.973  1.00  0.00      0    H  
ATOM    409 HG12 VAL A  31       4.812 -43.262  31.568  1.00  0.00      0    H  
ATOM    410 HG13 VAL A  31       5.457 -41.808  31.935  1.00  0.00      0    H  
ATOM    411 HG21 VAL A  31       4.546 -42.062  29.577  1.00  0.00      0    H  
ATOM    412 HG22 VAL A  31       2.931 -41.998  29.333  1.00  0.00      0    H  
ATOM    413 HG23 VAL A  31       3.779 -40.619  29.561  1.00  0.00      0    H  
ATOM    414  N   ALA A  32       1.955 -43.437  33.799  1.00  0.79      0    N  
ATOM    415  CA  ALA A  32       1.794 -43.435  35.237  1.00  0.79      0    C  
ATOM    416  C   ALA A  32       2.863 -42.615  35.965  1.00  0.79      0    C  
ATOM    417  O   ALA A  32       4.042 -42.647  35.620  1.00  0.79      0    O  
ATOM    418  CB  ALA A  32       1.807 -44.885  35.758  1.00  0.79      0    C  
ATOM    419  H   ALA A  32       2.179 -44.300  33.244  1.00  0.00      0    H  
ATOM    420  HA  ALA A  32       0.884 -43.042  35.468  1.00  0.00      0    H  
ATOM    421  HB1 ALA A  32       1.332 -45.469  35.105  1.00  0.00      0    H  
ATOM    422  HB2 ALA A  32       2.752 -45.186  35.857  1.00  0.00      0    H  
ATOM    423  HB3 ALA A  32       1.346 -44.917  36.641  1.00  0.00      0    H  
ATOM    424  N   ASP A  33       2.471 -41.855  37.000  1.00  0.55      0    N  
ATOM    425  CA  ASP A  33       3.354 -40.999  37.773  1.00  0.55      0    C  
ATOM    426  C   ASP A  33       4.432 -41.750  38.556  1.00  0.55      0    C  
ATOM    427  O   ASP A  33       5.587 -41.332  38.641  1.00  0.55      0    O  
ATOM    428  CB  ASP A  33       2.467 -40.100  38.660  1.00  0.55      0    C  
ATOM    429  CG  ASP A  33       1.555 -39.365  37.695  1.00  0.55      0    C  
ATOM    430  OD1 ASP A  33       0.337 -39.673  37.678  1.00  0.55      0    O  
ATOM    431  OD2 ASP A  33       2.111 -38.594  36.867  1.00  0.55      0    O  
ATOM    432  H   ASP A  33       1.437 -41.939  37.205  1.00  0.00      0    H  
ATOM    433  HA  ASP A  33       3.841 -40.393  37.113  1.00  0.00      0    H  
ATOM    434  HB2 ASP A  33       1.939 -40.669  39.228  1.00  0.00      0    H  
ATOM    435  HB3 ASP A  33       3.036 -39.467  39.107  1.00  0.00      0    H  
ATOM    436  N   THR A  34       4.082 -42.925  39.104  1.00  0.58      0    N  
ATOM    437  CA  THR A  34       5.022 -43.889  39.653  1.00  0.58      0    C  
ATOM    438  C   THR A  34       4.820 -45.182  38.892  1.00  0.58      0    C  
ATOM    439  O   THR A  34       3.770 -45.409  38.293  1.00  0.58      0    O  
ATOM    440  CB  THR A  34       4.882 -44.140  41.157  1.00  0.58      0    C  
ATOM    441  OG1 THR A  34       3.580 -44.596  41.507  1.00  0.58      0    O  
ATOM    442  CG2 THR A  34       5.103 -42.810  41.897  1.00  0.58      0    C  
ATOM    443  H   THR A  34       3.037 -43.088  39.099  1.00  0.00      0    H  
ATOM    444  HA  THR A  34       5.946 -43.564  39.489  1.00  0.00      0    H  
ATOM    445  HB  THR A  34       5.561 -44.866  41.436  1.00  0.00      0    H  
ATOM    446 HG21 THR A  34       4.416 -42.147  41.600  1.00  0.00      0    H  
ATOM    447 HG22 THR A  34       5.019 -42.960  42.882  1.00  0.00      0    H  
ATOM    448 HG23 THR A  34       6.017 -42.462  41.688  1.00  0.00      0    H  
ATOM    449  HG1 THR A  34       3.624 -45.517  41.912  1.00  0.00      0    H  
ATOM    450  N   VAL A  35       5.844 -46.061  38.840  1.00  0.54      0    N  
ATOM    451  CA  VAL A  35       5.747 -47.281  38.059  1.00  0.54      0    C  
ATOM    452  C   VAL A  35       5.762 -48.501  38.954  1.00  0.54      0    C  
ATOM    453  O   VAL A  35       6.801 -48.922  39.453  1.00  0.54      0    O  
ATOM    454  CB  VAL A  35       6.849 -47.444  37.019  1.00  0.54      0    C  
ATOM    455  CG1 VAL A  35       6.435 -48.622  36.116  1.00  0.54      0    C  
ATOM    456  CG2 VAL A  35       6.970 -46.154  36.196  1.00  0.54      0    C  
ATOM    457  H   VAL A  35       6.672 -45.785  39.393  1.00  0.00      0    H  
ATOM    458  HA  VAL A  35       4.869 -47.267  37.562  1.00  0.00      0    H  
ATOM    459  HB  VAL A  35       7.671 -47.721  37.477  1.00  0.00      0    H  
ATOM    460 HG11 VAL A  35       7.020 -49.404  36.314  1.00  0.00      0    H  
ATOM    461 HG12 VAL A  35       5.483 -48.854  36.301  1.00  0.00      0    H  
ATOM    462 HG13 VAL A  35       6.540 -48.352  35.162  1.00  0.00      0    H  
ATOM    463 HG21 VAL A  35       6.688 -45.382  36.762  1.00  0.00      0    H  
ATOM    464 HG22 VAL A  35       7.919 -46.040  35.911  1.00  0.00      0    H  
ATOM    465 HG23 VAL A  35       6.379 -46.224  35.395  1.00  0.00      0    H  
ATOM    466  N   GLU A  36       4.593 -49.146  39.106  1.00  0.57      0    N  
ATOM    467  CA  GLU A  36       4.432 -50.408  39.799  1.00  0.57      0    C  
ATOM    468  C   GLU A  36       4.721 -51.579  38.864  1.00  0.57      0    C  
ATOM    469  O   GLU A  36       3.867 -52.415  38.572  1.00  0.57      0    O  
ATOM    470  CB  GLU A  36       2.993 -50.514  40.364  1.00  0.57      0    C  
ATOM    471  CG  GLU A  36       2.593 -49.335  41.291  1.00  0.57      0    C  
ATOM    472  CD  GLU A  36       3.493 -49.179  42.518  1.00  0.57      0    C  
ATOM    473  OE1 GLU A  36       4.067 -50.196  42.982  1.00  0.57      0    O  
ATOM    474  OE2 GLU A  36       3.600 -48.016  42.993  1.00  0.57      0    O  
ATOM    475  H   GLU A  36       3.781 -48.632  38.660  1.00  0.00      0    H  
ATOM    476  HA  GLU A  36       5.058 -50.450  40.587  1.00  0.00      0    H  
ATOM    477  HB2 GLU A  36       2.374 -50.509  39.606  1.00  0.00      0    H  
ATOM    478  HB3 GLU A  36       2.941 -51.332  40.897  1.00  0.00      0    H  
ATOM    479  HG2 GLU A  36       2.658 -48.508  40.765  1.00  0.00      0    H  
ATOM    480  HG3 GLU A  36       1.679 -49.503  41.610  1.00  0.00      0    H  
ATOM    481  N   GLY A  37       5.948 -51.649  38.311  1.00  0.63      0    N  
ATOM    482  CA  GLY A  37       6.289 -52.673  37.336  1.00  0.63      0    C  
ATOM    483  C   GLY A  37       7.449 -52.285  36.465  1.00  0.63      0    C  
ATOM    484  O   GLY A  37       8.283 -51.462  36.819  1.00  0.63      0    O  
ATOM    485  H   GLY A  37       6.606 -50.920  38.641  1.00  0.00      0    H  
ATOM    486  HA2 GLY A  37       6.505 -53.538  37.826  1.00  0.00      0    H  
ATOM    487  HA3 GLY A  37       5.475 -52.862  36.756  1.00  0.00      0    H  
ATOM    488  N   LYS A  38       7.543 -52.897  35.275  1.00  0.79      0    N  
ATOM    489  CA  LYS A  38       8.643 -52.692  34.352  1.00  0.79      0    C  
ATOM    490  C   LYS A  38       8.482 -51.435  33.496  1.00  0.79      0    C  
ATOM    491  O   LYS A  38       7.487 -51.272  32.790  1.00  0.79      0    O  
ATOM    492  CB  LYS A  38       8.740 -53.950  33.455  1.00  0.79      0    C  
ATOM    493  CG  LYS A  38      10.031 -54.085  32.638  1.00  0.79      0    C  
ATOM    494  CD  LYS A  38       9.993 -55.363  31.777  1.00  0.79      0    C  
ATOM    495  CE  LYS A  38      11.296 -55.699  31.055  1.00  0.79      0    C  
ATOM    496  NZ  LYS A  38      11.752 -54.522  30.305  1.00  0.79      0    N  
ATOM    497  H   LYS A  38       6.738 -53.544  35.074  1.00  0.00      0    H  
ATOM    498  HA  LYS A  38       9.507 -52.608  34.881  1.00  0.00      0    H  
ATOM    499  HB2 LYS A  38       8.659 -54.755  34.046  1.00  0.00      0    H  
ATOM    500  HB3 LYS A  38       7.967 -53.932  32.818  1.00  0.00      0    H  
ATOM    501  HG2 LYS A  38      10.119 -53.300  32.037  1.00  0.00      0    H  
ATOM    502  HG3 LYS A  38      10.804 -54.142  33.257  1.00  0.00      0    H  
ATOM    503  HD2 LYS A  38       9.751 -56.137  32.375  1.00  0.00      0    H  
ATOM    504  HD3 LYS A  38       9.265 -55.257  31.088  1.00  0.00      0    H  
ATOM    505  HE2 LYS A  38      11.977 -55.956  31.733  1.00  0.00      0    H  
ATOM    506  HE3 LYS A  38      11.127 -56.456  30.432  1.00  0.00      0    H  
ATOM    507  HZ1 LYS A  38      12.692 -54.664  29.985  1.00  0.00      0    H  
ATOM    508  HZ2 LYS A  38      11.156 -54.370  29.512  1.00  0.00      0    H  
ATOM    509  HZ3 LYS A  38      11.726 -53.710  30.894  1.00  0.00      0    H  
ATOM    510  N   HIE A  39       9.455 -50.495  33.528  1.00  0.80      0    N  
ATOM    511  CA  HIE A  39       9.333 -49.236  32.814  1.00  0.80      0    C  
ATOM    512  C   HIE A  39      10.233 -49.084  31.605  1.00  0.80      0    C  
ATOM    513  O   HIE A  39      11.331 -49.634  31.499  1.00  0.80      0    O  
ATOM    514  CB  HIE A  39       9.579 -48.014  33.727  1.00  0.80      0    C  
ATOM    515  CG  HIE A  39      10.965 -47.844  34.255  1.00  0.80      0    C  
ATOM    516  H   HIE A  39      10.278 -50.761  34.102  1.00  0.00      0    H  
ATOM    517  HA  HIE A  39       8.360 -49.142  32.500  1.00  0.00      0    H  
ATOM    518  HB2 HIE A  39       9.328 -47.174  33.210  1.00  0.00      0    H  
ATOM    519  HB3 HIE A  39       8.941 -48.074  34.517  1.00  0.00      0    H  
ATOM    520  ND1 HIE A  39      11.448 -48.761  35.162  1.00  0.00      0    N  
ATOM    521  CD2 HIE A  39      11.807 -46.782  34.153  1.00  0.00      0    C  
ATOM    522  CE1 HIE A  39      12.569 -48.230  35.614  1.00  0.00      0    C  
ATOM    523  NE2 HIE A  39      12.836 -47.034  35.032  1.00  0.00      0    N  
ATOM    524  HD2 HIE A  39      11.703 -45.993  33.571  1.00  0.00      0    H  
ATOM    525  HE1 HIE A  39      13.171 -48.649  36.312  1.00  0.00      0    H  
ATOM    526  HE2 HIE A  39      13.618 -46.471  35.214  1.00  0.00      0    H  
ATOM    527  N   ARG A  40       9.773 -48.277  30.631  1.00  0.80      0    N  
ATOM    528  CA  ARG A  40      10.618 -47.798  29.558  1.00  0.80      0    C  
ATOM    529  C   ARG A  40      10.452 -46.312  29.338  1.00  0.80      0    C  
ATOM    530  O   ARG A  40       9.432 -45.835  28.856  1.00  0.80      0    O  
ATOM    531  CB  ARG A  40      10.360 -48.535  28.225  1.00  0.80      0    C  
ATOM    532  CG  ARG A  40      10.819 -50.003  28.247  1.00  0.80      0    C  
ATOM    533  CD  ARG A  40      12.337 -50.216  28.303  1.00  0.80      0    C  
ATOM    534  NE  ARG A  40      12.522 -51.688  28.195  1.00  0.80      0    N  
ATOM    535  CZ  ARG A  40      13.685 -52.334  28.086  1.00  0.80      0    C  
ATOM    536  NH1 ARG A  40      13.669 -53.597  27.663  1.00  0.80      0    N  
ATOM    537  NH2 ARG A  40      14.836 -51.764  28.421  1.00  0.80      0    N  
ATOM    538  H   ARG A  40       8.763 -48.036  30.726  1.00  0.00      0    H  
ATOM    539  HA  ARG A  40      11.585 -47.985  29.795  1.00  0.00      0    H  
ATOM    540  HB2 ARG A  40       9.388 -48.522  28.048  1.00  0.00      0    H  
ATOM    541  HB3 ARG A  40      10.862 -48.070  27.512  1.00  0.00      0    H  
ATOM    542  HG2 ARG A  40      10.413 -50.461  29.050  1.00  0.00      0    H  
ATOM    543  HG3 ARG A  40      10.474 -50.466  27.419  1.00  0.00      0    H  
ATOM    544  HD2 ARG A  40      12.736 -49.788  27.536  1.00  0.00      0    H  
ATOM    545  HD3 ARG A  40      12.657 -49.917  29.163  1.00  0.00      0    H  
ATOM    546  HE  ARG A  40      11.675 -52.252  28.206  1.00  0.00      0    H  
ATOM    547 HH11 ARG A  40      12.834 -54.062  27.410  1.00  0.00      0    H  
ATOM    548 HH12 ARG A  40      14.549 -54.100  27.597  1.00  0.00      0    H  
ATOM    549 HH21 ARG A  40      14.815 -50.809  28.747  1.00  0.00      0    H  
ATOM    550 HH22 ARG A  40      15.688 -52.258  28.353  1.00  0.00      0    H  
ATOM    551  N   TYR A  41      11.496 -45.523  29.641  1.00  0.89      0    N  
ATOM    552  CA  TYR A  41      11.549 -44.134  29.246  1.00  0.89      0    C  
ATOM    553  C   TYR A  41      12.174 -44.053  27.856  1.00  0.89      0    C  
ATOM    554  O   TYR A  41      13.341 -44.395  27.662  1.00  0.89      0    O  
ATOM    555  CB  TYR A  41      12.349 -43.352  30.319  1.00  0.89      0    C  
ATOM    556  CG  TYR A  41      12.286 -41.845  30.251  1.00  0.89      0    C  
ATOM    557  CD1 TYR A  41      11.718 -41.098  29.198  1.00  0.89      0    C  
ATOM    558  CD2 TYR A  41      12.827 -41.149  31.345  1.00  0.89      0    C  
ATOM    559  CE1 TYR A  41      11.718 -39.700  29.236  1.00  0.89      0    C  
ATOM    560  CE2 TYR A  41      12.792 -39.750  31.405  1.00  0.89      0    C  
ATOM    561  CZ  TYR A  41      12.248 -39.036  30.338  1.00  0.89      0    C  
ATOM    562  OH  TYR A  41      12.215 -37.641  30.346  1.00  0.89      0    O  
ATOM    563  H   TYR A  41      12.248 -46.004  30.179  1.00  0.00      0    H  
ATOM    564  HA  TYR A  41      10.618 -43.779  29.186  1.00  0.00      0    H  
ATOM    565  HB2 TYR A  41      12.009 -43.644  31.222  1.00  0.00      0    H  
ATOM    566  HB3 TYR A  41      13.314 -43.632  30.240  1.00  0.00      0    H  
ATOM    567  HD1 TYR A  41      11.315 -41.571  28.423  1.00  0.00      0    H  
ATOM    568  HD2 TYR A  41      13.242 -41.660  32.092  1.00  0.00      0    H  
ATOM    569  HE1 TYR A  41      11.336 -39.180  28.471  1.00  0.00      0    H  
ATOM    570  HE2 TYR A  41      13.151 -39.273  32.199  1.00  0.00      0    H  
ATOM    571  HH  TYR A  41      12.446 -37.323  31.260  1.00  0.00      0    H  
ATOM    572  N   ILE A  42      11.379 -43.625  26.857  1.00  0.89      0    N  
ATOM    573  CA  ILE A  42      11.772 -43.507  25.466  1.00  0.89      0    C  
ATOM    574  C   ILE A  42      11.709 -42.033  25.132  1.00  0.89      0    C  
ATOM    575  O   ILE A  42      10.649 -41.413  25.165  1.00  0.89      0    O  
ATOM    576  CB  ILE A  42      10.834 -44.279  24.538  1.00  0.89      0    C  
ATOM    577  CG1 ILE A  42      10.670 -45.756  24.982  1.00  0.89      0    C  
ATOM    578  CG2 ILE A  42      11.316 -44.172  23.072  1.00  0.89      0    C  
ATOM    579  CD1 ILE A  42      11.985 -46.538  25.126  1.00  0.89      0    C  
ATOM    580  H   ILE A  42      10.403 -43.373  27.196  1.00  0.00      0    H  
ATOM    581  HA  ILE A  42      12.726 -43.771  25.419  1.00  0.00      0    H  
ATOM    582  HB  ILE A  42       9.930 -43.856  24.577  1.00  0.00      0    H  
ATOM    583 HG12 ILE A  42      10.194 -45.767  25.860  1.00  0.00      0    H  
ATOM    584 HG13 ILE A  42      10.100 -46.220  24.305  1.00  0.00      0    H  
ATOM    585 HG21 ILE A  42      10.646 -44.610  22.481  1.00  0.00      0    H  
ATOM    586 HG22 ILE A  42      11.406 -43.211  22.833  1.00  0.00      0    H  
ATOM    587 HG23 ILE A  42      12.195 -44.629  22.989  1.00  0.00      0    H  
ATOM    588 HD11 ILE A  42      12.551 -46.088  25.809  1.00  0.00      0    H  
ATOM    589 HD12 ILE A  42      11.774 -47.467  25.412  1.00  0.00      0    H  
ATOM    590 HD13 ILE A  42      12.450 -46.546  24.246  1.00  0.00      0    H  
ATOM    591  N   LEU A  43      12.858 -41.409  24.841  1.00  0.91      0    N  
ATOM    592  CA  LEU A  43      12.928 -39.974  24.696  1.00  0.91      0    C  
ATOM    593  C   LEU A  43      13.521 -39.605  23.354  1.00  0.91      0    C  
ATOM    594  O   LEU A  43      14.487 -40.202  22.881  1.00  0.91      0    O  
ATOM    595  CB  LEU A  43      13.775 -39.379  25.847  1.00  0.91      0    C  
ATOM    596  CG  LEU A  43      13.877 -37.842  25.896  1.00  0.91      0    C  
ATOM    597  CD1 LEU A  43      12.531 -37.156  26.164  1.00  0.91      0    C  
ATOM    598  CD2 LEU A  43      14.900 -37.415  26.957  1.00  0.91      0    C  
ATOM    599  H   LEU A  43      13.673 -42.046  24.733  1.00  0.00      0    H  
ATOM    600  HA  LEU A  43      11.996 -39.596  24.747  1.00  0.00      0    H  
ATOM    601  HB2 LEU A  43      13.368 -39.677  26.704  1.00  0.00      0    H  
ATOM    602  HB3 LEU A  43      14.697 -39.735  25.757  1.00  0.00      0    H  
ATOM    603  HG  LEU A  43      14.243 -37.515  25.016  1.00  0.00      0    H  
ATOM    604 HD11 LEU A  43      12.174 -37.466  27.044  1.00  0.00      0    H  
ATOM    605 HD12 LEU A  43      12.665 -36.167  26.183  1.00  0.00      0    H  
ATOM    606 HD13 LEU A  43      11.890 -37.395  25.437  1.00  0.00      0    H  
ATOM    607 HD21 LEU A  43      15.793 -37.798  26.725  1.00  0.00      0    H  
ATOM    608 HD22 LEU A  43      14.955 -36.418  26.977  1.00  0.00      0    H  
ATOM    609 HD23 LEU A  43      14.609 -37.755  27.850  1.00  0.00      0    H  
ATOM    610  N   SER A  44      12.963 -38.568  22.715  1.00  0.93      0    N  
ATOM    611  CA  SER A  44      13.539 -37.962  21.532  1.00  0.93      0    C  
ATOM    612  C   SER A  44      13.928 -36.547  21.891  1.00  0.93      0    C  
ATOM    613  O   SER A  44      13.352 -35.943  22.798  1.00  0.93      0    O  
ATOM    614  CB  SER A  44      12.562 -37.919  20.334  1.00  0.93      0    C  
ATOM    615  OG  SER A  44      12.353 -39.241  19.835  1.00  0.93      0    O  
ATOM    616  H   SER A  44      12.069 -38.237  23.154  1.00  0.00      0    H  
ATOM    617  HA  SER A  44      14.367 -38.462  21.295  1.00  0.00      0    H  
ATOM    618  HB2 SER A  44      11.700 -37.549  20.642  1.00  0.00      0    H  
ATOM    619  HB3 SER A  44      12.961 -37.364  19.622  1.00  0.00      0    H  
ATOM    620  HG  SER A  44      12.438 -39.233  18.841  1.00  0.00      0    H  
ATOM    621  N   MET A  45      14.944 -35.973  21.213  1.00  0.90      0    N  
ATOM    622  CA  MET A  45      15.298 -34.569  21.378  1.00  0.90      0    C  
ATOM    623  C   MET A  45      14.152 -33.634  21.012  1.00  0.90      0    C  
ATOM    624  O   MET A  45      13.659 -33.642  19.890  1.00  0.90      0    O  
ATOM    625  CB  MET A  45      16.559 -34.180  20.569  1.00  0.90      0    C  
ATOM    626  CG  MET A  45      17.841 -34.768  21.182  1.00  0.90      0    C  
ATOM    627  SD  MET A  45      19.388 -34.216  20.405  1.00  0.90      0    S  
ATOM    628  CE  MET A  45      20.433 -35.458  21.222  1.00  0.90      0    C  
ATOM    629  H   MET A  45      15.443 -36.622  20.570  1.00  0.00      0    H  
ATOM    630  HA  MET A  45      15.526 -34.414  22.352  1.00  0.00      0    H  
ATOM    631  HB2 MET A  45      16.466 -34.526  19.640  1.00  0.00      0    H  
ATOM    632  HB3 MET A  45      16.642 -33.187  20.557  1.00  0.00      0    H  
ATOM    633  HG2 MET A  45      17.841 -34.544  22.191  1.00  0.00      0    H  
ATOM    634  HG3 MET A  45      17.766 -35.799  21.149  1.00  0.00      0    H  
ATOM    635  HE1 MET A  45      20.687 -36.155  20.556  1.00  0.00      0    H  
ATOM    636  HE2 MET A  45      21.250 -35.010  21.576  1.00  0.00      0    H  
ATOM    637  HE3 MET A  45      19.919 -35.871  21.969  1.00  0.00      0    H  
ATOM    638  N   PHE A  46      13.653 -32.829  21.972  1.00  0.91      0    N  
ATOM    639  CA  PHE A  46      12.565 -31.903  21.709  1.00  0.91      0    C  
ATOM    640  C   PHE A  46      12.930 -30.760  20.743  1.00  0.91      0    C  
ATOM    641  O   PHE A  46      14.074 -30.306  20.747  1.00  0.91      0    O  
ATOM    642  CB  PHE A  46      11.851 -31.424  23.009  1.00  0.91      0    C  
ATOM    643  CG  PHE A  46      12.599 -30.507  23.954  1.00  0.91      0    C  
ATOM    644  CD1 PHE A  46      13.992 -30.312  23.953  1.00  0.91      0    C  
ATOM    645  CD2 PHE A  46      11.834 -29.820  24.915  1.00  0.91      0    C  
ATOM    646  CE1 PHE A  46      14.593 -29.448  24.874  1.00  0.91      0    C  
ATOM    647  CE2 PHE A  46      12.429 -28.935  25.822  1.00  0.91      0    C  
ATOM    648  CZ  PHE A  46      13.814 -28.748  25.800  1.00  0.91      0    C  
ATOM    649  H   PHE A  46      14.114 -32.936  22.896  1.00  0.00      0    H  
ATOM    650  HA  PHE A  46      11.824 -32.431  21.255  1.00  0.00      0    H  
ATOM    651  HB2 PHE A  46      11.011 -30.951  22.723  1.00  0.00      0    H  
ATOM    652  HB3 PHE A  46      11.594 -32.250  23.522  1.00  0.00      0    H  
ATOM    653  HD1 PHE A  46      14.555 -30.791  23.292  1.00  0.00      0    H  
ATOM    654  HD2 PHE A  46      10.846 -29.968  24.948  1.00  0.00      0    H  
ATOM    655  HE1 PHE A  46      15.593 -29.335  24.865  1.00  0.00      0    H  
ATOM    656  HE2 PHE A  46      11.856 -28.439  26.486  1.00  0.00      0    H  
ATOM    657  HZ  PHE A  46      14.247 -28.120  26.439  1.00  0.00      0    H  
ATOM    658  N   PRO A  47      12.054 -30.274  19.867  1.00  0.88      0    N  
ATOM    659  CA  PRO A  47      12.459 -29.324  18.847  1.00  0.88      0    C  
ATOM    660  C   PRO A  47      12.448 -27.891  19.342  1.00  0.88      0    C  
ATOM    661  O   PRO A  47      11.572 -27.485  20.108  1.00  0.88      0    O  
ATOM    662  CB  PRO A  47      11.408 -29.499  17.738  1.00  0.88      0    C  
ATOM    663  CG  PRO A  47      10.153 -29.961  18.481  1.00  0.88      0    C  
ATOM    664  CD  PRO A  47      10.703 -30.787  19.644  1.00  0.88      0    C  
ATOM    665  HA  PRO A  47      13.374 -29.566  18.473  1.00  0.00      0    H  
ATOM    666  HB2 PRO A  47      11.233 -28.636  17.271  1.00  0.00      0    H  
ATOM    667  HB3 PRO A  47      11.693 -30.191  17.080  1.00  0.00      0    H  
ATOM    668  HG2 PRO A  47       9.645 -29.177  18.813  1.00  0.00      0    H  
ATOM    669  HG3 PRO A  47       9.591 -30.519  17.885  1.00  0.00      0    H  
ATOM    670  HD2 PRO A  47      10.132 -30.669  20.462  1.00  0.00      0    H  
ATOM    671  HD3 PRO A  47      10.722 -31.764  19.406  1.00  0.00      0    H  
ATOM    672  N   TYR A  48      13.400 -27.082  18.842  1.00  0.84      0    N  
ATOM    673  CA  TYR A  48      13.278 -25.640  18.802  1.00  0.84      0    C  
ATOM    674  C   TYR A  48      12.089 -25.203  17.924  1.00  0.84      0    C  
ATOM    675  O   TYR A  48      12.041 -25.643  16.773  1.00  0.84      0    O  
ATOM    676  CB  TYR A  48      14.534 -25.002  18.139  1.00  0.84      0    C  
ATOM    677  CG  TYR A  48      15.837 -25.326  18.830  1.00  0.84      0    C  
ATOM    678  CD1 TYR A  48      16.039 -25.024  20.189  1.00  0.84      0    C  
ATOM    679  CD2 TYR A  48      16.905 -25.886  18.103  1.00  0.84      0    C  
ATOM    680  CE1 TYR A  48      17.241 -25.344  20.820  1.00  0.84      0    C  
ATOM    681  CE2 TYR A  48      18.120 -26.186  18.724  1.00  0.84      0    C  
ATOM    682  CZ  TYR A  48      18.260 -25.969  20.089  1.00  0.84      0    C  
ATOM    683  OH  TYR A  48      19.398 -26.403  20.823  1.00  0.84      0    O  
ATOM    684  H   TYR A  48      14.240 -27.600  18.484  1.00  0.00      0    H  
ATOM    685  HA  TYR A  48      13.105 -25.302  19.736  1.00  0.00      0    H  
ATOM    686  HB2 TYR A  48      14.578 -25.334  17.200  1.00  0.00      0    H  
ATOM    687  HB3 TYR A  48      14.407 -24.013  18.146  1.00  0.00      0    H  
ATOM    688  HD1 TYR A  48      15.315 -24.576  20.705  1.00  0.00      0    H  
ATOM    689  HD2 TYR A  48      16.789 -26.070  17.133  1.00  0.00      0    H  
ATOM    690  HE1 TYR A  48      17.378 -25.132  21.785  1.00  0.00      0    H  
ATOM    691  HE2 TYR A  48      18.878 -26.552  18.191  1.00  0.00      0    H  
ATOM    692  HH  TYR A  48      19.633 -27.313  20.510  1.00  0.00      0    H  
ATOM    693  N   PRO A  49      11.146 -24.346  18.311  1.00  0.83      0    N  
ATOM    694  CA  PRO A  49      10.042 -23.938  17.449  1.00  0.83      0    C  
ATOM    695  C   PRO A  49      10.478 -22.766  16.586  1.00  0.83      0    C  
ATOM    696  O   PRO A  49       9.997 -21.645  16.725  1.00  0.83      0    O  
ATOM    697  CB  PRO A  49       8.922 -23.603  18.451  1.00  0.83      0    C  
ATOM    698  CG  PRO A  49       9.651 -23.134  19.710  1.00  0.83      0    C  
ATOM    699  CD  PRO A  49      10.942 -23.948  19.695  1.00  0.83      0    C  
ATOM    700  HA  PRO A  49       9.726 -24.702  16.883  1.00  0.00      0    H  
ATOM    701  HB2 PRO A  49       8.336 -22.874  18.100  1.00  0.00      0    H  
ATOM    702  HB3 PRO A  49       8.369 -24.410  18.653  1.00  0.00      0    H  
ATOM    703  HG2 PRO A  49       9.843 -22.164  19.651  1.00  0.00      0    H  
ATOM    704  HG3 PRO A  49       9.110 -23.342  20.513  1.00  0.00      0    H  
ATOM    705  HD2 PRO A  49      11.714 -23.391  20.031  1.00  0.00      0    H  
ATOM    706  HD3 PRO A  49      10.858 -24.755  20.298  1.00  0.00      0    H  
ATOM    707  N   SER A  50      11.412 -23.030  15.658  1.00  0.72      0    N  
ATOM    708  CA  SER A  50      12.069 -22.033  14.831  1.00  0.72      0    C  
ATOM    709  C   SER A  50      11.671 -22.140  13.373  1.00  0.72      0    C  
ATOM    710  O   SER A  50      12.195 -21.443  12.505  1.00  0.72      0    O  
ATOM    711  CB  SER A  50      13.606 -22.186  14.946  1.00  0.72      0    C  
ATOM    712  OG  SER A  50      14.046 -23.507  14.612  1.00  0.72      0    O  
ATOM    713  H   SER A  50      11.632 -24.065  15.582  1.00  0.00      0    H  
ATOM    714  HA  SER A  50      11.790 -21.117  15.164  1.00  0.00      0    H  
ATOM    715  HB2 SER A  50      14.036 -21.537  14.324  1.00  0.00      0    H  
ATOM    716  HB3 SER A  50      13.874 -21.986  15.885  1.00  0.00      0    H  
ATOM    717  HG  SER A  50      13.547 -24.167  15.167  1.00  0.00      0    H  
ATOM    718  N   GLY A  51      10.695 -23.008  13.069  1.00  0.70      0    N  
ATOM    719  CA  GLY A  51      10.206 -23.208  11.722  1.00  0.70      0    C  
ATOM    720  C   GLY A  51       9.421 -24.480  11.650  1.00  0.70      0    C  
ATOM    721  O   GLY A  51       9.224 -25.172  12.646  1.00  0.70      0    O  
ATOM    722  H   GLY A  51      10.322 -23.527  13.901  1.00  0.00      0    H  
ATOM    723  HA2 GLY A  51       9.623 -22.431  11.458  1.00  0.00      0    H  
ATOM    724  HA3 GLY A  51      10.985 -23.250  11.086  1.00  0.00      0    H  
ATOM    725  N   LYS A  52       8.929 -24.824  10.449  1.00  0.75      0    N  
ATOM    726  CA  LYS A  52       8.176 -26.036  10.205  1.00  0.75      0    C  
ATOM    727  C   LYS A  52       8.922 -27.330  10.533  1.00  0.75      0    C  
ATOM    728  O   LYS A  52      10.103 -27.481  10.216  1.00  0.75      0    O  
ATOM    729  CB  LYS A  52       7.791 -26.111   8.710  1.00  0.75      0    C  
ATOM    730  CG  LYS A  52       6.892 -24.977   8.193  1.00  0.75      0    C  
ATOM    731  CD  LYS A  52       6.529 -25.294   6.736  1.00  0.75      0    C  
ATOM    732  CE  LYS A  52       5.502 -24.375   6.082  1.00  0.75      0    C  
ATOM    733  NZ  LYS A  52       5.344 -24.792   4.678  1.00  0.75      0    N  
ATOM    734  H   LYS A  52       9.146 -24.121   9.695  1.00  0.00      0    H  
ATOM    735  HA  LYS A  52       7.320 -26.012  10.766  1.00  0.00      0    H  
ATOM    736  HB2 LYS A  52       8.637 -26.105   8.173  1.00  0.00      0    H  
ATOM    737  HB3 LYS A  52       7.314 -26.980   8.558  1.00  0.00      0    H  
ATOM    738  HG2 LYS A  52       6.070 -24.949   8.729  1.00  0.00      0    H  
ATOM    739  HG3 LYS A  52       7.390 -24.132   8.223  1.00  0.00      0    H  
ATOM    740  HD2 LYS A  52       7.379 -25.263   6.185  1.00  0.00      0    H  
ATOM    741  HD3 LYS A  52       6.176 -26.243   6.697  1.00  0.00      0    H  
ATOM    742  HE2 LYS A  52       4.641 -24.467   6.561  1.00  0.00      0    H  
ATOM    743  HE3 LYS A  52       5.835 -23.444   6.122  1.00  0.00      0    H  
ATOM    744  HZ1 LYS A  52       5.435 -25.787   4.608  1.00  0.00      0    H  
ATOM    745  HZ2 LYS A  52       4.439 -24.520   4.343  1.00  0.00      0    H  
ATOM    746  HZ3 LYS A  52       6.048 -24.356   4.113  1.00  0.00      0    H  
ATOM    747  N   LEU A  53       8.238 -28.332  11.140  1.00  0.81      0    N  
ATOM    748  CA  LEU A  53       8.741 -29.697  11.089  1.00  0.81      0    C  
ATOM    749  C   LEU A  53       8.648 -30.258   9.688  1.00  0.81      0    C  
ATOM    750  O   LEU A  53       7.644 -30.070   9.003  1.00  0.81      0    O  
ATOM    751  CB  LEU A  53       8.031 -30.724  12.013  1.00  0.81      0    C  
ATOM    752  CG  LEU A  53       8.129 -30.438  13.519  1.00  0.81      0    C  
ATOM    753  CD1 LEU A  53       7.461 -31.556  14.331  1.00  0.81      0    C  
ATOM    754  CD2 LEU A  53       9.571 -30.242  14.008  1.00  0.81      0    C  
ATOM    755  H   LEU A  53       7.377 -28.040  11.612  1.00  0.00      0    H  
ATOM    756  HA  LEU A  53       9.709 -29.692  11.370  1.00  0.00      0    H  
ATOM    757  HB2 LEU A  53       7.070 -30.727  11.770  1.00  0.00      0    H  
ATOM    758  HB3 LEU A  53       8.444 -31.608  11.847  1.00  0.00      0    H  
ATOM    759  HG  LEU A  53       7.672 -29.572  13.716  1.00  0.00      0    H  
ATOM    760 HD11 LEU A  53       7.918 -32.422  14.135  1.00  0.00      0    H  
ATOM    761 HD12 LEU A  53       7.539 -31.346  15.304  1.00  0.00      0    H  
ATOM    762 HD13 LEU A  53       6.498 -31.617  14.075  1.00  0.00      0    H  
ATOM    763 HD21 LEU A  53       9.979 -29.469  13.525  1.00  0.00      0    H  
ATOM    764 HD22 LEU A  53       9.563 -30.061  14.990  1.00  0.00      0    H  
ATOM    765 HD23 LEU A  53      10.096 -31.071  13.822  1.00  0.00      0    H  
ATOM    766  N   HIE A  54       9.683 -30.998   9.276  1.00  0.74      0    N  
ATOM    767  CA  HIE A  54       9.754 -31.683   8.008  1.00  0.74      0    C  
ATOM    768  C   HIE A  54      10.100 -33.138   8.276  1.00  0.74      0    C  
ATOM    769  O   HIE A  54      10.248 -33.567   9.422  1.00  0.74      0    O  
ATOM    770  CB  HIE A  54      10.760 -31.009   7.047  1.00  0.74      0    C  
ATOM    771  CG  HIE A  54      12.116 -30.794   7.635  1.00  0.74      0    C  
ATOM    772  H   HIE A  54      10.469 -31.035   9.990  1.00  0.00      0    H  
ATOM    773  HA  HIE A  54       8.858 -31.650   7.570  1.00  0.00      0    H  
ATOM    774  HB2 HIE A  54      10.853 -31.585   6.227  1.00  0.00      0    H  
ATOM    775  HB3 HIE A  54      10.385 -30.117   6.769  1.00  0.00      0    H  
ATOM    776  ND1 HIE A  54      12.951 -31.875   7.841  1.00  0.00      0    N  
ATOM    777  CD2 HIE A  54      12.729 -29.643   8.014  1.00  0.00      0    C  
ATOM    778  CE1 HIE A  54      14.056 -31.362   8.339  1.00  0.00      0    C  
ATOM    779  NE2 HIE A  54      13.975 -30.017   8.465  1.00  0.00      0    N  
ATOM    780  HD2 HIE A  54      12.360 -28.730   7.976  1.00  0.00      0    H  
ATOM    781  HE1 HIE A  54      14.878 -31.892   8.603  1.00  0.00      0    H  
ATOM    782  HE2 HIE A  54      14.683 -29.431   8.814  1.00  0.00      0    H  
ATOM    783  N   MET A  55      10.215 -33.970   7.223  1.00  0.78      0    N  
ATOM    784  CA  MET A  55      10.469 -35.395   7.366  1.00  0.78      0    C  
ATOM    785  C   MET A  55      11.811 -35.775   8.000  1.00  0.78      0    C  
ATOM    786  O   MET A  55      11.990 -36.902   8.460  1.00  0.78      0    O  
ATOM    787  CB  MET A  55      10.264 -36.139   6.028  1.00  0.78      0    C  
ATOM    788  CG  MET A  55       8.798 -36.114   5.553  1.00  0.78      0    C  
ATOM    789  SD  MET A  55       7.654 -37.031   6.630  1.00  0.78      0    S  
ATOM    790  CE  MET A  55       6.212 -36.590   5.626  1.00  0.78      0    C  
ATOM    791  H   MET A  55      10.105 -33.495   6.298  1.00  0.00      0    H  
ATOM    792  HA  MET A  55       9.729 -35.791   7.956  1.00  0.00      0    H  
ATOM    793  HB2 MET A  55      10.828 -35.707   5.326  1.00  0.00      0    H  
ATOM    794  HB3 MET A  55      10.540 -37.093   6.141  1.00  0.00      0    H  
ATOM    795  HG2 MET A  55       8.508 -35.131   5.470  1.00  0.00      0    H  
ATOM    796  HG3 MET A  55       8.768 -36.484   4.594  1.00  0.00      0    H  
ATOM    797  HE1 MET A  55       6.378 -36.862   4.681  1.00  0.00      0    H  
ATOM    798  HE2 MET A  55       5.410 -37.066   5.981  1.00  0.00      0    H  
ATOM    799  HE3 MET A  55       6.070 -35.604   5.676  1.00  0.00      0    H  
ATOM    800  N   GLY A  56      12.776 -34.836   8.118  1.00  0.79      0    N  
ATOM    801  CA  GLY A  56      14.004 -35.046   8.877  1.00  0.79      0    C  
ATOM    802  C   GLY A  56      13.797 -35.067  10.361  1.00  0.79      0    C  
ATOM    803  O   GLY A  56      14.319 -35.937  11.056  1.00  0.79      0    O  
ATOM    804  H   GLY A  56      12.557 -33.947   7.614  1.00  0.00      0    H  
ATOM    805  HA2 GLY A  56      14.429 -35.925   8.577  1.00  0.00      0    H  
ATOM    806  HA3 GLY A  56      14.670 -34.311   8.634  1.00  0.00      0    H  
ATOM    807  N   HID A  57      12.975 -34.143  10.888  1.00  0.81      0    N  
ATOM    808  CA  HID A  57      12.529 -34.194  12.270  1.00  0.81      0    C  
ATOM    809  C   HID A  57      11.645 -35.392  12.548  1.00  0.81      0    C  
ATOM    810  O   HID A  57      11.770 -36.085  13.555  1.00  0.81      0    O  
ATOM    811  CB  HID A  57      11.698 -32.960  12.636  1.00  0.81      0    C  
ATOM    812  CG  HID A  57      12.380 -31.670  12.345  1.00  0.81      0    C  
ATOM    813  H   HID A  57      12.693 -33.396  10.217  1.00  0.00      0    H  
ATOM    814  HA  HID A  57      13.347 -34.256  12.867  1.00  0.00      0    H  
ATOM    815  HB2 HID A  57      10.832 -32.988  12.122  1.00  0.00      0    H  
ATOM    816  HB3 HID A  57      11.484 -32.995  13.619  1.00  0.00      0    H  
ATOM    817  ND1 HID A  57      11.966 -30.943  11.251  1.00  0.00      0    N  
ATOM    818  CD2 HID A  57      13.308 -30.979  13.053  1.00  0.00      0    C  
ATOM    819  CE1 HID A  57      12.644 -29.815  11.312  1.00  0.00      0    C  
ATOM    820  NE2 HID A  57      13.474 -29.786  12.384  1.00  0.00      0    N  
ATOM    821  HD1 HID A  57      11.312 -31.210  10.581  1.00  0.00      0    H  
ATOM    822  HD2 HID A  57      13.770 -31.268  13.874  1.00  0.00      0    H  
ATOM    823  HE1 HID A  57      12.571 -29.053  10.651  1.00  0.00      0    H  
ATOM    824  N   VAL A  58      10.725 -35.684  11.613  1.00  0.84      0    N  
ATOM    825  CA  VAL A  58       9.823 -36.815  11.700  1.00  0.84      0    C  
ATOM    826  C   VAL A  58      10.550 -38.159  11.673  1.00  0.84      0    C  
ATOM    827  O   VAL A  58      10.090 -39.106  12.303  1.00  0.84      0    O  
ATOM    828  CB  VAL A  58       8.704 -36.720  10.674  1.00  0.84      0    C  
ATOM    829  CG1 VAL A  58       7.744 -37.912  10.757  1.00  0.84      0    C  
ATOM    830  CG2 VAL A  58       7.887 -35.440  10.933  1.00  0.84      0    C  
ATOM    831  H   VAL A  58      10.723 -35.008  10.807  1.00  0.00      0    H  
ATOM    832  HA  VAL A  58       9.321 -36.756  12.581  1.00  0.00      0    H  
ATOM    833  HB  VAL A  58       9.112 -36.750   9.759  1.00  0.00      0    H  
ATOM    834 HG11 VAL A  58       6.813 -37.576  10.884  1.00  0.00      0    H  
ATOM    835 HG12 VAL A  58       7.800 -38.438   9.911  1.00  0.00      0    H  
ATOM    836 HG13 VAL A  58       8.002 -38.489  11.530  1.00  0.00      0    H  
ATOM    837 HG21 VAL A  58       7.545 -35.462  11.869  1.00  0.00      0    H  
ATOM    838 HG22 VAL A  58       8.479 -34.649  10.802  1.00  0.00      0    H  
ATOM    839 HG23 VAL A  58       7.126 -35.410  10.290  1.00  0.00      0    H  
ATOM    840  N   ARG A  59      11.733 -38.307  11.023  1.00  0.80      0    N  
ATOM    841  CA  ARG A  59      12.538 -39.521  11.175  1.00  0.80      0    C  
ATOM    842  C   ARG A  59      12.931 -39.769  12.628  1.00  0.80      0    C  
ATOM    843  O   ARG A  59      12.744 -40.864  13.144  1.00  0.80      0    O  
ATOM    844  CB  ARG A  59      13.827 -39.516  10.298  1.00  0.80      0    C  
ATOM    845  CG  ARG A  59      14.575 -40.879  10.255  1.00  0.80      0    C  
ATOM    846  CD  ARG A  59      15.926 -40.858   9.513  1.00  0.80      0    C  
ATOM    847  NE  ARG A  59      16.341 -42.274   9.216  1.00  0.80      0    N  
ATOM    848  CZ  ARG A  59      17.529 -42.577   8.669  1.00  0.80      0    C  
ATOM    849  NH1 ARG A  59      17.755 -43.786   8.153  1.00  0.80      0    N  
ATOM    850  NH2 ARG A  59      18.528 -41.710   8.619  1.00  0.80      0    N  
ATOM    851  H   ARG A  59      11.998 -37.505  10.432  1.00  0.00      0    H  
ATOM    852  HA  ARG A  59      11.997 -40.310  10.848  1.00  0.00      0    H  
ATOM    853  HB2 ARG A  59      13.567 -39.286   9.371  1.00  0.00      0    H  
ATOM    854  HB3 ARG A  59      14.450 -38.843  10.671  1.00  0.00      0    H  
ATOM    855  HG2 ARG A  59      14.745 -41.183  11.198  1.00  0.00      0    H  
ATOM    856  HG3 ARG A  59      13.985 -41.556   9.802  1.00  0.00      0    H  
ATOM    857  HD2 ARG A  59      15.809 -40.382   8.668  1.00  0.00      0    H  
ATOM    858  HD3 ARG A  59      16.594 -40.451  10.099  1.00  0.00      0    H  
ATOM    859  HE  ARG A  59      15.707 -42.995   9.436  1.00  0.00      0    H  
ATOM    860 HH11 ARG A  59      17.034 -44.474   8.150  1.00  0.00      0    H  
ATOM    861 HH12 ARG A  59      18.654 -44.000   7.766  1.00  0.00      0    H  
ATOM    862 HH21 ARG A  59      18.366 -40.784   8.994  1.00  0.00      0    H  
ATOM    863 HH22 ARG A  59      19.400 -41.953   8.230  1.00  0.00      0    H  
ATOM    864  N   ASN A  60      13.393 -38.730  13.355  1.00  0.87      0    N  
ATOM    865  CA  ASN A  60      13.708 -38.805  14.776  1.00  0.87      0    C  
ATOM    866  C   ASN A  60      12.482 -39.159  15.625  1.00  0.87      0    C  
ATOM    867  O   ASN A  60      12.546 -39.976  16.542  1.00  0.87      0    O  
ATOM    868  CB  ASN A  60      14.293 -37.425  15.210  1.00  0.87      0    C  
ATOM    869  CG  ASN A  60      15.034 -37.347  16.551  1.00  0.87      0    C  
ATOM    870  H   ASN A  60      13.506 -37.849  12.790  1.00  0.00      0    H  
ATOM    871  HA  ASN A  60      14.373 -39.557  14.897  1.00  0.00      0    H  
ATOM    872  HB2 ASN A  60      14.928 -37.121  14.480  1.00  0.00      0    H  
ATOM    873  HB3 ASN A  60      13.524 -36.763  15.234  1.00  0.00      0    H  
ATOM    874  OD1 ASN A  60      15.820 -36.419  16.740  1.00  0.00      0    O  
ATOM    875  ND2 ASN A  60      14.799 -38.277  17.498  1.00  0.00      0    N  
ATOM    876 HD22 ASN A  60      14.129 -38.998  17.256  1.00  0.00      0    H  
ATOM    877 HD21 ASN A  60      15.250 -38.250  18.358  1.00  0.00      0    H  
ATOM    878  N   TYR A  61      11.329 -38.528  15.344  1.00  0.89      0    N  
ATOM    879  CA  TYR A  61      10.118 -38.700  16.129  1.00  0.89      0    C  
ATOM    880  C   TYR A  61       9.361 -39.990  15.829  1.00  0.89      0    C  
ATOM    881  O   TYR A  61       8.859 -40.644  16.741  1.00  0.89      0    O  
ATOM    882  CB  TYR A  61       9.234 -37.425  16.052  1.00  0.89      0    C  
ATOM    883  CG  TYR A  61      10.011 -36.173  16.417  1.00  0.89      0    C  
ATOM    884  CD1 TYR A  61      11.094 -36.187  17.323  1.00  0.89      0    C  
ATOM    885  CD2 TYR A  61       9.671 -34.949  15.812  1.00  0.89      0    C  
ATOM    886  CE1 TYR A  61      11.867 -35.042  17.535  1.00  0.89      0    C  
ATOM    887  CE2 TYR A  61      10.399 -33.782  16.084  1.00  0.89      0    C  
ATOM    888  CZ  TYR A  61      11.522 -33.845  16.913  1.00  0.89      0    C  
ATOM    889  OH  TYR A  61      12.333 -32.716  17.105  1.00  0.89      0    O  
ATOM    890  H   TYR A  61      11.387 -37.902  14.506  1.00  0.00      0    H  
ATOM    891  HA  TYR A  61      10.377 -38.713  17.115  1.00  0.00      0    H  
ATOM    892  HB2 TYR A  61       8.910 -37.336  15.125  1.00  0.00      0    H  
ATOM    893  HB3 TYR A  61       8.492 -37.532  16.692  1.00  0.00      0    H  
ATOM    894  HD1 TYR A  61      11.307 -37.025  17.816  1.00  0.00      0    H  
ATOM    895  HD2 TYR A  61       8.904 -34.912  15.182  1.00  0.00      0    H  
ATOM    896  HE1 TYR A  61      12.669 -35.084  18.133  1.00  0.00      0    H  
ATOM    897  HE2 TYR A  61      10.117 -32.913  15.689  1.00  0.00      0    H  
ATOM    898  HH  TYR A  61      12.835 -32.831  17.955  1.00  0.00      0    H  
ATOM    899  N   THR A  62       9.323 -40.440  14.556  1.00  0.87      0    N  
ATOM    900  CA  THR A  62       8.789 -41.748  14.153  1.00  0.87      0    C  
ATOM    901  C   THR A  62       9.538 -42.892  14.784  1.00  0.87      0    C  
ATOM    902  O   THR A  62       8.920 -43.839  15.259  1.00  0.87      0    O  
ATOM    903  CB  THR A  62       8.724 -41.975  12.644  1.00  0.87      0    C  
ATOM    904  OG1 THR A  62       7.819 -41.054  12.057  1.00  0.87      0    O  
ATOM    905  CG2 THR A  62       8.170 -43.358  12.267  1.00  0.87      0    C  
ATOM    906  H   THR A  62       9.719 -39.754  13.862  1.00  0.00      0    H  
ATOM    907  HA  THR A  62       7.819 -41.791  14.445  1.00  0.00      0    H  
ATOM    908  HB  THR A  62       9.653 -41.813  12.244  1.00  0.00      0    H  
ATOM    909 HG21 THR A  62       7.170 -43.328  12.269  1.00  0.00      0    H  
ATOM    910 HG22 THR A  62       8.495 -43.609  11.355  1.00  0.00      0    H  
ATOM    911 HG23 THR A  62       8.485 -44.035  12.932  1.00  0.00      0    H  
ATOM    912  HG1 THR A  62       7.150 -40.728  12.737  1.00  0.00      0    H  
ATOM    913  N   ILE A  63      10.885 -42.827  14.892  1.00  0.87      0    N  
ATOM    914  CA  ILE A  63      11.653 -43.847  15.604  1.00  0.87      0    C  
ATOM    915  C   ILE A  63      11.211 -43.989  17.063  1.00  0.87      0    C  
ATOM    916  O   ILE A  63      11.007 -45.094  17.568  1.00  0.87      0    O  
ATOM    917  CB  ILE A  63      13.157 -43.562  15.571  1.00  0.87      0    C  
ATOM    918  CG1 ILE A  63      13.728 -43.634  14.142  1.00  0.87      0    C  
ATOM    919  CG2 ILE A  63      13.882 -44.610  16.430  1.00  0.87      0    C  
ATOM    920  CD1 ILE A  63      15.085 -42.932  13.996  1.00  0.87      0    C  
ATOM    921  H   ILE A  63      11.309 -42.002  14.431  1.00  0.00      0    H  
ATOM    922  HA  ILE A  63      11.442 -44.725  15.155  1.00  0.00      0    H  
ATOM    923  HB  ILE A  63      13.308 -42.633  15.910  1.00  0.00      0    H  
ATOM    924 HG12 ILE A  63      13.835 -44.589  13.892  1.00  0.00      0    H  
ATOM    925 HG13 ILE A  63      13.082 -43.199  13.525  1.00  0.00      0    H  
ATOM    926 HG21 ILE A  63      14.857 -44.408  16.437  1.00  0.00      0    H  
ATOM    927 HG22 ILE A  63      13.523 -44.576  17.359  1.00  0.00      0    H  
ATOM    928 HG23 ILE A  63      13.727 -45.514  16.041  1.00  0.00      0    H  
ATOM    929 HD11 ILE A  63      15.738 -43.366  14.609  1.00  0.00      0    H  
ATOM    930 HD12 ILE A  63      15.391 -43.019  13.053  1.00  0.00      0    H  
ATOM    931 HD13 ILE A  63      14.976 -41.972  14.235  1.00  0.00      0    H  
ATOM    932  N   GLY A  64      10.994 -42.859  17.772  1.00  0.90      0    N  
ATOM    933  CA  GLY A  64      10.527 -42.890  19.156  1.00  0.90      0    C  
ATOM    934  C   GLY A  64       9.142 -43.471  19.334  1.00  0.90      0    C  
ATOM    935  O   GLY A  64       8.894 -44.186  20.300  1.00  0.90      0    O  
ATOM    936  H   GLY A  64      11.188 -41.985  17.247  1.00  0.00      0    H  
ATOM    937  HA2 GLY A  64      11.192 -43.426  19.717  1.00  0.00      0    H  
ATOM    938  HA3 GLY A  64      10.545 -41.940  19.532  1.00  0.00      0    H  
ATOM    939  N   ASP A  65       8.226 -43.214  18.378  1.00  0.87      0    N  
ATOM    940  CA  ASP A  65       6.905 -43.819  18.307  1.00  0.87      0    C  
ATOM    941  C   ASP A  65       6.946 -45.325  18.014  1.00  0.87      0    C  
ATOM    942  O   ASP A  65       6.222 -46.111  18.622  1.00  0.87      0    O  
ATOM    943  CB  ASP A  65       6.061 -43.038  17.270  1.00  0.87      0    C  
ATOM    944  CG  ASP A  65       4.579 -43.344  17.351  1.00  0.87      0    C  
ATOM    945  OD1 ASP A  65       4.045 -43.932  16.372  1.00  0.87      0    O  
ATOM    946  OD2 ASP A  65       3.920 -42.970  18.349  1.00  0.87      0    O  
ATOM    947  H   ASP A  65       8.569 -42.510  17.664  1.00  0.00      0    H  
ATOM    948  HA  ASP A  65       6.474 -43.713  19.219  1.00  0.00      0    H  
ATOM    949  HB2 ASP A  65       6.202 -42.069  17.440  1.00  0.00      0    H  
ATOM    950  HB3 ASP A  65       6.395 -43.284  16.367  1.00  0.00      0    H  
ATOM    951  N   VAL A  66       7.832 -45.796  17.103  1.00  0.90      0    N  
ATOM    952  CA  VAL A  66       8.041 -47.225  16.844  1.00  0.90      0    C  
ATOM    953  C   VAL A  66       8.464 -47.957  18.116  1.00  0.90      0    C  
ATOM    954  O   VAL A  66       7.893 -48.973  18.517  1.00  0.90      0    O  
ATOM    955  CB  VAL A  66       9.125 -47.445  15.772  1.00  0.90      0    C  
ATOM    956  CG1 VAL A  66       9.517 -48.930  15.607  1.00  0.90      0    C  
ATOM    957  CG2 VAL A  66       8.647 -46.931  14.401  1.00  0.90      0    C  
ATOM    958  H   VAL A  66       8.354 -45.042  16.601  1.00  0.00      0    H  
ATOM    959  HA  VAL A  66       7.167 -47.616  16.536  1.00  0.00      0    H  
ATOM    960  HB  VAL A  66       9.954 -46.966  16.068  1.00  0.00      0    H  
ATOM    961 HG11 VAL A  66       8.700 -49.492  15.705  1.00  0.00      0    H  
ATOM    962 HG12 VAL A  66       9.915 -49.060  14.703  1.00  0.00      0    H  
ATOM    963 HG13 VAL A  66      10.181 -49.168  16.310  1.00  0.00      0    H  
ATOM    964 HG21 VAL A  66       8.366 -47.710  13.847  1.00  0.00      0    H  
ATOM    965 HG22 VAL A  66       7.877 -46.313  14.541  1.00  0.00      0    H  
ATOM    966 HG23 VAL A  66       9.399 -46.449  13.959  1.00  0.00      0    H  
ATOM    967  N   ILE A  67       9.457 -47.407  18.833  1.00  0.88      0    N  
ATOM    968  CA  ILE A  67       9.941 -47.959  20.085  1.00  0.88      0    C  
ATOM    969  C   ILE A  67       8.912 -47.893  21.213  1.00  0.88      0    C  
ATOM    970  O   ILE A  67       8.703 -48.870  21.935  1.00  0.88      0    O  
ATOM    971  CB  ILE A  67      11.247 -47.279  20.471  1.00  0.88      0    C  
ATOM    972  CG1 ILE A  67      12.336 -47.558  19.411  1.00  0.88      0    C  
ATOM    973  CG2 ILE A  67      11.733 -47.782  21.841  1.00  0.88      0    C  
ATOM    974  CD1 ILE A  67      13.525 -46.610  19.567  1.00  0.88      0    C  
ATOM    975  H   ILE A  67       9.852 -46.535  18.399  1.00  0.00      0    H  
ATOM    976  HA  ILE A  67      10.116 -48.943  19.916  1.00  0.00      0    H  
ATOM    977  HB  ILE A  67      11.099 -46.296  20.494  1.00  0.00      0    H  
ATOM    978 HG12 ILE A  67      12.648 -48.486  19.520  1.00  0.00      0    H  
ATOM    979 HG13 ILE A  67      11.939 -47.425  18.518  1.00  0.00      0    H  
ATOM    980 HG21 ILE A  67      12.571 -47.303  22.085  1.00  0.00      0    H  
ATOM    981 HG22 ILE A  67      11.030 -47.601  22.522  1.00  0.00      0    H  
ATOM    982 HG23 ILE A  67      11.906 -48.761  21.785  1.00  0.00      0    H  
ATOM    983 HD11 ILE A  67      13.921 -46.734  20.473  1.00  0.00      0    H  
ATOM    984 HD12 ILE A  67      14.202 -46.822  18.867  1.00  0.00      0    H  
ATOM    985 HD13 ILE A  67      13.207 -45.672  19.460  1.00  0.00      0    H  
ATOM    986  N   SER A  68       8.207 -46.754  21.394  1.00  0.87      0    N  
ATOM    987  CA  SER A  68       7.188 -46.623  22.431  1.00  0.87      0    C  
ATOM    988  C   SER A  68       5.983 -47.516  22.244  1.00  0.87      0    C  
ATOM    989  O   SER A  68       5.509 -48.126  23.203  1.00  0.87      0    O  
ATOM    990  CB  SER A  68       6.691 -45.172  22.658  1.00  0.87      0    C  
ATOM    991  OG  SER A  68       5.926 -44.672  21.560  1.00  0.87      0    O  
ATOM    992  H   SER A  68       8.458 -45.992  20.732  1.00  0.00      0    H  
ATOM    993  HA  SER A  68       7.624 -46.864  23.324  1.00  0.00      0    H  
ATOM    994  HB2 SER A  68       6.124 -45.158  23.480  1.00  0.00      0    H  
ATOM    995  HB3 SER A  68       7.488 -44.584  22.791  1.00  0.00      0    H  
ATOM    996  HG  SER A  68       6.116 -45.223  20.751  1.00  0.00      0    H  
ATOM    997  N   ARG A  69       5.473 -47.650  21.000  1.00  0.80      0    N  
ATOM    998  CA  ARG A  69       4.399 -48.567  20.676  1.00  0.80      0    C  
ATOM    999  C   ARG A  69       4.771 -50.008  20.964  1.00  0.80      0    C  
ATOM   1000  O   ARG A  69       4.020 -50.715  21.626  1.00  0.80      0    O  
ATOM   1001  CB  ARG A  69       3.992 -48.443  19.187  1.00  0.80      0    C  
ATOM   1002  CG  ARG A  69       3.214 -47.151  18.876  1.00  0.80      0    C  
ATOM   1003  CD  ARG A  69       2.928 -46.954  17.386  1.00  0.80      0    C  
ATOM   1004  NE  ARG A  69       2.154 -45.678  17.254  1.00  0.80      0    N  
ATOM   1005  CZ  ARG A  69       0.823 -45.550  17.314  1.00  0.80      0    C  
ATOM   1006  NH1 ARG A  69       0.028 -46.593  17.538  1.00  0.80      0    N  
ATOM   1007  NH2 ARG A  69       0.262 -44.365  17.113  1.00  0.80      0    N  
ATOM   1008  H   ARG A  69       5.932 -47.025  20.295  1.00  0.00      0    H  
ATOM   1009  HA  ARG A  69       3.585 -48.327  21.231  1.00  0.00      0    H  
ATOM   1010  HB2 ARG A  69       4.816 -48.442  18.642  1.00  0.00      0    H  
ATOM   1011  HB3 ARG A  69       3.412 -49.210  18.961  1.00  0.00      0    H  
ATOM   1012  HG2 ARG A  69       2.337 -47.173  19.361  1.00  0.00      0    H  
ATOM   1013  HG3 ARG A  69       3.747 -46.365  19.196  1.00  0.00      0    H  
ATOM   1014  HD2 ARG A  69       3.772 -46.859  16.915  1.00  0.00      0    H  
ATOM   1015  HD3 ARG A  69       2.375 -47.690  17.075  1.00  0.00      0    H  
ATOM   1016  HE  ARG A  69       2.699 -44.836  17.105  1.00  0.00      0    H  
ATOM   1017 HH11 ARG A  69       0.429 -47.498  17.686  1.00  0.00      0    H  
ATOM   1018 HH12 ARG A  69      -0.962 -46.473  17.559  1.00  0.00      0    H  
ATOM   1019 HH21 ARG A  69       0.842 -43.566  16.936  1.00  0.00      0    H  
ATOM   1020 HH22 ARG A  69      -0.730 -44.266  17.138  1.00  0.00      0    H  
ATOM   1021  N   PHE A  70       5.969 -50.459  20.546  1.00  0.86      0    N  
ATOM   1022  CA  PHE A  70       6.450 -51.804  20.811  1.00  0.86      0    C  
ATOM   1023  C   PHE A  70       6.551 -52.138  22.297  1.00  0.86      0    C  
ATOM   1024  O   PHE A  70       6.044 -53.162  22.750  1.00  0.86      0    O  
ATOM   1025  CB  PHE A  70       7.836 -51.930  20.125  1.00  0.86      0    C  
ATOM   1026  CG  PHE A  70       8.639 -53.135  20.538  1.00  0.86      0    C  
ATOM   1027  CD1 PHE A  70       8.311 -54.430  20.106  1.00  0.86      0    C  
ATOM   1028  CD2 PHE A  70       9.756 -52.950  21.367  1.00  0.86      0    C  
ATOM   1029  CE1 PHE A  70       9.136 -55.513  20.439  1.00  0.86      0    C  
ATOM   1030  CE2 PHE A  70      10.579 -54.028  21.697  1.00  0.86      0    C  
ATOM   1031  CZ  PHE A  70      10.281 -55.307  21.215  1.00  0.86      0    C  
ATOM   1032  H   PHE A  70       6.520 -49.746  20.011  1.00  0.00      0    H  
ATOM   1033  HA  PHE A  70       5.768 -52.447  20.416  1.00  0.00      0    H  
ATOM   1034  HB2 PHE A  70       7.677 -51.983  19.149  1.00  0.00      0    H  
ATOM   1035  HB3 PHE A  70       8.353 -51.118  20.357  1.00  0.00      0    H  
ATOM   1036  HD1 PHE A  70       7.499 -54.582  19.566  1.00  0.00      0    H  
ATOM   1037  HD2 PHE A  70       9.961 -52.043  21.720  1.00  0.00      0    H  
ATOM   1038  HE1 PHE A  70       8.897 -56.433  20.118  1.00  0.00      0    H  
ATOM   1039  HE2 PHE A  70      11.387 -53.881  22.284  1.00  0.00      0    H  
ATOM   1040  HZ  PHE A  70      10.883 -56.074  21.422  1.00  0.00      0    H  
ATOM   1041  N   TYR A  71       7.169 -51.258  23.105  1.00  0.85      0    N  
ATOM   1042  CA  TYR A  71       7.265 -51.464  24.537  1.00  0.85      0    C  
ATOM   1043  C   TYR A  71       5.917 -51.419  25.230  1.00  0.85      0    C  
ATOM   1044  O   TYR A  71       5.655 -52.187  26.152  1.00  0.85      0    O  
ATOM   1045  CB  TYR A  71       8.274 -50.483  25.184  1.00  0.85      0    C  
ATOM   1046  CG  TYR A  71       9.690 -50.918  24.896  1.00  0.85      0    C  
ATOM   1047  CD1 TYR A  71      10.131 -52.215  25.223  1.00  0.85      0    C  
ATOM   1048  CD2 TYR A  71      10.620 -50.009  24.374  1.00  0.85      0    C  
ATOM   1049  CE1 TYR A  71      11.457 -52.607  24.987  1.00  0.85      0    C  
ATOM   1050  CE2 TYR A  71      11.959 -50.382  24.183  1.00  0.85      0    C  
ATOM   1051  CZ  TYR A  71      12.375 -51.682  24.480  1.00  0.85      0    C  
ATOM   1052  OH  TYR A  71      13.734 -52.023  24.307  1.00  0.85      0    O  
ATOM   1053  H   TYR A  71       7.563 -50.432  22.610  1.00  0.00      0    H  
ATOM   1054  HA  TYR A  71       7.672 -52.381  24.700  1.00  0.00      0    H  
ATOM   1055  HB2 TYR A  71       8.127 -49.596  24.792  1.00  0.00      0    H  
ATOM   1056  HB3 TYR A  71       8.129 -50.496  26.154  1.00  0.00      0    H  
ATOM   1057  HD1 TYR A  71       9.493 -52.863  25.628  1.00  0.00      0    H  
ATOM   1058  HD2 TYR A  71      10.330 -49.091  24.135  1.00  0.00      0    H  
ATOM   1059  HE1 TYR A  71      11.743 -53.543  25.179  1.00  0.00      0    H  
ATOM   1060  HE2 TYR A  71      12.616 -49.715  23.834  1.00  0.00      0    H  
ATOM   1061  HH  TYR A  71      13.811 -53.012  24.333  1.00  0.00      0    H  
ATOM   1062  N   ARG A  72       4.990 -50.552  24.777  1.00  0.76      0    N  
ATOM   1063  CA  ARG A  72       3.641 -50.532  25.305  1.00  0.76      0    C  
ATOM   1064  C   ARG A  72       2.859 -51.817  25.037  1.00  0.76      0    C  
ATOM   1065  O   ARG A  72       2.162 -52.319  25.916  1.00  0.76      0    O  
ATOM   1066  CB  ARG A  72       2.882 -49.276  24.803  1.00  0.76      0    C  
ATOM   1067  CG  ARG A  72       1.671 -48.861  25.665  1.00  0.76      0    C  
ATOM   1068  CD  ARG A  72       2.045 -48.647  27.137  1.00  0.76      0    C  
ATOM   1069  NE  ARG A  72       0.886 -48.014  27.835  1.00  0.76      0    N  
ATOM   1070  CZ  ARG A  72       0.602 -48.203  29.129  1.00  0.76      0    C  
ATOM   1071  NH1 ARG A  72       1.296 -49.049  29.888  1.00  0.76      0    N  
ATOM   1072  NH2 ARG A  72      -0.393 -47.500  29.664  1.00  0.76      0    N  
ATOM   1073  H   ARG A  72       5.333 -49.917  24.030  1.00  0.00      0    H  
ATOM   1074  HA  ARG A  72       3.684 -50.391  26.313  1.00  0.00      0    H  
ATOM   1075  HB2 ARG A  72       3.522 -48.514  24.790  1.00  0.00      0    H  
ATOM   1076  HB3 ARG A  72       2.551 -49.463  23.884  1.00  0.00      0    H  
ATOM   1077  HG2 ARG A  72       1.298 -48.007  25.312  1.00  0.00      0    H  
ATOM   1078  HG3 ARG A  72       0.980 -49.578  25.622  1.00  0.00      0    H  
ATOM   1079  HD2 ARG A  72       2.222 -49.519  27.543  1.00  0.00      0    H  
ATOM   1080  HD3 ARG A  72       2.810 -48.039  27.177  1.00  0.00      0    H  
ATOM   1081  HE  ARG A  72       0.295 -47.418  27.297  1.00  0.00      0    H  
ATOM   1082 HH11 ARG A  72       2.067 -49.547  29.489  1.00  0.00      0    H  
ATOM   1083 HH12 ARG A  72       1.050 -49.183  30.844  1.00  0.00      0    H  
ATOM   1084 HH21 ARG A  72      -0.900 -46.836  29.120  1.00  0.00      0    H  
ATOM   1085 HH22 ARG A  72      -0.636 -47.640  30.629  1.00  0.00      0    H  
ATOM   1086  N   LEU A  73       3.019 -52.414  23.834  1.00  0.82      0    N  
ATOM   1087  CA  LEU A  73       2.521 -53.742  23.490  1.00  0.82      0    C  
ATOM   1088  C   LEU A  73       3.116 -54.859  24.339  1.00  0.82      0    C  
ATOM   1089  O   LEU A  73       2.453 -55.841  24.658  1.00  0.82      0    O  
ATOM   1090  CB  LEU A  73       2.801 -54.100  22.005  1.00  0.82      0    C  
ATOM   1091  CG  LEU A  73       2.090 -53.214  20.965  1.00  0.82      0    C  
ATOM   1092  CD1 LEU A  73       2.593 -53.529  19.548  1.00  0.82      0    C  
ATOM   1093  CD2 LEU A  73       0.573 -53.362  21.033  1.00  0.82      0    C  
ATOM   1094  H   LEU A  73       3.553 -51.812  23.148  1.00  0.00      0    H  
ATOM   1095  HA  LEU A  73       1.511 -53.748  23.619  1.00  0.00      0    H  
ATOM   1096  HB2 LEU A  73       3.776 -54.011  21.856  1.00  0.00      0    H  
ATOM   1097  HB3 LEU A  73       2.500 -55.031  21.861  1.00  0.00      0    H  
ATOM   1098  HG  LEU A  73       2.276 -52.257  21.174  1.00  0.00      0    H  
ATOM   1099 HD11 LEU A  73       2.407 -54.487  19.340  1.00  0.00      0    H  
ATOM   1100 HD12 LEU A  73       2.118 -52.943  18.894  1.00  0.00      0    H  
ATOM   1101 HD13 LEU A  73       3.575 -53.358  19.504  1.00  0.00      0    H  
ATOM   1102 HD21 LEU A  73       0.253 -53.096  21.942  1.00  0.00      0    H  
ATOM   1103 HD22 LEU A  73       0.150 -52.773  20.345  1.00  0.00      0    H  
ATOM   1104 HD23 LEU A  73       0.323 -54.314  20.857  1.00  0.00      0    H  
ATOM   1105  N   LYS A  74       4.396 -54.761  24.736  1.00  0.81      0    N  
ATOM   1106  CA  LYS A  74       5.023 -55.753  25.592  1.00  0.81      0    C  
ATOM   1107  C   LYS A  74       4.552 -55.719  27.042  1.00  0.81      0    C  
ATOM   1108  O   LYS A  74       4.809 -56.651  27.801  1.00  0.81      0    O  
ATOM   1109  CB  LYS A  74       6.558 -55.603  25.571  1.00  0.81      0    C  
ATOM   1110  CG  LYS A  74       7.195 -56.052  24.248  1.00  0.81      0    C  
ATOM   1111  CD  LYS A  74       8.727 -56.108  24.328  1.00  0.81      0    C  
ATOM   1112  CE  LYS A  74       9.240 -57.246  25.209  1.00  0.81      0    C  
ATOM   1113  NZ  LYS A  74      10.707 -57.179  25.312  1.00  0.81      0    N  
ATOM   1114  H   LYS A  74       4.888 -53.916  24.375  1.00  0.00      0    H  
ATOM   1115  HA  LYS A  74       4.829 -56.682  25.214  1.00  0.00      0    H  
ATOM   1116  HB2 LYS A  74       6.778 -54.646  25.712  1.00  0.00      0    H  
ATOM   1117  HB3 LYS A  74       6.933 -56.160  26.302  1.00  0.00      0    H  
ATOM   1118  HG2 LYS A  74       6.853 -56.964  24.018  1.00  0.00      0    H  
ATOM   1119  HG3 LYS A  74       6.935 -55.408  23.528  1.00  0.00      0    H  
ATOM   1120  HD2 LYS A  74       9.088 -56.234  23.405  1.00  0.00      0    H  
ATOM   1121  HD3 LYS A  74       9.058 -55.243  24.703  1.00  0.00      0    H  
ATOM   1122  HE2 LYS A  74       8.832 -57.156  26.114  1.00  0.00      0    H  
ATOM   1123  HE3 LYS A  74       8.968 -58.113  24.799  1.00  0.00      0    H  
ATOM   1124  HZ1 LYS A  74      11.045 -56.370  24.826  1.00  0.00      0    H  
ATOM   1125  HZ2 LYS A  74      10.978 -57.120  26.275  1.00  0.00      0    H  
ATOM   1126  HZ3 LYS A  74      11.114 -58.000  24.906  1.00  0.00      0    H  
ATOM   1127  N   GLY A  75       3.837 -54.655  27.456  1.00  0.83      0    N  
ATOM   1128  CA  GLY A  75       3.291 -54.528  28.802  1.00  0.83      0    C  
ATOM   1129  C   GLY A  75       4.103 -53.636  29.690  1.00  0.83      0    C  
ATOM   1130  O   GLY A  75       3.754 -53.413  30.847  1.00  0.83      0    O  
ATOM   1131  H   GLY A  75       3.710 -53.924  26.715  1.00  0.00      0    H  
ATOM   1132  HA2 GLY A  75       2.337 -54.173  28.737  1.00  0.00      0    H  
ATOM   1133  HA3 GLY A  75       3.223 -55.457  29.218  1.00  0.00      0    H  
ATOM   1134  N   GLU A  76       5.202 -53.065  29.170  1.00  0.79      0    N  
ATOM   1135  CA  GLU A  76       5.941 -52.024  29.848  1.00  0.79      0    C  
ATOM   1136  C   GLU A  76       5.112 -50.754  30.077  1.00  0.79      0    C  
ATOM   1137  O   GLU A  76       4.254 -50.337  29.290  1.00  0.79      0    O  
ATOM   1138  CB  GLU A  76       7.307 -51.737  29.145  1.00  0.79      0    C  
ATOM   1139  CG  GLU A  76       8.424 -52.738  29.572  1.00  0.79      0    C  
ATOM   1140  CD  GLU A  76       9.220 -53.466  28.482  1.00  0.79      0    C  
ATOM   1141  OE1 GLU A  76       8.699 -54.344  27.765  1.00  0.79      0    O  
ATOM   1142  OE2 GLU A  76      10.468 -53.256  28.447  1.00  0.79      0    O  
ATOM   1143  H   GLU A  76       5.468 -53.447  28.231  1.00  0.00      0    H  
ATOM   1144  HA  GLU A  76       6.273 -52.364  30.746  1.00  0.00      0    H  
ATOM   1145  HB2 GLU A  76       7.174 -51.844  28.189  1.00  0.00      0    H  
ATOM   1146  HB3 GLU A  76       7.596 -50.850  29.414  1.00  0.00      0    H  
ATOM   1147  HG2 GLU A  76       9.081 -52.225  30.130  1.00  0.00      0    H  
ATOM   1148  HG3 GLU A  76       7.990 -53.440  30.143  1.00  0.00      0    H  
ATOM   1149  N   THR A  77       5.358 -50.081  31.215  1.00  0.81      0    N  
ATOM   1150  CA  THR A  77       4.844 -48.740  31.455  1.00  0.81      0    C  
ATOM   1151  C   THR A  77       5.800 -47.807  30.759  1.00  0.81      0    C  
ATOM   1152  O   THR A  77       6.991 -47.762  31.062  1.00  0.81      0    O  
ATOM   1153  CB  THR A  77       4.738 -48.370  32.925  1.00  0.81      0    C  
ATOM   1154  OG1 THR A  77       3.907 -49.311  33.587  1.00  0.81      0    O  
ATOM   1155  CG2 THR A  77       4.051 -47.011  33.131  1.00  0.81      0    C  
ATOM   1156  H   THR A  77       5.944 -50.605  31.899  1.00  0.00      0    H  
ATOM   1157  HA  THR A  77       3.953 -48.662  31.032  1.00  0.00      0    H  
ATOM   1158  HB  THR A  77       5.668 -48.411  33.348  1.00  0.00      0    H  
ATOM   1159 HG21 THR A  77       4.733 -46.331  33.399  1.00  0.00      0    H  
ATOM   1160 HG22 THR A  77       3.613 -46.727  32.278  1.00  0.00      0    H  
ATOM   1161 HG23 THR A  77       3.361 -47.093  33.850  1.00  0.00      0    H  
ATOM   1162  HG1 THR A  77       4.460 -50.044  34.003  1.00  0.00      0    H  
ATOM   1163  N   VAL A  78       5.326 -47.065  29.750  1.00  0.85      0    N  
ATOM   1164  CA  VAL A  78       6.210 -46.387  28.823  1.00  0.85      0    C  
ATOM   1165  C   VAL A  78       6.057 -44.909  29.007  1.00  0.85      0    C  
ATOM   1166  O   VAL A  78       4.940 -44.415  28.999  1.00  0.85      0    O  
ATOM   1167  CB  VAL A  78       5.885 -46.721  27.374  1.00  0.85      0    C  
ATOM   1168  CG1 VAL A  78       6.780 -45.933  26.396  1.00  0.85      0    C  
ATOM   1169  CG2 VAL A  78       6.111 -48.224  27.165  1.00  0.85      0    C  
ATOM   1170  H   VAL A  78       4.289 -47.024  29.698  1.00  0.00      0    H  
ATOM   1171  HA  VAL A  78       7.153 -46.641  29.049  1.00  0.00      0    H  
ATOM   1172  HB  VAL A  78       4.947 -46.433  27.186  1.00  0.00      0    H  
ATOM   1173 HG11 VAL A  78       7.165 -46.565  25.728  1.00  0.00      0    H  
ATOM   1174 HG12 VAL A  78       6.227 -45.244  25.934  1.00  0.00      0    H  
ATOM   1175 HG13 VAL A  78       7.512 -45.493  26.910  1.00  0.00      0    H  
ATOM   1176 HG21 VAL A  78       6.648 -48.580  27.927  1.00  0.00      0    H  
ATOM   1177 HG22 VAL A  78       5.226 -48.683  27.128  1.00  0.00      0    H  
ATOM   1178 HG23 VAL A  78       6.603 -48.361  26.308  1.00  0.00      0    H  
ATOM   1179  N   LEU A  79       7.174 -44.173  29.148  1.00  0.84      0    N  
ATOM   1180  CA  LEU A  79       7.183 -42.724  29.122  1.00  0.84      0    C  
ATOM   1181  C   LEU A  79       7.704 -42.278  27.775  1.00  0.84      0    C  
ATOM   1182  O   LEU A  79       8.882 -42.452  27.469  1.00  0.84      0    O  
ATOM   1183  CB  LEU A  79       8.040 -42.133  30.276  1.00  0.84      0    C  
ATOM   1184  CG  LEU A  79       8.273 -40.601  30.315  1.00  0.84      0    C  
ATOM   1185  CD1 LEU A  79       7.005 -39.748  30.180  1.00  0.84      0    C  
ATOM   1186  CD2 LEU A  79       8.993 -40.220  31.620  1.00  0.84      0    C  
ATOM   1187  H   LEU A  79       8.040 -44.752  29.279  1.00  0.00      0    H  
ATOM   1188  HA  LEU A  79       6.247 -42.393  29.229  1.00  0.00      0    H  
ATOM   1189  HB2 LEU A  79       7.595 -42.384  31.138  1.00  0.00      0    H  
ATOM   1190  HB3 LEU A  79       8.941 -42.567  30.232  1.00  0.00      0    H  
ATOM   1191  HG  LEU A  79       8.916 -40.358  29.568  1.00  0.00      0    H  
ATOM   1192 HD11 LEU A  79       6.383 -39.964  30.930  1.00  0.00      0    H  
ATOM   1193 HD12 LEU A  79       7.254 -38.782  30.216  1.00  0.00      0    H  
ATOM   1194 HD13 LEU A  79       6.565 -39.951  29.307  1.00  0.00      0    H  
ATOM   1195 HD21 LEU A  79       9.871 -40.693  31.658  1.00  0.00      0    H  
ATOM   1196 HD22 LEU A  79       9.139 -39.233  31.636  1.00  0.00      0    H  
ATOM   1197 HD23 LEU A  79       8.428 -40.492  32.396  1.00  0.00      0    H  
ATOM   1198  N   GLN A  80       6.822 -41.704  26.929  1.00  0.86      0    N  
ATOM   1199  CA  GLN A  80       7.213 -41.068  25.684  1.00  0.86      0    C  
ATOM   1200  C   GLN A  80       6.662 -39.643  25.689  1.00  0.86      0    C  
ATOM   1201  O   GLN A  80       5.441 -39.478  25.606  1.00  0.86      0    O  
ATOM   1202  CB  GLN A  80       6.732 -41.874  24.451  1.00  0.86      0    C  
ATOM   1203  CG  GLN A  80       7.549 -41.590  23.161  1.00  0.86      0    C  
ATOM   1204  CD  GLN A  80       7.016 -40.440  22.307  1.00  0.86      0    C  
ATOM   1205  H   GLN A  80       5.830 -41.763  27.260  1.00  0.00      0    H  
ATOM   1206  HA  GLN A  80       8.207 -41.008  25.660  1.00  0.00      0    H  
ATOM   1207  HB2 GLN A  80       6.813 -42.845  24.652  1.00  0.00      0    H  
ATOM   1208  HB3 GLN A  80       5.782 -41.639  24.265  1.00  0.00      0    H  
ATOM   1209  HG2 GLN A  80       8.492 -41.377  23.433  1.00  0.00      0    H  
ATOM   1210  HG3 GLN A  80       7.552 -42.427  22.607  1.00  0.00      0    H  
ATOM   1211  OE1 GLN A  80       7.360 -39.274  22.494  1.00  0.00      0    O  
ATOM   1212  NE2 GLN A  80       6.176 -40.778  21.303  1.00  0.00      0    N  
ATOM   1213 HE21 GLN A  80       5.779 -40.068  20.713  1.00  0.00      0    H  
ATOM   1214 HE22 GLN A  80       5.964 -41.761  21.168  1.00  0.00      0    H  
ATOM   1215  N   PRO A  81       7.479 -38.599  25.823  1.00  0.90      0    N  
ATOM   1216  CA  PRO A  81       6.925 -37.267  26.048  1.00  0.90      0    C  
ATOM   1217  C   PRO A  81       7.440 -36.273  25.017  1.00  0.90      0    C  
ATOM   1218  O   PRO A  81       8.461 -36.490  24.367  1.00  0.90      0    O  
ATOM   1219  CB  PRO A  81       7.464 -36.943  27.440  1.00  0.90      0    C  
ATOM   1220  CG  PRO A  81       8.893 -37.494  27.398  1.00  0.90      0    C  
ATOM   1221  CD  PRO A  81       8.768 -38.743  26.526  1.00  0.90      0    C  
ATOM   1222  HA  PRO A  81       5.916 -37.293  26.046  1.00  0.00      0    H  
ATOM   1223  HB2 PRO A  81       7.482 -35.963  27.603  1.00  0.00      0    H  
ATOM   1224  HB3 PRO A  81       6.942 -37.404  28.148  1.00  0.00      0    H  
ATOM   1225  HG2 PRO A  81       9.500 -36.831  26.983  1.00  0.00      0    H  
ATOM   1226  HG3 PRO A  81       9.193 -37.728  28.312  1.00  0.00      0    H  
ATOM   1227  HD2 PRO A  81       9.526 -38.797  25.869  1.00  0.00      0    H  
ATOM   1228  HD3 PRO A  81       8.774 -39.575  27.091  1.00  0.00      0    H  
ATOM   1229  N   MET A  82       6.730 -35.144  24.848  1.00  0.88      0    N  
ATOM   1230  CA  MET A  82       7.109 -34.123  23.898  1.00  0.88      0    C  
ATOM   1231  C   MET A  82       6.866 -32.764  24.520  1.00  0.88      0    C  
ATOM   1232  O   MET A  82       6.091 -32.608  25.460  1.00  0.88      0    O  
ATOM   1233  CB  MET A  82       6.316 -34.294  22.577  1.00  0.88      0    C  
ATOM   1234  CG  MET A  82       6.627 -33.300  21.438  1.00  0.88      0    C  
ATOM   1235  SD  MET A  82       8.386 -33.125  20.996  1.00  0.88      0    S  
ATOM   1236  CE  MET A  82       8.715 -34.812  20.417  1.00  0.88      0    C  
ATOM   1237  H   MET A  82       5.889 -35.081  25.464  1.00  0.00      0    H  
ATOM   1238  HA  MET A  82       8.088 -34.209  23.712  1.00  0.00      0    H  
ATOM   1239  HB2 MET A  82       6.478 -35.234  22.223  1.00  0.00      0    H  
ATOM   1240  HB3 MET A  82       5.322 -34.227  22.787  1.00  0.00      0    H  
ATOM   1241  HG2 MET A  82       6.071 -33.585  20.611  1.00  0.00      0    H  
ATOM   1242  HG3 MET A  82       6.226 -32.381  21.702  1.00  0.00      0    H  
ATOM   1243  HE1 MET A  82       8.056 -35.045  19.706  1.00  0.00      0    H  
ATOM   1244  HE2 MET A  82       9.641 -34.854  20.050  1.00  0.00      0    H  
ATOM   1245  HE3 MET A  82       8.624 -35.442  21.185  1.00  0.00      0    H  
ATOM   1246  N   GLY A  83       7.577 -31.743  24.023  1.00  0.92      0    N  
ATOM   1247  CA  GLY A  83       7.560 -30.406  24.559  1.00  0.92      0    C  
ATOM   1248  C   GLY A  83       8.361 -29.575  23.615  1.00  0.92      0    C  
ATOM   1249  O   GLY A  83       8.746 -30.042  22.547  1.00  0.92      0    O  
ATOM   1250  H   GLY A  83       8.162 -32.019  23.185  1.00  0.00      0    H  
ATOM   1251  HA2 GLY A  83       6.627 -30.071  24.602  1.00  0.00      0    H  
ATOM   1252  HA3 GLY A  83       7.976 -30.398  25.460  1.00  0.00      0    H  
ATOM   1253  N   TRP A  84       8.632 -28.320  23.981  1.00  0.88      0    N  
ATOM   1254  CA  TRP A  84       9.159 -27.337  23.061  1.00  0.88      0    C  
ATOM   1255  C   TRP A  84      10.334 -26.605  23.668  1.00  0.88      0    C  
ATOM   1256  O   TRP A  84      10.205 -25.988  24.730  1.00  0.88      0    O  
ATOM   1257  CB  TRP A  84       8.041 -26.314  22.725  1.00  0.88      0    C  
ATOM   1258  CG  TRP A  84       6.702 -26.987  22.474  1.00  0.88      0    C  
ATOM   1259  CD1 TRP A  84       5.609 -27.050  23.294  1.00  0.88      0    C  
ATOM   1260  CD2 TRP A  84       6.434 -27.870  21.372  1.00  0.88      0    C  
ATOM   1261  NE1 TRP A  84       4.683 -27.916  22.771  1.00  0.88      0    N  
ATOM   1262  CE2 TRP A  84       5.158 -28.433  21.601  1.00  0.88      0    C  
ATOM   1263  CE3 TRP A  84       7.186 -28.227  20.263  1.00  0.88      0    C  
ATOM   1264  CZ2 TRP A  84       4.609 -29.343  20.710  1.00  0.88      0    C  
ATOM   1265  CZ3 TRP A  84       6.643 -29.172  19.381  1.00  0.88      0    C  
ATOM   1266  CH2 TRP A  84       5.365 -29.713  19.591  1.00  0.88      0    C  
ATOM   1267  H   TRP A  84       8.428 -28.118  24.987  1.00  0.00      0    H  
ATOM   1268  HA  TRP A  84       9.492 -27.825  22.243  1.00  0.00      0    H  
ATOM   1269  HB2 TRP A  84       7.925 -25.709  23.490  1.00  0.00      0    H  
ATOM   1270  HB3 TRP A  84       8.286 -25.835  21.903  1.00  0.00      0    H  
ATOM   1271  HD1 TRP A  84       5.501 -26.542  24.145  1.00  0.00      0    H  
ATOM   1272  HE1 TRP A  84       3.795 -28.135  23.184  1.00  0.00      0    H  
ATOM   1273  HE3 TRP A  84       8.078 -27.838  20.083  1.00  0.00      0    H  
ATOM   1274  HZ2 TRP A  84       3.693 -29.728  20.863  1.00  0.00      0    H  
ATOM   1275  HZ3 TRP A  84       7.181 -29.458  18.597  1.00  0.00      0    H  
ATOM   1276  HH2 TRP A  84       4.993 -30.362  18.943  1.00  0.00      0    H  
ATOM   1277  N   ASH A  85      11.504 -26.634  22.993  1.00  0.90      0    N  
ATOM   1278  CA  ASH A  85      12.687 -25.922  23.431  1.00  0.90      0    C  
ATOM   1279  C   ASH A  85      12.592 -24.472  22.958  1.00  0.90      0    C  
ATOM   1280  O   ASH A  85      13.055 -24.076  21.891  1.00  0.90      0    O  
ATOM   1281  CB  ASH A  85      13.956 -26.636  22.906  1.00  0.90      0    C  
ATOM   1282  CG  ASH A  85      15.153 -26.334  23.795  1.00  0.90      0    C  
ATOM   1283  OD2 ASH A  85      14.959 -25.640  24.829  1.00  0.90      0    O  
ATOM   1284  OD1 ASH A  85      16.262 -26.826  23.469  1.00  0.90      0    O  
ATOM   1285  H   ASH A  85      11.468 -27.220  22.126  1.00  0.00      0    H  
ATOM   1286  HA  ASH A  85      12.677 -25.902  24.430  1.00  0.00      0    H  
ATOM   1287  HB2 ASH A  85      13.782 -27.604  22.918  1.00  0.00      0    H  
ATOM   1288  HB3 ASH A  85      14.135 -26.301  22.000  1.00  0.00      0    H  
ATOM   1289  HD2 ASH A  85      15.726 -25.438  25.446  1.00  0.00      0    H  
ATOM   1290  N   ALA A  86      11.873 -23.644  23.724  1.00  0.89      0    N  
ATOM   1291  CA  ALA A  86      11.132 -22.524  23.203  1.00  0.89      0    C  
ATOM   1292  C   ALA A  86      11.723 -21.185  23.575  1.00  0.89      0    C  
ATOM   1293  O   ALA A  86      11.108 -20.143  23.353  1.00  0.89      0    O  
ATOM   1294  CB  ALA A  86       9.696 -22.645  23.743  1.00  0.89      0    C  
ATOM   1295  H   ALA A  86      11.902 -23.892  24.747  1.00  0.00      0    H  
ATOM   1296  HA  ALA A  86      11.105 -22.593  22.184  1.00  0.00      0    H  
ATOM   1297  HB1 ALA A  86       9.672 -22.313  24.683  1.00  0.00      0    H  
ATOM   1298  HB2 ALA A  86       9.087 -22.097  23.175  1.00  0.00      0    H  
ATOM   1299  HB3 ALA A  86       9.417 -23.602  23.714  1.00  0.00      0    H  
ATOM   1300  N   PHE A  87      12.947 -21.182  24.117  1.00  0.83      0    N  
ATOM   1301  CA  PHE A  87      13.622 -19.994  24.586  1.00  0.83      0    C  
ATOM   1302  C   PHE A  87      14.982 -19.872  23.920  1.00  0.83      0    C  
ATOM   1303  O   PHE A  87      15.445 -20.749  23.190  1.00  0.83      0    O  
ATOM   1304  CB  PHE A  87      13.797 -20.044  26.133  1.00  0.83      0    C  
ATOM   1305  CG  PHE A  87      13.109 -18.990  26.970  1.00  0.83      0    C  
ATOM   1306  CD1 PHE A  87      12.427 -17.859  26.481  1.00  0.83      0    C  
ATOM   1307  CD2 PHE A  87      13.221 -19.147  28.362  1.00  0.83      0    C  
ATOM   1308  CE1 PHE A  87      11.853 -16.928  27.360  1.00  0.83      0    C  
ATOM   1309  CE2 PHE A  87      12.653 -18.221  29.242  1.00  0.83      0    C  
ATOM   1310  CZ  PHE A  87      11.963 -17.111  28.742  1.00  0.83      0    C  
ATOM   1311  H   PHE A  87      13.378 -22.145  24.170  1.00  0.00      0    H  
ATOM   1312  HA  PHE A  87      13.081 -19.204  24.284  1.00  0.00      0    H  
ATOM   1313  HB2 PHE A  87      13.464 -20.943  26.435  1.00  0.00      0    H  
ATOM   1314  HB3 PHE A  87      14.784 -19.988  26.317  1.00  0.00      0    H  
ATOM   1315  HD1 PHE A  87      12.349 -17.717  25.503  1.00  0.00      0    H  
ATOM   1316  HD2 PHE A  87      13.715 -19.935  28.726  1.00  0.00      0    H  
ATOM   1317  HE1 PHE A  87      11.367 -16.133  26.988  1.00  0.00      0    H  
ATOM   1318  HE2 PHE A  87      12.745 -18.357  30.239  1.00  0.00      0    H  
ATOM   1319  HZ  PHE A  87      11.551 -16.453  29.364  1.00  0.00      0    H  
ATOM   1320  N   GLY A  88      15.651 -18.727  24.148  1.00  0.76      0    N  
ATOM   1321  CA  GLY A  88      16.923 -18.350  23.563  1.00  0.76      0    C  
ATOM   1322  C   GLY A  88      16.956 -18.216  22.065  1.00  0.76      0    C  
ATOM   1323  O   GLY A  88      15.960 -17.966  21.383  1.00  0.76      0    O  
ATOM   1324  H   GLY A  88      15.133 -18.090  24.833  1.00  0.00      0    H  
ATOM   1325  HA2 GLY A  88      17.232 -17.460  23.988  1.00  0.00      0    H  
ATOM   1326  HA3 GLY A  88      17.638 -19.036  23.856  1.00  0.00      0    H  
ATOM   1327  N   LEU A  89      18.174 -18.349  21.515  1.00  0.70      0    N  
ATOM   1328  CA  LEU A  89      18.507 -18.001  20.149  1.00  0.70      0    C  
ATOM   1329  C   LEU A  89      17.690 -18.666  19.046  1.00  0.70      0    C  
ATOM   1330  O   LEU A  89      17.300 -17.932  18.137  1.00  0.70      0    O  
ATOM   1331  CB  LEU A  89      20.018 -18.250  19.899  1.00  0.70      0    C  
ATOM   1332  CG  LEU A  89      20.949 -17.390  20.774  1.00  0.70      0    C  
ATOM   1333  CD1 LEU A  89      22.398 -17.887  20.663  1.00  0.70      0    C  
ATOM   1334  CD2 LEU A  89      20.852 -15.920  20.354  1.00  0.70      0    C  
ATOM   1335  H   LEU A  89      18.888 -18.743  22.193  1.00  0.00      0    H  
ATOM   1336  HA  LEU A  89      18.405 -16.979  20.042  1.00  0.00      0    H  
ATOM   1337  HB2 LEU A  89      20.203 -19.194  20.106  1.00  0.00      0    H  
ATOM   1338  HB3 LEU A  89      20.205 -18.031  18.959  1.00  0.00      0    H  
ATOM   1339  HG  LEU A  89      20.652 -17.454  21.723  1.00  0.00      0    H  
ATOM   1340 HD11 LEU A  89      22.693 -17.826  19.712  1.00  0.00      0    H  
ATOM   1341 HD12 LEU A  89      22.984 -17.318  21.236  1.00  0.00      0    H  
ATOM   1342 HD13 LEU A  89      22.443 -18.835  20.970  1.00  0.00      0    H  
ATOM   1343 HD21 LEU A  89      19.910 -15.607  20.466  1.00  0.00      0    H  
ATOM   1344 HD22 LEU A  89      21.459 -15.373  20.928  1.00  0.00      0    H  
ATOM   1345 HD23 LEU A  89      21.124 -15.832  19.397  1.00  0.00      0    H  
ATOM   1346  N   PRO A  90      17.345 -19.955  18.984  1.00  0.74      0    N  
ATOM   1347  CA  PRO A  90      16.700 -20.494  17.793  1.00  0.74      0    C  
ATOM   1348  C   PRO A  90      15.295 -19.978  17.565  1.00  0.74      0    C  
ATOM   1349  O   PRO A  90      14.967 -19.675  16.420  1.00  0.74      0    O  
ATOM   1350  CB  PRO A  90      16.731 -22.010  18.012  1.00  0.74      0    C  
ATOM   1351  CG  PRO A  90      17.967 -22.207  18.887  1.00  0.74      0    C  
ATOM   1352  CD  PRO A  90      17.856 -21.027  19.844  1.00  0.74      0    C  
ATOM   1353  HA  PRO A  90      17.282 -20.328  16.968  1.00  0.00      0    H  
ATOM   1354  HB2 PRO A  90      15.918 -22.321  18.491  1.00  0.00      0    H  
ATOM   1355  HB3 PRO A  90      16.837 -22.496  17.153  1.00  0.00      0    H  
ATOM   1356  HG2 PRO A  90      17.909 -23.062  19.370  1.00  0.00      0    H  
ATOM   1357  HG3 PRO A  90      18.783 -22.145  18.341  1.00  0.00      0    H  
ATOM   1358  HD2 PRO A  90      17.218 -21.227  20.583  1.00  0.00      0    H  
ATOM   1359  HD3 PRO A  90      18.749 -20.789  20.221  1.00  0.00      0    H  
ATOM   1360  N   ALA A  91      14.462 -19.878  18.621  1.00  0.75      0    N  
ATOM   1361  CA  ALA A  91      13.133 -19.305  18.537  1.00  0.75      0    C  
ATOM   1362  C   ALA A  91      13.155 -17.798  18.294  1.00  0.75      0    C  
ATOM   1363  O   ALA A  91      12.477 -17.282  17.407  1.00  0.75      0    O  
ATOM   1364  CB  ALA A  91      12.362 -19.622  19.836  1.00  0.75      0    C  
ATOM   1365  H   ALA A  91      14.872 -20.257  19.510  1.00  0.00      0    H  
ATOM   1366  HA  ALA A  91      12.634 -19.743  17.769  1.00  0.00      0    H  
ATOM   1367  HB1 ALA A  91      11.909 -20.504  19.736  1.00  0.00      0    H  
ATOM   1368  HB2 ALA A  91      13.006 -19.654  20.595  1.00  0.00      0    H  
ATOM   1369  HB3 ALA A  91      11.686 -18.908  19.993  1.00  0.00      0    H  
ATOM   1370  N   GLU A  92      13.991 -17.052  19.052  1.00  0.65      0    N  
ATOM   1371  CA  GLU A  92      14.081 -15.608  18.932  1.00  0.65      0    C  
ATOM   1372  C   GLU A  92      14.630 -15.130  17.591  1.00  0.65      0    C  
ATOM   1373  O   GLU A  92      14.073 -14.228  16.971  1.00  0.65      0    O  
ATOM   1374  CB  GLU A  92      14.898 -15.018  20.105  1.00  0.65      0    C  
ATOM   1375  CG  GLU A  92      14.735 -13.481  20.252  1.00  0.65      0    C  
ATOM   1376  CD  GLU A  92      15.545 -12.879  21.394  1.00  0.65      0    C  
ATOM   1377  OE1 GLU A  92      16.732 -13.272  21.522  1.00  0.65      0    O  
ATOM   1378  OE2 GLU A  92      15.027 -12.018  22.141  1.00  0.65      0    O  
ATOM   1379  H   GLU A  92      14.558 -17.614  19.724  1.00  0.00      0    H  
ATOM   1380  HA  GLU A  92      13.159 -15.196  19.079  1.00  0.00      0    H  
ATOM   1381  HB2 GLU A  92      14.572 -15.422  20.931  1.00  0.00      0    H  
ATOM   1382  HB3 GLU A  92      15.842 -15.192  19.931  1.00  0.00      0    H  
ATOM   1383  HG2 GLU A  92      15.043 -13.070  19.413  1.00  0.00      0    H  
ATOM   1384  HG3 GLU A  92      13.784 -13.298  20.427  1.00  0.00      0    H  
ATOM   1385  N   ASN A  93      15.704 -15.764  17.062  1.00  0.66      0    N  
ATOM   1386  CA  ASN A  93      16.268 -15.429  15.756  1.00  0.66      0    C  
ATOM   1387  C   ASN A  93      15.285 -15.647  14.619  1.00  0.66      0    C  
ATOM   1388  O   ASN A  93      15.167 -14.823  13.715  1.00  0.66      0    O  
ATOM   1389  CB  ASN A  93      17.526 -16.276  15.421  1.00  0.66      0    C  
ATOM   1390  CG  ASN A  93      18.705 -15.871  16.294  1.00  0.66      0    C  
ATOM   1391  H   ASN A  93      16.089 -16.515  17.678  1.00  0.00      0    H  
ATOM   1392  HA  ASN A  93      16.488 -14.440  15.774  1.00  0.00      0    H  
ATOM   1393  HB2 ASN A  93      17.310 -17.223  15.592  1.00  0.00      0    H  
ATOM   1394  HB3 ASN A  93      17.757 -16.118  14.475  1.00  0.00      0    H  
ATOM   1395  OD1 ASN A  93      18.645 -14.908  17.059  1.00  0.00      0    O  
ATOM   1396  ND2 ASN A  93      19.822 -16.613  16.149  1.00  0.00      0    N  
ATOM   1397 HD22 ASN A  93      19.833 -17.364  15.497  1.00  0.00      0    H  
ATOM   1398 HD21 ASN A  93      20.627 -16.401  16.697  1.00  0.00      0    H  
ATOM   1399  N   ALA A  94      14.537 -16.769  14.652  1.00  0.74      0    N  
ATOM   1400  CA  ALA A  94      13.520 -17.063  13.667  1.00  0.74      0    C  
ATOM   1401  C   ALA A  94      12.379 -16.052  13.676  1.00  0.74      0    C  
ATOM   1402  O   ALA A  94      11.973 -15.544  12.633  1.00  0.74      0    O  
ATOM   1403  CB  ALA A  94      12.983 -18.479  13.924  1.00  0.74      0    C  
ATOM   1404  H   ALA A  94      14.766 -17.399  15.456  1.00  0.00      0    H  
ATOM   1405  HA  ALA A  94      13.944 -17.056  12.743  1.00  0.00      0    H  
ATOM   1406  HB1 ALA A  94      11.990 -18.474  13.832  1.00  0.00      0    H  
ATOM   1407  HB2 ALA A  94      13.380 -19.106  13.258  1.00  0.00      0    H  
ATOM   1408  HB3 ALA A  94      13.236 -18.762  14.846  1.00  0.00      0    H  
ATOM   1409  N   ALA A  95      11.892 -15.681  14.876  1.00  0.71      0    N  
ATOM   1410  CA  ALA A  95      10.894 -14.650  15.046  1.00  0.71      0    C  
ATOM   1411  C   ALA A  95      11.337 -13.263  14.575  1.00  0.71      0    C  
ATOM   1412  O   ALA A  95      10.636 -12.595  13.815  1.00  0.71      0    O  
ATOM   1413  CB  ALA A  95      10.530 -14.596  16.541  1.00  0.71      0    C  
ATOM   1414  H   ALA A  95      12.312 -16.218  15.676  1.00  0.00      0    H  
ATOM   1415  HA  ALA A  95      10.058 -14.909  14.519  1.00  0.00      0    H  
ATOM   1416  HB1 ALA A  95       9.759 -13.977  16.666  1.00  0.00      0    H  
ATOM   1417  HB2 ALA A  95      10.283 -15.511  16.849  1.00  0.00      0    H  
ATOM   1418  HB3 ALA A  95      11.317 -14.265  17.056  1.00  0.00      0    H  
ATOM   1419  N   ILE A  96      12.557 -12.825  14.961  1.00  0.63      0    N  
ATOM   1420  CA  ILE A  96      13.147 -11.544  14.577  1.00  0.63      0    C  
ATOM   1421  C   ILE A  96      13.331 -11.416  13.071  1.00  0.63      0    C  
ATOM   1422  O   ILE A  96      13.024 -10.377  12.488  1.00  0.63      0    O  
ATOM   1423  CB  ILE A  96      14.449 -11.278  15.342  1.00  0.63      0    C  
ATOM   1424  CG1 ILE A  96      14.108 -10.966  16.821  1.00  0.63      0    C  
ATOM   1425  CG2 ILE A  96      15.266 -10.122  14.714  1.00  0.63      0    C  
ATOM   1426  CD1 ILE A  96      15.340 -10.828  17.723  1.00  0.63      0    C  
ATOM   1427  H   ILE A  96      13.059 -13.516  15.585  1.00  0.00      0    H  
ATOM   1428  HA  ILE A  96      12.481 -10.835  14.848  1.00  0.00      0    H  
ATOM   1429  HB  ILE A  96      14.994 -12.101  15.330  1.00  0.00      0    H  
ATOM   1430 HG12 ILE A  96      13.593 -10.116  16.850  1.00  0.00      0    H  
ATOM   1431 HG13 ILE A  96      13.542 -11.706  17.170  1.00  0.00      0    H  
ATOM   1432 HG21 ILE A  96      16.110 -10.010  15.228  1.00  0.00      0    H  
ATOM   1433 HG22 ILE A  96      15.469 -10.350  13.768  1.00  0.00      0    H  
ATOM   1434 HG23 ILE A  96      14.726  -9.288  14.757  1.00  0.00      0    H  
ATOM   1435 HD11 ILE A  96      15.907 -10.085  17.381  1.00  0.00      0    H  
ATOM   1436 HD12 ILE A  96      15.038 -10.629  18.651  1.00  0.00      0    H  
ATOM   1437 HD13 ILE A  96      15.849 -11.684  17.705  1.00  0.00      0    H  
ATOM   1438  N   ALA A  97      13.773 -12.494  12.389  1.00  0.69      0    N  
ATOM   1439  CA  ALA A  97      13.976 -12.531  10.950  1.00  0.69      0    C  
ATOM   1440  C   ALA A  97      12.726 -12.201  10.131  1.00  0.69      0    C  
ATOM   1441  O   ALA A  97      12.796 -11.519   9.111  1.00  0.69      0    O  
ATOM   1442  CB  ALA A  97      14.508 -13.924  10.555  1.00  0.69      0    C  
ATOM   1443  H   ALA A  97      13.961 -13.325  13.014  1.00  0.00      0    H  
ATOM   1444  HA  ALA A  97      14.702 -11.857  10.705  1.00  0.00      0    H  
ATOM   1445  HB1 ALA A  97      14.631 -14.469  11.380  1.00  0.00      0    H  
ATOM   1446  HB2 ALA A  97      13.848 -14.364   9.952  1.00  0.00      0    H  
ATOM   1447  HB3 ALA A  97      15.380 -13.816  10.085  1.00  0.00      0    H  
ATOM   1448  N   HID A  98      11.542 -12.644  10.596  1.00  0.63      0    N  
ATOM   1449  CA  HID A  98      10.274 -12.367   9.938  1.00  0.63      0    C  
ATOM   1450  C   HID A  98       9.548 -11.167  10.535  1.00  0.63      0    C  
ATOM   1451  O   HID A  98       8.407 -10.892  10.173  1.00  0.63      0    O  
ATOM   1452  CB  HID A  98       9.339 -13.593  10.033  1.00  0.63      0    C  
ATOM   1453  CG  HID A  98       9.887 -14.761   9.286  1.00  0.63      0    C  
ATOM   1454  H   HID A  98      11.622 -13.206  11.476  1.00  0.00      0    H  
ATOM   1455  HA  HID A  98      10.457 -12.169   8.960  1.00  0.00      0    H  
ATOM   1456  HB2 HID A  98       9.236 -13.842  10.992  1.00  0.00      0    H  
ATOM   1457  HB3 HID A  98       8.454 -13.349   9.646  1.00  0.00      0    H  
ATOM   1458  ND1 HID A  98       9.870 -14.751   7.906  1.00  0.00      0    N  
ATOM   1459  CD2 HID A  98      10.522 -15.869   9.738  1.00  0.00      0    C  
ATOM   1460  CE1 HID A  98      10.497 -15.845   7.545  1.00  0.00      0    C  
ATOM   1461  NE2 HID A  98      10.915 -16.564   8.615  1.00  0.00      0    N  
ATOM   1462  HD1 HID A  98       9.473 -14.069   7.332  1.00  0.00      0    H  
ATOM   1463  HD2 HID A  98      10.673 -16.129  10.678  1.00  0.00      0    H  
ATOM   1464  HE1 HID A  98      10.660 -16.139   6.589  1.00  0.00      0    H  
ATOM   1465  N   LYS A  99      10.193 -10.421  11.461  1.00  0.62      0    N  
ATOM   1466  CA  LYS A  99       9.637  -9.273  12.172  1.00  0.62      0    C  
ATOM   1467  C   LYS A  99       8.464  -9.611  13.094  1.00  0.62      0    C  
ATOM   1468  O   LYS A  99       7.497  -8.861  13.217  1.00  0.62      0    O  
ATOM   1469  CB  LYS A  99       9.242  -8.097  11.238  1.00  0.62      0    C  
ATOM   1470  CG  LYS A  99      10.367  -7.593  10.323  1.00  0.62      0    C  
ATOM   1471  CD  LYS A  99       9.846  -6.466   9.418  1.00  0.62      0    C  
ATOM   1472  CE  LYS A  99      10.914  -5.878   8.499  1.00  0.62      0    C  
ATOM   1473  NZ  LYS A  99      10.322  -4.786   7.694  1.00  0.62      0    N  
ATOM   1474  H   LYS A  99      11.187 -10.763  11.631  1.00  0.00      0    H  
ATOM   1475  HA  LYS A  99      10.376  -8.850  12.735  1.00  0.00      0    H  
ATOM   1476  HB2 LYS A  99       8.486  -8.404  10.664  1.00  0.00      0    H  
ATOM   1477  HB3 LYS A  99       8.942  -7.338  11.814  1.00  0.00      0    H  
ATOM   1478  HG2 LYS A  99      11.105  -7.238  10.882  1.00  0.00      0    H  
ATOM   1479  HG3 LYS A  99      10.682  -8.341   9.754  1.00  0.00      0    H  
ATOM   1480  HD2 LYS A  99       9.105  -6.832   8.852  1.00  0.00      0    H  
ATOM   1481  HD3 LYS A  99       9.488  -5.733   9.998  1.00  0.00      0    H  
ATOM   1482  HE2 LYS A  99      11.654  -5.520   9.057  1.00  0.00      0    H  
ATOM   1483  HE3 LYS A  99      11.248  -6.594   7.897  1.00  0.00      0    H  
ATOM   1484  HZ1 LYS A  99       9.376  -5.015   7.462  1.00  0.00      0    H  
ATOM   1485  HZ2 LYS A  99      10.338  -3.935   8.220  1.00  0.00      0    H  
ATOM   1486  HZ3 LYS A  99      10.850  -4.666   6.852  1.00  0.00      0    H  
ATOM   1487  N   VAL A 100       8.537 -10.748  13.807  1.00  0.67      0    N  
ATOM   1488  CA  VAL A 100       7.457 -11.244  14.641  1.00  0.67      0    C  
ATOM   1489  C   VAL A 100       7.927 -11.243  16.085  1.00  0.67      0    C  
ATOM   1490  O   VAL A 100       9.077 -11.537  16.400  1.00  0.67      0    O  
ATOM   1491  CB  VAL A 100       7.000 -12.648  14.229  1.00  0.67      0    C  
ATOM   1492  CG1 VAL A 100       5.760 -13.093  15.032  1.00  0.67      0    C  
ATOM   1493  CG2 VAL A 100       6.648 -12.649  12.729  1.00  0.67      0    C  
ATOM   1494  H   VAL A 100       9.457 -11.247  13.702  1.00  0.00      0    H  
ATOM   1495  HA  VAL A 100       6.685 -10.615  14.566  1.00  0.00      0    H  
ATOM   1496  HB  VAL A 100       7.727 -13.291  14.456  1.00  0.00      0    H  
ATOM   1497 HG11 VAL A 100       6.055 -13.670  15.789  1.00  0.00      0    H  
ATOM   1498 HG12 VAL A 100       5.294 -12.285  15.382  1.00  0.00      0    H  
ATOM   1499 HG13 VAL A 100       5.151 -13.604  14.431  1.00  0.00      0    H  
ATOM   1500 HG21 VAL A 100       6.188 -11.793  12.507  1.00  0.00      0    H  
ATOM   1501 HG22 VAL A 100       7.490 -12.733  12.202  1.00  0.00      0    H  
ATOM   1502 HG23 VAL A 100       6.047 -13.421  12.541  1.00  0.00      0    H  
ATOM   1503  N   ALA A 101       7.049 -10.871  17.040  1.00  0.70      0    N  
ATOM   1504  CA  ALA A 101       7.354 -10.972  18.453  1.00  0.70      0    C  
ATOM   1505  C   ALA A 101       7.617 -12.425  18.912  1.00  0.70      0    C  
ATOM   1506  O   ALA A 101       6.841 -13.303  18.521  1.00  0.70      0    O  
ATOM   1507  CB  ALA A 101       6.195 -10.374  19.274  1.00  0.70      0    C  
ATOM   1508  H   ALA A 101       6.147 -10.511  16.664  1.00  0.00      0    H  
ATOM   1509  HA  ALA A 101       8.187 -10.429  18.654  1.00  0.00      0    H  
ATOM   1510  HB1 ALA A 101       6.572  -9.808  20.003  1.00  0.00      0    H  
ATOM   1511  HB2 ALA A 101       5.624  -9.819  18.674  1.00  0.00      0    H  
ATOM   1512  HB3 ALA A 101       5.657 -11.116  19.664  1.00  0.00      0    H  
ATOM   1513  N   PRO A 102       8.630 -12.751  19.733  1.00  0.76      0    N  
ATOM   1514  CA  PRO A 102       9.023 -14.135  20.018  1.00  0.76      0    C  
ATOM   1515  C   PRO A 102       7.945 -15.030  20.588  1.00  0.76      0    C  
ATOM   1516  O   PRO A 102       7.878 -16.204  20.229  1.00  0.76      0    O  
ATOM   1517  CB  PRO A 102      10.188 -13.985  20.999  1.00  0.76      0    C  
ATOM   1518  CG  PRO A 102      10.874 -12.697  20.549  1.00  0.76      0    C  
ATOM   1519  CD  PRO A 102       9.712 -11.819  20.080  1.00  0.76      0    C  
ATOM   1520  HA  PRO A 102       9.435 -14.561  19.173  1.00  0.00      0    H  
ATOM   1521  HB2 PRO A 102       9.861 -13.891  21.935  1.00  0.00      0    H  
ATOM   1522  HB3 PRO A 102      10.818 -14.752  20.931  1.00  0.00      0    H  
ATOM   1523  HG2 PRO A 102      11.348 -12.277  21.311  1.00  0.00      0    H  
ATOM   1524  HG3 PRO A 102      11.498 -12.885  19.803  1.00  0.00      0    H  
ATOM   1525  HD2 PRO A 102       9.424 -11.192  20.812  1.00  0.00      0    H  
ATOM   1526  HD3 PRO A 102       9.983 -11.270  19.280  1.00  0.00      0    H  
ATOM   1527  N   ALA A 103       7.091 -14.502  21.484  1.00  0.80      0    N  
ATOM   1528  CA  ALA A 103       5.975 -15.231  22.048  1.00  0.80      0    C  
ATOM   1529  C   ALA A 103       4.940 -15.647  21.010  1.00  0.80      0    C  
ATOM   1530  O   ALA A 103       4.512 -16.798  20.975  1.00  0.80      0    O  
ATOM   1531  CB  ALA A 103       5.310 -14.372  23.143  1.00  0.80      0    C  
ATOM   1532  H   ALA A 103       7.315 -13.506  21.734  1.00  0.00      0    H  
ATOM   1533  HA  ALA A 103       6.327 -16.072  22.501  1.00  0.00      0    H  
ATOM   1534  HB1 ALA A 103       4.734 -14.956  23.708  1.00  0.00      0    H  
ATOM   1535  HB2 ALA A 103       6.020 -13.952  23.701  1.00  0.00      0    H  
ATOM   1536  HB3 ALA A 103       4.756 -13.666  22.709  1.00  0.00      0    H  
ATOM   1537  N   LYS A 104       4.559 -14.724  20.098  1.00  0.74      0    N  
ATOM   1538  CA  LYS A 104       3.592 -14.997  19.049  1.00  0.74      0    C  
ATOM   1539  C   LYS A 104       4.087 -16.062  18.084  1.00  0.74      0    C  
ATOM   1540  O   LYS A 104       3.410 -17.060  17.851  1.00  0.74      0    O  
ATOM   1541  CB  LYS A 104       3.263 -13.693  18.275  1.00  0.74      0    C  
ATOM   1542  CG  LYS A 104       2.234 -13.901  17.156  1.00  0.74      0    C  
ATOM   1543  CD  LYS A 104       1.835 -12.615  16.415  1.00  0.74      0    C  
ATOM   1544  CE  LYS A 104       0.895 -12.956  15.255  1.00  0.74      0    C  
ATOM   1545  NZ  LYS A 104       0.455 -11.753  14.522  1.00  0.74      0    N  
ATOM   1546  H   LYS A 104       5.029 -13.797  20.224  1.00  0.00      0    H  
ATOM   1547  HA  LYS A 104       2.731 -15.320  19.473  1.00  0.00      0    H  
ATOM   1548  HB2 LYS A 104       2.895 -13.039  18.921  1.00  0.00      0    H  
ATOM   1549  HB3 LYS A 104       4.103 -13.358  17.870  1.00  0.00      0    H  
ATOM   1550  HG2 LYS A 104       2.614 -14.551  16.484  1.00  0.00      0    H  
ATOM   1551  HG3 LYS A 104       1.402 -14.312  17.552  1.00  0.00      0    H  
ATOM   1552  HD2 LYS A 104       1.361 -12.022  17.042  1.00  0.00      0    H  
ATOM   1553  HD3 LYS A 104       2.647 -12.194  16.050  1.00  0.00      0    H  
ATOM   1554  HE2 LYS A 104       1.378 -13.576  14.628  1.00  0.00      0    H  
ATOM   1555  HE3 LYS A 104       0.094 -13.437  15.627  1.00  0.00      0    H  
ATOM   1556  HZ1 LYS A 104       0.235 -11.023  15.172  1.00  0.00      0    H  
ATOM   1557  HZ2 LYS A 104       1.187 -11.443  13.912  1.00  0.00      0    H  
ATOM   1558  HZ3 LYS A 104      -0.359 -11.967  13.979  1.00  0.00      0    H  
ATOM   1559  N   TRP A 105       5.342 -15.912  17.603  1.00  0.76      0    N  
ATOM   1560  CA  TRP A 105       5.984 -16.854  16.703  1.00  0.76      0    C  
ATOM   1561  C   TRP A 105       6.080 -18.244  17.314  1.00  0.76      0    C  
ATOM   1562  O   TRP A 105       5.712 -19.244  16.703  1.00  0.76      0    O  
ATOM   1563  CB  TRP A 105       7.419 -16.331  16.388  1.00  0.76      0    C  
ATOM   1564  CG  TRP A 105       8.326 -17.288  15.620  1.00  0.76      0    C  
ATOM   1565  CD1 TRP A 105       9.113 -18.289  16.122  1.00  0.76      0    C  
ATOM   1566  CD2 TRP A 105       8.397 -17.393  14.190  1.00  0.76      0    C  
ATOM   1567  NE1 TRP A 105       9.640 -19.041  15.100  1.00  0.76      0    N  
ATOM   1568  CE2 TRP A 105       9.222 -18.503  13.901  1.00  0.76      0    C  
ATOM   1569  CE3 TRP A 105       7.800 -16.651  13.174  1.00  0.76      0    C  
ATOM   1570  CZ2 TRP A 105       9.459 -18.888  12.588  1.00  0.76      0    C  
ATOM   1571  CZ3 TRP A 105       8.054 -17.032  11.849  1.00  0.76      0    C  
ATOM   1572  CH2 TRP A 105       8.870 -18.137  11.559  1.00  0.76      0    C  
ATOM   1573  H   TRP A 105       5.812 -15.036  17.949  1.00  0.00      0    H  
ATOM   1574  HA  TRP A 105       5.413 -16.926  15.873  1.00  0.00      0    H  
ATOM   1575  HB2 TRP A 105       7.340 -15.503  15.839  1.00  0.00      0    H  
ATOM   1576  HB3 TRP A 105       7.877 -16.126  17.250  1.00  0.00      0    H  
ATOM   1577  HD1 TRP A 105       9.281 -18.451  17.094  1.00  0.00      0    H  
ATOM   1578  HE1 TRP A 105      10.224 -19.839  15.201  1.00  0.00      0    H  
ATOM   1579  HE3 TRP A 105       7.213 -15.878  13.364  1.00  0.00      0    H  
ATOM   1580  HZ2 TRP A 105      10.037 -19.682  12.378  1.00  0.00      0    H  
ATOM   1581  HZ3 TRP A 105       7.647 -16.506  11.113  1.00  0.00      0    H  
ATOM   1582  HH2 TRP A 105       9.034 -18.393  10.616  1.00  0.00      0    H  
ATOM   1583  N   THR A 106       6.544 -18.325  18.577  1.00  0.81      0    N  
ATOM   1584  CA  THR A 106       6.716 -19.586  19.286  1.00  0.81      0    C  
ATOM   1585  C   THR A 106       5.419 -20.353  19.430  1.00  0.81      0    C  
ATOM   1586  O   THR A 106       5.355 -21.529  19.085  1.00  0.81      0    O  
ATOM   1587  CB  THR A 106       7.331 -19.360  20.666  1.00  0.81      0    C  
ATOM   1588  OG1 THR A 106       8.711 -19.043  20.539  1.00  0.81      0    O  
ATOM   1589  CG2 THR A 106       7.280 -20.589  21.577  1.00  0.81      0    C  
ATOM   1590  H   THR A 106       6.769 -17.393  19.000  1.00  0.00      0    H  
ATOM   1591  HA  THR A 106       7.371 -20.158  18.763  1.00  0.00      0    H  
ATOM   1592  HB  THR A 106       6.860 -18.568  21.113  1.00  0.00      0    H  
ATOM   1593 HG21 THR A 106       6.837 -20.348  22.441  1.00  0.00      0    H  
ATOM   1594 HG22 THR A 106       6.759 -21.317  21.129  1.00  0.00      0    H  
ATOM   1595 HG23 THR A 106       8.210 -20.910  21.760  1.00  0.00      0    H  
ATOM   1596  HG1 THR A 106       9.233 -19.408  21.320  1.00  0.00      0    H  
ATOM   1597  N   PHE A 107       4.317 -19.716  19.878  1.00  0.83      0    N  
ATOM   1598  CA  PHE A 107       3.034 -20.394  20.006  1.00  0.83      0    C  
ATOM   1599  C   PHE A 107       2.375 -20.773  18.682  1.00  0.83      0    C  
ATOM   1600  O   PHE A 107       1.819 -21.868  18.567  1.00  0.83      0    O  
ATOM   1601  CB  PHE A 107       2.062 -19.634  20.944  1.00  0.83      0    C  
ATOM   1602  CG  PHE A 107       2.540 -19.775  22.369  1.00  0.83      0    C  
ATOM   1603  CD1 PHE A 107       2.557 -21.037  22.991  1.00  0.83      0    C  
ATOM   1604  CD2 PHE A 107       2.992 -18.661  23.095  1.00  0.83      0    C  
ATOM   1605  CE1 PHE A 107       3.046 -21.188  24.296  1.00  0.83      0    C  
ATOM   1606  CE2 PHE A 107       3.493 -18.807  24.395  1.00  0.83      0    C  
ATOM   1607  CZ  PHE A 107       3.523 -20.072  24.995  1.00  0.83      0    C  
ATOM   1608  H   PHE A 107       4.471 -18.718  20.117  1.00  0.00      0    H  
ATOM   1609  HA  PHE A 107       3.210 -21.268  20.503  1.00  0.00      0    H  
ATOM   1610  HB2 PHE A 107       2.091 -18.699  20.701  1.00  0.00      0    H  
ATOM   1611  HB3 PHE A 107       1.194 -20.053  20.869  1.00  0.00      0    H  
ATOM   1612  HD1 PHE A 107       2.221 -21.831  22.502  1.00  0.00      0    H  
ATOM   1613  HD2 PHE A 107       2.956 -17.757  22.679  1.00  0.00      0    H  
ATOM   1614  HE1 PHE A 107       3.050 -22.095  24.722  1.00  0.00      0    H  
ATOM   1615  HE2 PHE A 107       3.829 -17.998  24.894  1.00  0.00      0    H  
ATOM   1616  HZ  PHE A 107       3.883 -20.182  25.917  1.00  0.00      0    H  
ATOM   1617  N   GLU A 108       2.458 -19.921  17.634  1.00  0.80      0    N  
ATOM   1618  CA  GLU A 108       2.014 -20.264  16.287  1.00  0.80      0    C  
ATOM   1619  C   GLU A 108       2.774 -21.459  15.714  1.00  0.80      0    C  
ATOM   1620  O   GLU A 108       2.194 -22.414  15.190  1.00  0.80      0    O  
ATOM   1621  CB  GLU A 108       2.171 -19.043  15.337  1.00  0.80      0    C  
ATOM   1622  CG  GLU A 108       1.128 -17.927  15.617  1.00  0.80      0    C  
ATOM   1623  CD  GLU A 108       1.327 -16.619  14.845  1.00  0.80      0    C  
ATOM   1624  OE1 GLU A 108       2.425 -16.361  14.292  1.00  0.80      0    O  
ATOM   1625  OE2 GLU A 108       0.356 -15.811  14.853  1.00  0.80      0    O  
ATOM   1626  H   GLU A 108       2.871 -18.993  17.884  1.00  0.00      0    H  
ATOM   1627  HA  GLU A 108       1.024 -20.474  16.300  1.00  0.00      0    H  
ATOM   1628  HB2 GLU A 108       3.053 -18.661  15.490  1.00  0.00      0    H  
ATOM   1629  HB3 GLU A 108       2.025 -19.354  14.427  1.00  0.00      0    H  
ATOM   1630  HG2 GLU A 108       0.237 -18.285  15.374  1.00  0.00      0    H  
ATOM   1631  HG3 GLU A 108       1.172 -17.712  16.583  1.00  0.00      0    H  
ATOM   1632  N   ASN A 109       4.111 -21.472  15.871  1.00  0.82      0    N  
ATOM   1633  CA  ASN A 109       4.954 -22.574  15.468  1.00  0.82      0    C  
ATOM   1634  C   ASN A 109       4.694 -23.859  16.269  1.00  0.82      0    C  
ATOM   1635  O   ASN A 109       4.597 -24.935  15.690  1.00  0.82      0    O  
ATOM   1636  CB  ASN A 109       6.434 -22.117  15.495  1.00  0.82      0    C  
ATOM   1637  CG  ASN A 109       7.232 -22.840  14.425  1.00  0.82      0    C  
ATOM   1638  H   ASN A 109       4.482 -20.595  16.319  1.00  0.00      0    H  
ATOM   1639  HA  ASN A 109       4.735 -22.790  14.501  1.00  0.00      0    H  
ATOM   1640  HB2 ASN A 109       6.459 -21.149  15.316  1.00  0.00      0    H  
ATOM   1641  HB3 ASN A 109       6.806 -22.339  16.380  1.00  0.00      0    H  
ATOM   1642  OD1 ASN A 109       7.420 -22.366  13.305  1.00  0.00      0    O  
ATOM   1643  ND2 ASN A 109       7.696 -24.062  14.753  1.00  0.00      0    N  
ATOM   1644 HD22 ASN A 109       7.497 -24.433  15.657  1.00  0.00      0    H  
ATOM   1645 HD21 ASN A 109       8.230 -24.580  14.094  1.00  0.00      0    H  
ATOM   1646  N   ILE A 110       4.507 -23.787  17.609  1.00  0.86      0    N  
ATOM   1647  CA  ILE A 110       4.133 -24.922  18.463  1.00  0.86      0    C  
ATOM   1648  C   ILE A 110       2.824 -25.569  18.035  1.00  0.86      0    C  
ATOM   1649  O   ILE A 110       2.707 -26.794  17.976  1.00  0.86      0    O  
ATOM   1650  CB  ILE A 110       4.034 -24.511  19.940  1.00  0.86      0    C  
ATOM   1651  CG1 ILE A 110       5.451 -24.318  20.524  1.00  0.86      0    C  
ATOM   1652  CG2 ILE A 110       3.243 -25.545  20.781  1.00  0.86      0    C  
ATOM   1653  CD1 ILE A 110       5.453 -23.646  21.904  1.00  0.86      0    C  
ATOM   1654  H   ILE A 110       4.658 -22.816  17.993  1.00  0.00      0    H  
ATOM   1655  HA  ILE A 110       4.856 -25.615  18.336  1.00  0.00      0    H  
ATOM   1656  HB  ILE A 110       3.567 -23.639  19.990  1.00  0.00      0    H  
ATOM   1657 HG12 ILE A 110       5.883 -25.208  20.602  1.00  0.00      0    H  
ATOM   1658 HG13 ILE A 110       5.971 -23.750  19.896  1.00  0.00      0    H  
ATOM   1659 HG21 ILE A 110       3.173 -25.211  21.715  1.00  0.00      0    H  
ATOM   1660 HG22 ILE A 110       2.337 -25.652  20.387  1.00  0.00      0    H  
ATOM   1661 HG23 ILE A 110       3.729 -26.412  20.762  1.00  0.00      0    H  
ATOM   1662 HD11 ILE A 110       4.936 -24.214  22.537  1.00  0.00      0    H  
ATOM   1663 HD12 ILE A 110       6.394 -23.555  22.215  1.00  0.00      0    H  
ATOM   1664 HD13 ILE A 110       5.030 -22.748  21.824  1.00  0.00      0    H  
ATOM   1665  N   ALA A 111       1.801 -24.761  17.685  1.00  0.87      0    N  
ATOM   1666  CA  ALA A 111       0.535 -25.264  17.189  1.00  0.87      0    C  
ATOM   1667  C   ALA A 111       0.683 -26.078  15.910  1.00  0.87      0    C  
ATOM   1668  O   ALA A 111       0.186 -27.199  15.820  1.00  0.87      0    O  
ATOM   1669  CB  ALA A 111      -0.426 -24.082  16.961  1.00  0.87      0    C  
ATOM   1670  H   ALA A 111       2.012 -23.744  17.807  1.00  0.00      0    H  
ATOM   1671  HA  ALA A 111       0.118 -25.859  17.899  1.00  0.00      0    H  
ATOM   1672  HB1 ALA A 111      -1.326 -24.436  16.723  1.00  0.00      0    H  
ATOM   1673  HB2 ALA A 111      -0.484 -23.544  17.798  1.00  0.00      0    H  
ATOM   1674  HB3 ALA A 111      -0.076 -23.517  16.218  1.00  0.00      0    H  
ATOM   1675  N   TYR A 112       1.469 -25.563  14.942  1.00  0.81      0    N  
ATOM   1676  CA  TYR A 112       1.816 -26.271  13.724  1.00  0.81      0    C  
ATOM   1677  C   TYR A 112       2.591 -27.562  13.996  1.00  0.81      0    C  
ATOM   1678  O   TYR A 112       2.260 -28.625  13.478  1.00  0.81      0    O  
ATOM   1679  CB  TYR A 112       2.643 -25.306  12.827  1.00  0.81      0    C  
ATOM   1680  CG  TYR A 112       2.865 -25.855  11.444  1.00  0.81      0    C  
ATOM   1681  CD1 TYR A 112       4.117 -26.374  11.072  1.00  0.81      0    C  
ATOM   1682  CD2 TYR A 112       1.816 -25.865  10.511  1.00  0.81      0    C  
ATOM   1683  CE1 TYR A 112       4.316 -26.877   9.780  1.00  0.81      0    C  
ATOM   1684  CE2 TYR A 112       2.019 -26.361   9.215  1.00  0.81      0    C  
ATOM   1685  CZ  TYR A 112       3.275 -26.847   8.845  1.00  0.81      0    C  
ATOM   1686  OH  TYR A 112       3.483 -27.316   7.534  1.00  0.81      0    O  
ATOM   1687  H   TYR A 112       1.808 -24.591  15.159  1.00  0.00      0    H  
ATOM   1688  HA  TYR A 112       0.960 -26.521  13.242  1.00  0.00      0    H  
ATOM   1689  HB2 TYR A 112       2.141 -24.456  12.760  1.00  0.00      0    H  
ATOM   1690  HB3 TYR A 112       3.520 -25.171  13.263  1.00  0.00      0    H  
ATOM   1691  HD1 TYR A 112       4.863 -26.384  11.725  1.00  0.00      0    H  
ATOM   1692  HD2 TYR A 112       0.924 -25.520  10.770  1.00  0.00      0    H  
ATOM   1693  HE1 TYR A 112       5.205 -27.260   9.524  1.00  0.00      0    H  
ATOM   1694  HE2 TYR A 112       1.268 -26.366   8.560  1.00  0.00      0    H  
ATOM   1695  HH  TYR A 112       2.644 -27.744   7.219  1.00  0.00      0    H  
ATOM   1696  N   MET A 113       3.616 -27.525  14.873  1.00  0.80      0    N  
ATOM   1697  CA  MET A 113       4.412 -28.690  15.223  1.00  0.80      0    C  
ATOM   1698  C   MET A 113       3.610 -29.824  15.848  1.00  0.80      0    C  
ATOM   1699  O   MET A 113       3.821 -30.992  15.525  1.00  0.80      0    O  
ATOM   1700  CB  MET A 113       5.550 -28.320  16.199  1.00  0.80      0    C  
ATOM   1701  CG  MET A 113       6.648 -27.433  15.593  1.00  0.80      0    C  
ATOM   1702  SD  MET A 113       7.993 -27.111  16.767  1.00  0.80      0    S  
ATOM   1703  CE  MET A 113       9.294 -27.008  15.510  1.00  0.80      0    C  
ATOM   1704  H   MET A 113       3.782 -26.572  15.278  1.00  0.00      0    H  
ATOM   1705  HA  MET A 113       4.841 -29.047  14.370  1.00  0.00      0    H  
ATOM   1706  HB2 MET A 113       5.154 -27.836  16.990  1.00  0.00      0    H  
ATOM   1707  HB3 MET A 113       5.979 -29.169  16.533  1.00  0.00      0    H  
ATOM   1708  HG2 MET A 113       7.003 -27.891  14.753  1.00  0.00      0    H  
ATOM   1709  HG3 MET A 113       6.221 -26.559  15.284  1.00  0.00      0    H  
ATOM   1710  HE1 MET A 113       9.034 -26.328  14.828  1.00  0.00      0    H  
ATOM   1711  HE2 MET A 113      10.149 -26.740  15.948  1.00  0.00      0    H  
ATOM   1712  HE3 MET A 113       9.399 -27.901  15.077  1.00  0.00      0    H  
ATOM   1713  N   ARG A 114       2.652 -29.504  16.740  1.00  0.75      0    N  
ATOM   1714  CA  ARG A 114       1.761 -30.475  17.353  1.00  0.75      0    C  
ATOM   1715  C   ARG A 114       0.894 -31.226  16.347  1.00  0.75      0    C  
ATOM   1716  O   ARG A 114       0.801 -32.454  16.392  1.00  0.75      0    O  
ATOM   1717  CB  ARG A 114       0.852 -29.770  18.389  1.00  0.75      0    C  
ATOM   1718  CG  ARG A 114       0.031 -30.744  19.262  1.00  0.75      0    C  
ATOM   1719  CD  ARG A 114      -0.925 -30.092  20.274  1.00  0.75      0    C  
ATOM   1720  NE  ARG A 114      -0.126 -29.276  21.257  1.00  0.75      0    N  
ATOM   1721  CZ  ARG A 114      -0.061 -27.939  21.269  1.00  0.75      0    C  
ATOM   1722  NH1 ARG A 114       0.563 -27.332  22.269  1.00  0.75      0    N  
ATOM   1723  NH2 ARG A 114      -0.586 -27.196  20.299  1.00  0.75      0    N  
ATOM   1724  H   ARG A 114       2.611 -28.474  16.952  1.00  0.00      0    H  
ATOM   1725  HA  ARG A 114       2.320 -31.156  17.863  1.00  0.00      0    H  
ATOM   1726  HB2 ARG A 114       1.427 -29.234  18.991  1.00  0.00      0    H  
ATOM   1727  HB3 ARG A 114       0.215 -29.192  17.899  1.00  0.00      0    H  
ATOM   1728  HG2 ARG A 114      -0.519 -31.339  18.657  1.00  0.00      0    H  
ATOM   1729  HG3 ARG A 114       0.669 -31.335  19.778  1.00  0.00      0    H  
ATOM   1730  HD2 ARG A 114      -1.531 -29.494  19.791  1.00  0.00      0    H  
ATOM   1731  HD3 ARG A 114      -1.392 -30.800  20.762  1.00  0.00      0    H  
ATOM   1732  HE  ARG A 114       0.392 -29.786  21.949  1.00  0.00      0    H  
ATOM   1733 HH11 ARG A 114       1.002 -27.839  23.001  1.00  0.00      0    H  
ATOM   1734 HH12 ARG A 114       0.595 -26.319  22.288  1.00  0.00      0    H  
ATOM   1735 HH21 ARG A 114      -1.027 -27.677  19.527  1.00  0.00      0    H  
ATOM   1736 HH22 ARG A 114      -0.545 -26.213  20.331  1.00  0.00      0    H  
ATOM   1737  N   ASP A 115       0.287 -30.510  15.377  1.00  0.77      0    N  
ATOM   1738  CA  ASP A 115      -0.459 -31.113  14.291  1.00  0.77      0    C  
ATOM   1739  C   ASP A 115       0.410 -31.964  13.374  1.00  0.77      0    C  
ATOM   1740  O   ASP A 115       0.029 -33.084  13.045  1.00  0.77      0    O  
ATOM   1741  CB  ASP A 115      -1.261 -30.042  13.512  1.00  0.77      0    C  
ATOM   1742  CG  ASP A 115      -2.567 -29.712  14.228  1.00  0.77      0    C  
ATOM   1743  OD1 ASP A 115      -2.942 -30.437  15.189  1.00  0.77      0    O  
ATOM   1744  OD2 ASP A 115      -3.242 -28.760  13.767  1.00  0.77      0    O  
ATOM   1745  H   ASP A 115       0.410 -29.474  15.489  1.00  0.00      0    H  
ATOM   1746  HA  ASP A 115      -1.146 -31.735  14.705  1.00  0.00      0    H  
ATOM   1747  HB2 ASP A 115      -0.709 -29.230  13.463  1.00  0.00      0    H  
ATOM   1748  HB3 ASP A 115      -1.466 -30.407  12.623  1.00  0.00      0    H  
ATOM   1749  N   GLN A 116       1.639 -31.527  13.007  1.00  0.77      0    N  
ATOM   1750  CA  GLN A 116       2.555 -32.353  12.218  1.00  0.77      0    C  
ATOM   1751  C   GLN A 116       2.855 -33.696  12.892  1.00  0.77      0    C  
ATOM   1752  O   GLN A 116       2.855 -34.746  12.252  1.00  0.77      0    O  
ATOM   1753  CB  GLN A 116       3.923 -31.657  11.952  1.00  0.77      0    C  
ATOM   1754  CG  GLN A 116       3.883 -30.299  11.198  1.00  0.77      0    C  
ATOM   1755  CD  GLN A 116       3.540 -30.348   9.706  1.00  0.77      0    C  
ATOM   1756  OE1 GLN A 116       4.345 -30.093   8.811  1.00  0.77      0    O  
ATOM   1757  NE2 GLN A 116       2.280 -30.737   9.397  1.00  0.77      0    N  
ATOM   1758  H   GLN A 116       1.862 -30.569  13.334  1.00  0.00      0    H  
ATOM   1759  HA  GLN A 116       2.111 -32.549  11.331  1.00  0.00      0    H  
ATOM   1760  HB2 GLN A 116       4.375 -31.498  12.838  1.00  0.00      0    H  
ATOM   1761  HB3 GLN A 116       4.499 -32.286  11.413  1.00  0.00      0    H  
ATOM   1762  HG2 GLN A 116       3.204 -29.708  11.662  1.00  0.00      0    H  
ATOM   1763  HG3 GLN A 116       4.790 -29.861  11.303  1.00  0.00      0    H  
ATOM   1764 HE21 GLN A 116       1.987 -30.777   8.437  1.00  0.00      0    H  
ATOM   1765 HE22 GLN A 116       1.657 -30.982  10.157  1.00  0.00      0    H  
ATOM   1766  N   LEU A 117       3.079 -33.707  14.223  1.00  0.83      0    N  
ATOM   1767  CA  LEU A 117       3.234 -34.936  14.983  1.00  0.83      0    C  
ATOM   1768  C   LEU A 117       1.977 -35.807  15.017  1.00  0.83      0    C  
ATOM   1769  O   LEU A 117       2.029 -37.012  14.766  1.00  0.83      0    O  
ATOM   1770  CB  LEU A 117       3.643 -34.610  16.437  1.00  0.83      0    C  
ATOM   1771  CG  LEU A 117       5.006 -33.903  16.573  1.00  0.83      0    C  
ATOM   1772  CD1 LEU A 117       5.133 -33.295  17.971  1.00  0.83      0    C  
ATOM   1773  CD2 LEU A 117       6.187 -34.842  16.310  1.00  0.83      0    C  
ATOM   1774  H   LEU A 117       3.129 -32.755  14.647  1.00  0.00      0    H  
ATOM   1775  HA  LEU A 117       3.984 -35.484  14.564  1.00  0.00      0    H  
ATOM   1776  HB2 LEU A 117       2.959 -34.008  16.815  1.00  0.00      0    H  
ATOM   1777  HB3 LEU A 117       3.699 -35.460  16.933  1.00  0.00      0    H  
ATOM   1778  HG  LEU A 117       5.063 -33.182  15.892  1.00  0.00      0    H  
ATOM   1779 HD11 LEU A 117       5.065 -34.021  18.654  1.00  0.00      0    H  
ATOM   1780 HD12 LEU A 117       6.018 -32.838  18.054  1.00  0.00      0    H  
ATOM   1781 HD13 LEU A 117       4.399 -32.632  18.111  1.00  0.00      0    H  
ATOM   1782 HD21 LEU A 117       6.119 -35.205  15.382  1.00  0.00      0    H  
ATOM   1783 HD22 LEU A 117       7.041 -34.334  16.411  1.00  0.00      0    H  
ATOM   1784 HD23 LEU A 117       6.163 -35.594  16.967  1.00  0.00      0    H  
ATOM   1785  N   LYS A 118       0.795 -35.199  15.274  1.00  0.76      0    N  
ATOM   1786  CA  LYS A 118      -0.484 -35.893  15.332  1.00  0.76      0    C  
ATOM   1787  C   LYS A 118      -0.849 -36.564  14.014  1.00  0.76      0    C  
ATOM   1788  O   LYS A 118      -1.266 -37.722  13.978  1.00  0.76      0    O  
ATOM   1789  CB  LYS A 118      -1.629 -34.926  15.750  1.00  0.76      0    C  
ATOM   1790  CG  LYS A 118      -2.993 -35.623  15.931  1.00  0.76      0    C  
ATOM   1791  CD  LYS A 118      -4.120 -34.691  16.419  1.00  0.76      0    C  
ATOM   1792  CE  LYS A 118      -5.448 -35.447  16.596  1.00  0.76      0    C  
ATOM   1793  NZ  LYS A 118      -6.514 -34.575  17.142  1.00  0.76      0    N  
ATOM   1794  H   LYS A 118       0.892 -34.162  15.430  1.00  0.00      0    H  
ATOM   1795  HA  LYS A 118      -0.437 -36.605  16.054  1.00  0.00      0    H  
ATOM   1796  HB2 LYS A 118      -1.377 -34.509  16.613  1.00  0.00      0    H  
ATOM   1797  HB3 LYS A 118      -1.722 -34.239  15.041  1.00  0.00      0    H  
ATOM   1798  HG2 LYS A 118      -3.270 -36.022  15.048  1.00  0.00      0    H  
ATOM   1799  HG3 LYS A 118      -2.887 -36.371  16.597  1.00  0.00      0    H  
ATOM   1800  HD2 LYS A 118      -3.857 -34.308  17.295  1.00  0.00      0    H  
ATOM   1801  HD3 LYS A 118      -4.254 -33.975  15.746  1.00  0.00      0    H  
ATOM   1802  HE2 LYS A 118      -5.729 -35.803  15.702  1.00  0.00      0    H  
ATOM   1803  HE3 LYS A 118      -5.292 -36.218  17.219  1.00  0.00      0    H  
ATOM   1804  HZ1 LYS A 118      -6.635 -33.781  16.546  1.00  0.00      0    H  
ATOM   1805  HZ2 LYS A 118      -7.372 -35.087  17.192  1.00  0.00      0    H  
ATOM   1806  HZ3 LYS A 118      -6.257 -34.266  18.059  1.00  0.00      0    H  
ATOM   1807  N   LYS A 119      -0.631 -35.867  12.879  1.00  0.78      0    N  
ATOM   1808  CA  LYS A 119      -0.951 -36.351  11.550  1.00  0.78      0    C  
ATOM   1809  C   LYS A 119      -0.114 -37.542  11.105  1.00  0.78      0    C  
ATOM   1810  O   LYS A 119      -0.546 -38.313  10.255  1.00  0.78      0    O  
ATOM   1811  CB  LYS A 119      -0.803 -35.233  10.490  1.00  0.78      0    C  
ATOM   1812  CG  LYS A 119      -1.777 -34.053  10.633  1.00  0.78      0    C  
ATOM   1813  CD  LYS A 119      -3.250 -34.398  10.386  1.00  0.78      0    C  
ATOM   1814  CE  LYS A 119      -4.110 -33.137  10.465  1.00  0.78      0    C  
ATOM   1815  NZ  LYS A 119      -5.507 -33.464  10.125  1.00  0.78      0    N  
ATOM   1816  H   LYS A 119      -0.198 -34.921  13.057  1.00  0.00      0    H  
ATOM   1817  HA  LYS A 119      -1.935 -36.624  11.528  1.00  0.00      0    H  
ATOM   1818  HB2 LYS A 119       0.130 -34.875  10.549  1.00  0.00      0    H  
ATOM   1819  HB3 LYS A 119      -0.943 -35.645   9.588  1.00  0.00      0    H  
ATOM   1820  HG2 LYS A 119      -1.688 -33.674  11.568  1.00  0.00      0    H  
ATOM   1821  HG3 LYS A 119      -1.503 -33.328   9.982  1.00  0.00      0    H  
ATOM   1822  HD2 LYS A 119      -3.339 -34.785   9.482  1.00  0.00      0    H  
ATOM   1823  HD3 LYS A 119      -3.551 -35.030  11.083  1.00  0.00      0    H  
ATOM   1824  HE2 LYS A 119      -4.063 -32.778  11.392  1.00  0.00      0    H  
ATOM   1825  HE3 LYS A 119      -3.753 -32.467   9.820  1.00  0.00      0    H  
ATOM   1826  HZ1 LYS A 119      -5.569 -34.419   9.828  1.00  0.00      0    H  
ATOM   1827  HZ2 LYS A 119      -6.091 -33.330  10.928  1.00  0.00      0    H  
ATOM   1828  HZ3 LYS A 119      -5.823 -32.868   9.384  1.00  0.00      0    H  
ATOM   1829  N   LEU A 120       1.073 -37.769  11.703  1.00  0.87      0    N  
ATOM   1830  CA  LEU A 120       1.894 -38.935  11.406  1.00  0.87      0    C  
ATOM   1831  C   LEU A 120       1.584 -40.081  12.361  1.00  0.87      0    C  
ATOM   1832  O   LEU A 120       2.188 -41.155  12.316  1.00  0.87      0    O  
ATOM   1833  CB  LEU A 120       3.400 -38.586  11.509  1.00  0.87      0    C  
ATOM   1834  CG  LEU A 120       4.048 -38.105  10.192  1.00  0.87      0    C  
ATOM   1835  CD1 LEU A 120       4.143 -39.208   9.129  1.00  0.87      0    C  
ATOM   1836  CD2 LEU A 120       3.394 -36.864   9.586  1.00  0.87      0    C  
ATOM   1837  H   LEU A 120       1.344 -37.034  12.393  1.00  0.00      0    H  
ATOM   1838  HA  LEU A 120       1.692 -39.241  10.468  1.00  0.00      0    H  
ATOM   1839  HB2 LEU A 120       3.495 -37.857  12.169  1.00  0.00      0    H  
ATOM   1840  HB3 LEU A 120       3.879 -39.400  11.795  1.00  0.00      0    H  
ATOM   1841  HG  LEU A 120       4.974 -37.763  10.396  1.00  0.00      0    H  
ATOM   1842 HD11 LEU A 120       3.225 -39.537   8.915  1.00  0.00      0    H  
ATOM   1843 HD12 LEU A 120       4.568 -38.835   8.307  1.00  0.00      0    H  
ATOM   1844 HD13 LEU A 120       4.696 -39.959   9.484  1.00  0.00      0    H  
ATOM   1845 HD21 LEU A 120       3.454 -36.107  10.236  1.00  0.00      0    H  
ATOM   1846 HD22 LEU A 120       3.868 -36.618   8.741  1.00  0.00      0    H  
ATOM   1847 HD23 LEU A 120       2.434 -37.059   9.386  1.00  0.00      0    H  
ATOM   1848  N   GLY A 121       0.594 -39.901  13.258  1.00  0.88      0    N  
ATOM   1849  CA  GLY A 121       0.216 -40.914  14.230  1.00  0.88      0    C  
ATOM   1850  C   GLY A 121       1.194 -41.077  15.349  1.00  0.88      0    C  
ATOM   1851  O   GLY A 121       1.304 -42.164  15.907  1.00  0.88      0    O  
ATOM   1852  H   GLY A 121       0.128 -38.968  13.186  1.00  0.00      0    H  
ATOM   1853  HA2 GLY A 121      -0.705 -40.679  14.610  1.00  0.00      0    H  
ATOM   1854  HA3 GLY A 121       0.097 -41.807  13.745  1.00  0.00      0    H  
ATOM   1855  N   LEU A 122       1.947 -40.017  15.683  1.00  0.82      0    N  
ATOM   1856  CA  LEU A 122       2.936 -40.071  16.735  1.00  0.82      0    C  
ATOM   1857  C   LEU A 122       2.290 -39.769  18.068  1.00  0.82      0    C  
ATOM   1858  O   LEU A 122       1.717 -38.699  18.270  1.00  0.82      0    O  
ATOM   1859  CB  LEU A 122       4.087 -39.071  16.478  1.00  0.82      0    C  
ATOM   1860  CG  LEU A 122       4.744 -39.225  15.092  1.00  0.82      0    C  
ATOM   1861  CD1 LEU A 122       5.815 -38.154  14.887  1.00  0.82      0    C  
ATOM   1862  CD2 LEU A 122       5.388 -40.597  14.900  1.00  0.82      0    C  
ATOM   1863  H   LEU A 122       1.749 -39.163  15.115  1.00  0.00      0    H  
ATOM   1864  HA  LEU A 122       3.323 -40.999  16.770  1.00  0.00      0    H  
ATOM   1865  HB2 LEU A 122       3.714 -38.163  16.529  1.00  0.00      0    H  
ATOM   1866  HB3 LEU A 122       4.781 -39.230  17.155  1.00  0.00      0    H  
ATOM   1867  HG  LEU A 122       4.041 -39.130  14.391  1.00  0.00      0    H  
ATOM   1868 HD11 LEU A 122       6.516 -38.248  15.593  1.00  0.00      0    H  
ATOM   1869 HD12 LEU A 122       6.230 -38.269  13.985  1.00  0.00      0    H  
ATOM   1870 HD13 LEU A 122       5.395 -37.250  14.950  1.00  0.00      0    H  
ATOM   1871 HD21 LEU A 122       4.690 -41.307  14.992  1.00  0.00      0    H  
ATOM   1872 HD22 LEU A 122       5.798 -40.646  13.990  1.00  0.00      0    H  
ATOM   1873 HD23 LEU A 122       6.095 -40.731  15.594  1.00  0.00      0    H  
ATOM   1874  N   SER A 123       2.353 -40.723  19.011  1.00  0.73      0    N  
ATOM   1875  CA  SER A 123       1.549 -40.644  20.219  1.00  0.73      0    C  
ATOM   1876  C   SER A 123       2.420 -40.449  21.439  1.00  0.73      0    C  
ATOM   1877  O   SER A 123       3.275 -41.274  21.761  1.00  0.73      0    O  
ATOM   1878  CB  SER A 123       0.724 -41.923  20.470  1.00  0.73      0    C  
ATOM   1879  OG  SER A 123      -0.226 -42.173  19.432  1.00  0.73      0    O  
ATOM   1880  H   SER A 123       3.009 -41.495  18.799  1.00  0.00      0    H  
ATOM   1881  HA  SER A 123       0.940 -39.844  20.137  1.00  0.00      0    H  
ATOM   1882  HB2 SER A 123       1.349 -42.699  20.527  1.00  0.00      0    H  
ATOM   1883  HB3 SER A 123       0.235 -41.821  21.335  1.00  0.00      0    H  
ATOM   1884  HG  SER A 123       0.234 -42.124  18.549  1.00  0.00      0    H  
ATOM   1885  N   VAL A 124       2.203 -39.343  22.174  1.00  0.87      0    N  
ATOM   1886  CA  VAL A 124       3.014 -38.944  23.313  1.00  0.87      0    C  
ATOM   1887  C   VAL A 124       2.086 -38.777  24.500  1.00  0.87      0    C  
ATOM   1888  O   VAL A 124       0.866 -38.805  24.350  1.00  0.87      0    O  
ATOM   1889  CB  VAL A 124       3.790 -37.633  23.081  1.00  0.87      0    C  
ATOM   1890  CG1 VAL A 124       4.434 -37.627  21.683  1.00  0.87      0    C  
ATOM   1891  CG2 VAL A 124       2.887 -36.392  23.191  1.00  0.87      0    C  
ATOM   1892  H   VAL A 124       1.373 -38.782  21.840  1.00  0.00      0    H  
ATOM   1893  HA  VAL A 124       3.652 -39.680  23.518  1.00  0.00      0    H  
ATOM   1894  HB  VAL A 124       4.535 -37.598  23.737  1.00  0.00      0    H  
ATOM   1895 HG11 VAL A 124       5.325 -38.071  21.733  1.00  0.00      0    H  
ATOM   1896 HG12 VAL A 124       3.843 -38.122  21.051  1.00  0.00      0    H  
ATOM   1897 HG13 VAL A 124       4.542 -36.684  21.378  1.00  0.00      0    H  
ATOM   1898 HG21 VAL A 124       2.975 -35.855  22.355  1.00  0.00      0    H  
ATOM   1899 HG22 VAL A 124       1.943 -36.691  23.309  1.00  0.00      0    H  
ATOM   1900 HG23 VAL A 124       3.177 -35.852  23.977  1.00  0.00      0    H  
ATOM   1901  N   ASP A 125       2.623 -38.579  25.718  1.00  0.85      0    N  
ATOM   1902  CA  ASP A 125       1.818 -38.129  26.839  1.00  0.85      0    C  
ATOM   1903  C   ASP A 125       1.761 -36.604  26.845  1.00  0.85      0    C  
ATOM   1904  O   ASP A 125       2.703 -35.921  27.253  1.00  0.85      0    O  
ATOM   1905  CB  ASP A 125       2.409 -38.687  28.157  1.00  0.85      0    C  
ATOM   1906  CG  ASP A 125       1.478 -38.550  29.356  1.00  0.85      0    C  
ATOM   1907  OD1 ASP A 125       0.394 -37.945  29.195  1.00  0.85      0    O  
ATOM   1908  OD2 ASP A 125       1.830 -39.060  30.457  1.00  0.85      0    O  
ATOM   1909  H   ASP A 125       3.639 -38.775  25.773  1.00  0.00      0    H  
ATOM   1910  HA  ASP A 125       0.883 -38.455  26.689  1.00  0.00      0    H  
ATOM   1911  HB2 ASP A 125       2.607 -39.652  28.013  1.00  0.00      0    H  
ATOM   1912  HB3 ASP A 125       3.250 -38.189  28.344  1.00  0.00      0    H  
ATOM   1913  N   TRP A 126       0.637 -36.030  26.368  1.00  0.79      0    N  
ATOM   1914  CA  TRP A 126       0.440 -34.592  26.313  1.00  0.79      0    C  
ATOM   1915  C   TRP A 126       0.077 -33.999  27.677  1.00  0.79      0    C  
ATOM   1916  O   TRP A 126       0.182 -32.789  27.865  1.00  0.79      0    O  
ATOM   1917  CB  TRP A 126      -0.585 -34.156  25.224  1.00  0.79      0    C  
ATOM   1918  CG  TRP A 126      -0.153 -34.353  23.766  1.00  0.79      0    C  
ATOM   1919  CD1 TRP A 126      -0.668 -35.213  22.834  1.00  0.79      0    C  
ATOM   1920  CD2 TRP A 126       0.901 -33.625  23.098  1.00  0.79      0    C  
ATOM   1921  NE1 TRP A 126      -0.007 -35.069  21.628  1.00  0.79      0    N  
ATOM   1922  CE2 TRP A 126       0.970 -34.112  21.771  1.00  0.79      0    C  
ATOM   1923  CE3 TRP A 126       1.777 -32.639  23.538  1.00  0.79      0    C  
ATOM   1924  CZ2 TRP A 126       1.936 -33.640  20.886  1.00  0.79      0    C  
ATOM   1925  CZ3 TRP A 126       2.731 -32.141  22.638  1.00  0.79      0    C  
ATOM   1926  CH2 TRP A 126       2.818 -32.641  21.332  1.00  0.79      0    C  
ATOM   1927  H   TRP A 126      -0.078 -36.723  26.042  1.00  0.00      0    H  
ATOM   1928  HA  TRP A 126       1.313 -34.169  26.026  1.00  0.00      0    H  
ATOM   1929  HB2 TRP A 126      -1.424 -34.682  25.347  1.00  0.00      0    H  
ATOM   1930  HB3 TRP A 126      -0.776 -33.183  25.337  1.00  0.00      0    H  
ATOM   1931  HD1 TRP A 126      -1.415 -35.855  22.996  1.00  0.00      0    H  
ATOM   1932  HE1 TRP A 126      -0.206 -35.575  20.794  1.00  0.00      0    H  
ATOM   1933  HE3 TRP A 126       1.742 -32.283  24.465  1.00  0.00      0    H  
ATOM   1934  HZ2 TRP A 126       2.002 -34.004  19.953  1.00  0.00      0    H  
ATOM   1935  HZ3 TRP A 126       3.347 -31.426  22.942  1.00  0.00      0    H  
ATOM   1936  HH2 TRP A 126       3.506 -32.290  20.713  1.00  0.00      0    H  
ATOM   1937  N   ASP A 127      -0.241 -34.825  28.709  1.00  0.82      0    N  
ATOM   1938  CA  ASP A 127      -0.389 -34.349  30.083  1.00  0.82      0    C  
ATOM   1939  C   ASP A 127       0.969 -33.886  30.650  1.00  0.82      0    C  
ATOM   1940  O   ASP A 127       1.049 -33.206  31.671  1.00  0.82      0    O  
ATOM   1941  CB  ASP A 127      -0.991 -35.445  31.027  1.00  0.82      0    C  
ATOM   1942  CG  ASP A 127      -2.492 -35.675  30.868  1.00  0.82      0    C  
ATOM   1943  OD1 ASP A 127      -3.134 -35.053  29.992  1.00  0.82      0    O  
ATOM   1944  OD2 ASP A 127      -3.046 -36.479  31.677  1.00  0.82      0    O  
ATOM   1945  H   ASP A 127      -0.367 -35.818  28.425  1.00  0.00      0    H  
ATOM   1946  HA  ASP A 127      -0.981 -33.539  30.059  1.00  0.00      0    H  
ATOM   1947  HB2 ASP A 127      -0.510 -36.297  30.831  1.00  0.00      0    H  
ATOM   1948  HB3 ASP A 127      -0.804 -35.160  31.964  1.00  0.00      0    H  
ATOM   1949  N   ARG A 128       2.090 -34.231  29.976  1.00  0.81      0    N  
ATOM   1950  CA  ARG A 128       3.437 -33.876  30.384  1.00  0.81      0    C  
ATOM   1951  C   ARG A 128       4.109 -32.853  29.469  1.00  0.81      0    C  
ATOM   1952  O   ARG A 128       5.330 -32.720  29.488  1.00  0.81      0    O  
ATOM   1953  CB  ARG A 128       4.308 -35.156  30.441  1.00  0.81      0    C  
ATOM   1954  CG  ARG A 128       3.773 -36.168  31.468  1.00  0.81      0    C  
ATOM   1955  CD  ARG A 128       4.522 -37.496  31.499  1.00  0.81      0    C  
ATOM   1956  NE  ARG A 128       3.722 -38.375  32.393  1.00  0.81      0    N  
ATOM   1957  CZ  ARG A 128       3.805 -38.419  33.732  1.00  0.81      0    C  
ATOM   1958  NH1 ARG A 128       4.774 -37.807  34.408  1.00  0.81      0    N  
ATOM   1959  NH2 ARG A 128       2.894 -39.097  34.420  1.00  0.81      0    N  
ATOM   1960  H   ARG A 128       1.884 -34.795  29.107  1.00  0.00      0    H  
ATOM   1961  HA  ARG A 128       3.403 -33.487  31.325  1.00  0.00      0    H  
ATOM   1962  HB2 ARG A 128       4.289 -35.580  29.555  1.00  0.00      0    H  
ATOM   1963  HB3 ARG A 128       5.216 -34.897  30.711  1.00  0.00      0    H  
ATOM   1964  HG2 ARG A 128       3.825 -35.758  32.387  1.00  0.00      0    H  
ATOM   1965  HG3 ARG A 128       2.806 -36.360  31.262  1.00  0.00      0    H  
ATOM   1966  HD2 ARG A 128       4.528 -37.871  30.608  1.00  0.00      0    H  
ATOM   1967  HD3 ARG A 128       5.393 -37.352  31.893  1.00  0.00      0    H  
ATOM   1968  HE  ARG A 128       3.056 -38.994  31.948  1.00  0.00      0    H  
ATOM   1969 HH11 ARG A 128       5.459 -37.276  33.903  1.00  0.00      0    H  
ATOM   1970 HH12 ARG A 128       4.817 -37.875  35.399  1.00  0.00      0    H  
ATOM   1971 HH21 ARG A 128       2.143 -39.553  33.940  1.00  0.00      0    H  
ATOM   1972 HH22 ARG A 128       2.956 -39.152  35.416  1.00  0.00      0    H  
ATOM   1973  N   GLU A 129       3.349 -32.108  28.640  1.00  0.86      0    N  
ATOM   1974  CA  GLU A 129       3.876 -31.089  27.735  1.00  0.86      0    C  
ATOM   1975  C   GLU A 129       4.612 -29.905  28.391  1.00  0.86      0    C  
ATOM   1976  O   GLU A 129       4.138 -29.322  29.366  1.00  0.86      0    O  
ATOM   1977  CB  GLU A 129       2.712 -30.539  26.867  1.00  0.86      0    C  
ATOM   1978  CG  GLU A 129       3.138 -29.651  25.668  1.00  0.86      0    C  
ATOM   1979  CD  GLU A 129       2.004 -29.306  24.701  1.00  0.86      0    C  
ATOM   1980  OE1 GLU A 129       0.825 -29.666  24.908  1.00  0.86      0    O  
ATOM   1981  OE2 GLU A 129       2.313 -28.657  23.667  1.00  0.86      0    O  
ATOM   1982  H   GLU A 129       2.322 -32.333  28.707  1.00  0.00      0    H  
ATOM   1983  HA  GLU A 129       4.511 -31.534  27.058  1.00  0.00      0    H  
ATOM   1984  HB2 GLU A 129       2.226 -31.311  26.498  1.00  0.00      0    H  
ATOM   1985  HB3 GLU A 129       2.142 -29.987  27.449  1.00  0.00      0    H  
ATOM   1986  HG2 GLU A 129       3.488 -28.805  26.033  1.00  0.00      0    H  
ATOM   1987  HG3 GLU A 129       3.824 -30.143  25.160  1.00  0.00      0    H  
ATOM   1988  N   PHE A 130       5.785 -29.482  27.846  1.00  0.87      0    N  
ATOM   1989  CA  PHE A 130       6.493 -28.286  28.310  1.00  0.87      0    C  
ATOM   1990  C   PHE A 130       6.711 -27.288  27.227  1.00  0.87      0    C  
ATOM   1991  O   PHE A 130       7.015 -27.624  26.090  1.00  0.87      0    O  
ATOM   1992  CB  PHE A 130       7.936 -28.503  28.854  1.00  0.87      0    C  
ATOM   1993  CG  PHE A 130       7.895 -29.433  29.995  1.00  0.87      0    C  
ATOM   1994  CD1 PHE A 130       6.883 -29.336  30.960  1.00  0.87      0    C  
ATOM   1995  CD2 PHE A 130       8.837 -30.460  30.076  1.00  0.87      0    C  
ATOM   1996  CE1 PHE A 130       6.704 -30.356  31.886  1.00  0.87      0    C  
ATOM   1997  CE2 PHE A 130       8.671 -31.470  31.020  1.00  0.87      0    C  
ATOM   1998  CZ  PHE A 130       7.563 -31.458  31.877  1.00  0.87      0    C  
ATOM   1999  H   PHE A 130       6.127 -30.089  27.072  1.00  0.00      0    H  
ATOM   2000  HA  PHE A 130       5.894 -27.856  29.009  1.00  0.00      0    H  
ATOM   2001  HB2 PHE A 130       8.453 -28.896  28.131  1.00  0.00      0    H  
ATOM   2002  HB3 PHE A 130       8.258 -27.636  29.151  1.00  0.00      0    H  
ATOM   2003  HD1 PHE A 130       6.295 -28.541  30.980  1.00  0.00      0    H  
ATOM   2004  HD2 PHE A 130       9.616 -30.469  29.466  1.00  0.00      0    H  
ATOM   2005  HE1 PHE A 130       5.961 -30.298  32.558  1.00  0.00      0    H  
ATOM   2006  HE2 PHE A 130       9.354 -32.213  31.087  1.00  0.00      0    H  
ATOM   2007  HZ  PHE A 130       7.386 -32.231  32.478  1.00  0.00      0    H  
ATOM   2008  N   ALA A 131       6.663 -26.007  27.599  1.00  0.90      0    N  
ATOM   2009  CA  ALA A 131       7.194 -24.949  26.790  1.00  0.90      0    C  
ATOM   2010  C   ALA A 131       8.225 -24.276  27.674  1.00  0.90      0    C  
ATOM   2011  O   ALA A 131       7.897 -23.827  28.765  1.00  0.90      0    O  
ATOM   2012  CB  ALA A 131       6.057 -23.977  26.426  1.00  0.90      0    C  
ATOM   2013  H   ALA A 131       6.204 -25.856  28.529  1.00  0.00      0    H  
ATOM   2014  HA  ALA A 131       7.651 -25.328  26.003  1.00  0.00      0    H  
ATOM   2015  HB1 ALA A 131       5.439 -24.424  25.784  1.00  0.00      0    H  
ATOM   2016  HB2 ALA A 131       5.563 -23.729  27.255  1.00  0.00      0    H  
ATOM   2017  HB3 ALA A 131       6.448 -23.161  26.008  1.00  0.00      0    H  
ATOM   2018  N   THR A 132       9.513 -24.203  27.277  1.00  0.87      0    N  
ATOM   2019  CA  THR A 132      10.558 -23.721  28.196  1.00  0.87      0    C  
ATOM   2020  C   THR A 132      10.524 -22.222  28.446  1.00  0.87      0    C  
ATOM   2021  O   THR A 132      11.121 -21.711  29.385  1.00  0.87      0    O  
ATOM   2022  CB  THR A 132      11.974 -24.138  27.824  1.00  0.87      0    C  
ATOM   2023  OG1 THR A 132      12.330 -23.729  26.513  1.00  0.87      0    O  
ATOM   2024  CG2 THR A 132      12.066 -25.669  27.826  1.00  0.87      0    C  
ATOM   2025  H   THR A 132       9.689 -24.503  26.312  1.00  0.00      0    H  
ATOM   2026  HA  THR A 132      10.434 -24.199  29.088  1.00  0.00      0    H  
ATOM   2027  HB  THR A 132      12.636 -23.699  28.486  1.00  0.00      0    H  
ATOM   2028 HG21 THR A 132      12.953 -25.950  28.195  1.00  0.00      0    H  
ATOM   2029 HG22 THR A 132      11.334 -26.047  28.394  1.00  0.00      0    H  
ATOM   2030 HG23 THR A 132      11.971 -26.010  26.890  1.00  0.00      0    H  
ATOM   2031  HG1 THR A 132      12.232 -22.731  26.412  1.00  0.00      0    H  
ATOM   2032  N   CYS A 133       9.741 -21.482  27.644  1.00  0.84      0    N  
ATOM   2033  CA  CYS A 133       9.586 -20.046  27.748  1.00  0.84      0    C  
ATOM   2034  C   CYS A 133       8.491 -19.613  28.718  1.00  0.84      0    C  
ATOM   2035  O   CYS A 133       8.239 -18.420  28.887  1.00  0.84      0    O  
ATOM   2036  CB  CYS A 133       9.258 -19.466  26.343  1.00  0.84      0    C  
ATOM   2037  SG  CYS A 133       7.764 -20.186  25.558  1.00  0.84      0    S  
ATOM   2038  H   CYS A 133       9.238 -22.060  26.914  1.00  0.00      0    H  
ATOM   2039  HA  CYS A 133      10.466 -19.652  28.078  1.00  0.00      0    H  
ATOM   2040  HB2 CYS A 133       9.114 -18.489  26.442  1.00  0.00      0    H  
ATOM   2041  HB3 CYS A 133      10.035 -19.646  25.751  1.00  0.00      0    H  
ATOM   2042  HG  CYS A 133       7.815 -21.178  25.624  1.00  0.00      0    H  
ATOM   2043  N   THR A 134       7.808 -20.555  29.403  1.00  0.82      0    N  
ATOM   2044  CA  THR A 134       6.790 -20.213  30.392  1.00  0.82      0    C  
ATOM   2045  C   THR A 134       7.418 -20.039  31.774  1.00  0.82      0    C  
ATOM   2046  O   THR A 134       8.385 -20.742  32.084  1.00  0.82      0    O  
ATOM   2047  CB  THR A 134       5.621 -21.196  30.483  1.00  0.82      0    C  
ATOM   2048  OG1 THR A 134       6.004 -22.498  30.908  1.00  0.82      0    O  
ATOM   2049  CG2 THR A 134       4.954 -21.331  29.107  1.00  0.82      0    C  
ATOM   2050  H   THR A 134       8.073 -21.530  29.162  1.00  0.00      0    H  
ATOM   2051  HA  THR A 134       6.366 -19.341  30.127  1.00  0.00      0    H  
ATOM   2052  HB  THR A 134       4.931 -20.828  31.166  1.00  0.00      0    H  
ATOM   2053 HG21 THR A 134       3.960 -21.325  29.217  1.00  0.00      0    H  
ATOM   2054 HG22 THR A 134       5.230 -20.565  28.526  1.00  0.00      0    H  
ATOM   2055 HG23 THR A 134       5.238 -22.191  28.682  1.00  0.00      0    H  
ATOM   2056  HG1 THR A 134       6.618 -22.925  30.233  1.00  0.00      0    H  
ATOM   2057  N   PRO A 135       6.968 -19.141  32.658  1.00  0.85      0    N  
ATOM   2058  CA  PRO A 135       7.544 -18.970  33.993  1.00  0.85      0    C  
ATOM   2059  C   PRO A 135       7.405 -20.199  34.867  1.00  0.85      0    C  
ATOM   2060  O   PRO A 135       8.258 -20.405  35.728  1.00  0.85      0    O  
ATOM   2061  CB  PRO A 135       6.831 -17.736  34.570  1.00  0.85      0    C  
ATOM   2062  CG  PRO A 135       5.516 -17.655  33.791  1.00  0.85      0    C  
ATOM   2063  CD  PRO A 135       5.883 -18.191  32.408  1.00  0.85      0    C  
ATOM   2064  HA  PRO A 135       8.520 -18.686  33.923  1.00  0.00      0    H  
ATOM   2065  HB2 PRO A 135       6.646 -17.851  35.544  1.00  0.00      0    H  
ATOM   2066  HB3 PRO A 135       7.369 -16.909  34.423  1.00  0.00      0    H  
ATOM   2067  HG2 PRO A 135       4.830 -18.226  34.222  1.00  0.00      0    H  
ATOM   2068  HG3 PRO A 135       5.211 -16.714  33.737  1.00  0.00      0    H  
ATOM   2069  HD2 PRO A 135       5.096 -18.646  31.985  1.00  0.00      0    H  
ATOM   2070  HD3 PRO A 135       6.187 -17.445  31.808  1.00  0.00      0    H  
ATOM   2071  N   GLU A 136       6.373 -21.034  34.649  1.00  0.80      0    N  
ATOM   2072  CA  GLU A 136       6.163 -22.324  35.276  1.00  0.80      0    C  
ATOM   2073  C   GLU A 136       7.291 -23.305  34.989  1.00  0.80      0    C  
ATOM   2074  O   GLU A 136       7.570 -24.189  35.794  1.00  0.80      0    O  
ATOM   2075  CB  GLU A 136       4.821 -22.964  34.822  1.00  0.80      0    C  
ATOM   2076  CG  GLU A 136       3.551 -22.143  35.183  1.00  0.80      0    C  
ATOM   2077  CD  GLU A 136       3.298 -20.929  34.289  1.00  0.80      0    C  
ATOM   2078  OE1 GLU A 136       2.381 -20.142  34.620  1.00  0.80      0    O  
ATOM   2079  OE2 GLU A 136       4.031 -20.770  33.279  1.00  0.80      0    O  
ATOM   2080  H   GLU A 136       5.684 -20.637  33.931  1.00  0.00      0    H  
ATOM   2081  HA  GLU A 136       6.072 -22.205  36.280  1.00  0.00      0    H  
ATOM   2082  HB2 GLU A 136       4.846 -23.043  33.844  1.00  0.00      0    H  
ATOM   2083  HB3 GLU A 136       4.740 -23.834  35.269  1.00  0.00      0    H  
ATOM   2084  HG2 GLU A 136       2.775 -22.746  35.098  1.00  0.00      0    H  
ATOM   2085  HG3 GLU A 136       3.660 -21.817  36.108  1.00  0.00      0    H  
ATOM   2086  N   TYR A 137       7.973 -23.171  33.831  1.00  0.87      0    N  
ATOM   2087  CA  TYR A 137       9.217 -23.865  33.575  1.00  0.87      0    C  
ATOM   2088  C   TYR A 137      10.423 -23.059  34.082  1.00  0.87      0    C  
ATOM   2089  O   TYR A 137      11.221 -23.563  34.874  1.00  0.87      0    O  
ATOM   2090  CB  TYR A 137       9.336 -24.172  32.056  1.00  0.87      0    C  
ATOM   2091  CG  TYR A 137      10.435 -25.166  31.807  1.00  0.87      0    C  
ATOM   2092  CD1 TYR A 137      11.734 -24.716  31.538  1.00  0.87      0    C  
ATOM   2093  CD2 TYR A 137      10.195 -26.547  31.900  1.00  0.87      0    C  
ATOM   2094  CE1 TYR A 137      12.793 -25.623  31.400  1.00  0.87      0    C  
ATOM   2095  CE2 TYR A 137      11.249 -27.459  31.749  1.00  0.87      0    C  
ATOM   2096  CZ  TYR A 137      12.544 -26.993  31.514  1.00  0.87      0    C  
ATOM   2097  OH  TYR A 137      13.589 -27.925  31.431  1.00  0.87      0    O  
ATOM   2098  H   TYR A 137       7.517 -22.525  33.150  1.00  0.00      0    H  
ATOM   2099  HA  TYR A 137       9.207 -24.743  34.071  1.00  0.00      0    H  
ATOM   2100  HB2 TYR A 137       8.482 -24.554  31.761  1.00  0.00      0    H  
ATOM   2101  HB3 TYR A 137       9.553 -23.332  31.598  1.00  0.00      0    H  
ATOM   2102  HD1 TYR A 137      11.911 -23.741  31.442  1.00  0.00      0    H  
ATOM   2103  HD2 TYR A 137       9.280 -26.877  32.074  1.00  0.00      0    H  
ATOM   2104  HE1 TYR A 137      13.716 -25.293  31.223  1.00  0.00      0    H  
ATOM   2105  HE2 TYR A 137      11.073 -28.439  31.809  1.00  0.00      0    H  
ATOM   2106  HH  TYR A 137      14.300 -27.549  30.846  1.00  0.00      0    H  
ATOM   2107  N   TYR A 138      10.572 -21.770  33.681  1.00  0.87      0    N  
ATOM   2108  CA  TYR A 138      11.834 -21.048  33.851  1.00  0.87      0    C  
ATOM   2109  C   TYR A 138      12.155 -20.606  35.276  1.00  0.87      0    C  
ATOM   2110  O   TYR A 138      13.298 -20.307  35.623  1.00  0.87      0    O  
ATOM   2111  CB  TYR A 138      12.082 -19.951  32.767  1.00  0.87      0    C  
ATOM   2112  CG  TYR A 138      11.295 -18.668  32.871  1.00  0.87      0    C  
ATOM   2113  CD1 TYR A 138      10.418 -18.314  31.833  1.00  0.87      0    C  
ATOM   2114  CD2 TYR A 138      11.499 -17.750  33.919  1.00  0.87      0    C  
ATOM   2115  CE1 TYR A 138       9.724 -17.097  31.857  1.00  0.87      0    C  
ATOM   2116  CE2 TYR A 138      10.784 -16.544  33.965  1.00  0.87      0    C  
ATOM   2117  CZ  TYR A 138       9.891 -16.227  32.936  1.00  0.87      0    C  
ATOM   2118  OH  TYR A 138       9.120 -15.054  33.012  1.00  0.87      0    O  
ATOM   2119  H   TYR A 138       9.723 -21.360  33.253  1.00  0.00      0    H  
ATOM   2120  HA  TYR A 138      12.591 -21.663  33.535  1.00  0.00      0    H  
ATOM   2121  HB2 TYR A 138      13.068 -19.726  32.794  1.00  0.00      0    H  
ATOM   2122  HB3 TYR A 138      11.888 -20.373  31.869  1.00  0.00      0    H  
ATOM   2123  HD1 TYR A 138      10.286 -18.937  31.066  1.00  0.00      0    H  
ATOM   2124  HD2 TYR A 138      12.154 -17.959  34.632  1.00  0.00      0    H  
ATOM   2125  HE1 TYR A 138       9.113 -16.855  31.107  1.00  0.00      0    H  
ATOM   2126  HE2 TYR A 138      10.912 -15.916  34.727  1.00  0.00      0    H  
ATOM   2127  HH  TYR A 138       8.610 -15.069  33.865  1.00  0.00      0    H  
ATOM   2128  N   HID A 139      11.165 -20.648  36.193  1.00  0.87      0    N  
ATOM   2129  CA  HID A 139      11.374 -20.572  37.639  1.00  0.87      0    C  
ATOM   2130  C   HID A 139      12.361 -21.627  38.116  1.00  0.87      0    C  
ATOM   2131  O   HID A 139      13.257 -21.376  38.919  1.00  0.87      0    O  
ATOM   2132  CB  HID A 139      10.013 -20.823  38.352  1.00  0.87      0    C  
ATOM   2133  CG  HID A 139       9.951 -20.882  39.857  1.00  0.87      0    C  
ATOM   2134  H   HID A 139      10.208 -20.743  35.762  1.00  0.00      0    H  
ATOM   2135  HA  HID A 139      11.752 -19.662  37.857  1.00  0.00      0    H  
ATOM   2136  HB2 HID A 139       9.354 -20.096  38.039  1.00  0.00      0    H  
ATOM   2137  HB3 HID A 139       9.625 -21.705  37.987  1.00  0.00      0    H  
ATOM   2138  ND1 HID A 139       8.690 -21.004  40.403  1.00  0.00      0    N  
ATOM   2139  CD2 HID A 139      10.886 -20.865  40.846  1.00  0.00      0    C  
ATOM   2140  CE1 HID A 139       8.875 -21.054  41.706  1.00  0.00      0    C  
ATOM   2141  NE2 HID A 139      10.186 -20.976  42.030  1.00  0.00      0    N  
ATOM   2142  HD1 HID A 139       7.844 -21.045  39.919  1.00  0.00      0    H  
ATOM   2143  HD2 HID A 139      11.863 -20.788  40.740  1.00  0.00      0    H  
ATOM   2144  HE1 HID A 139       8.140 -21.139  42.396  1.00  0.00      0    H  
ATOM   2145  N   TRP A 140      12.251 -22.852  37.590  1.00  0.84      0    N  
ATOM   2146  CA  TRP A 140      13.068 -23.967  38.005  1.00  0.84      0    C  
ATOM   2147  C   TRP A 140      14.506 -23.909  37.526  1.00  0.84      0    C  
ATOM   2148  O   TRP A 140      15.422 -24.326  38.230  1.00  0.84      0    O  
ATOM   2149  CB  TRP A 140      12.333 -25.260  37.623  1.00  0.84      0    C  
ATOM   2150  CG  TRP A 140      10.983 -25.323  38.309  1.00  0.84      0    C  
ATOM   2151  CD1 TRP A 140       9.761 -25.285  37.705  1.00  0.84      0    C  
ATOM   2152  CD2 TRP A 140      10.753 -25.097  39.716  1.00  0.84      0    C  
ATOM   2153  NE1 TRP A 140       8.780 -25.022  38.631  1.00  0.84      0    N  
ATOM   2154  CE2 TRP A 140       9.368 -24.878  39.867  1.00  0.84      0    C  
ATOM   2155  CE3 TRP A 140      11.615 -25.009  40.813  1.00  0.84      0    C  
ATOM   2156  CZ2 TRP A 140       8.834 -24.537  41.098  1.00  0.84      0    C  
ATOM   2157  CZ3 TRP A 140      11.070 -24.667  42.057  1.00  0.84      0    C  
ATOM   2158  CH2 TRP A 140       9.698 -24.423  42.197  1.00  0.84      0    C  
ATOM   2159  H   TRP A 140      11.512 -22.923  36.846  1.00  0.00      0    H  
ATOM   2160  HA  TRP A 140      13.089 -23.974  39.028  1.00  0.00      0    H  
ATOM   2161  HB2 TRP A 140      12.169 -25.265  36.660  1.00  0.00      0    H  
ATOM   2162  HB3 TRP A 140      12.851 -26.029  37.932  1.00  0.00      0    H  
ATOM   2163  HD1 TRP A 140       9.598 -25.427  36.729  1.00  0.00      0    H  
ATOM   2164  HE1 TRP A 140       7.805 -24.947  38.444  1.00  0.00      0    H  
ATOM   2165  HE3 TRP A 140      12.587 -25.182  40.726  1.00  0.00      0    H  
ATOM   2166  HZ2 TRP A 140       7.845 -24.373  41.206  1.00  0.00      0    H  
ATOM   2167  HZ3 TRP A 140      11.672 -24.599  42.841  1.00  0.00      0    H  
ATOM   2168  HH2 TRP A 140       9.329 -24.167  43.080  1.00  0.00      0    H  
ATOM   2169  N   GLH A 141      14.767 -23.292  36.362  1.00  0.83      0    N  
ATOM   2170  CA  GLH A 141      16.111 -22.922  35.955  1.00  0.83      0    C  
ATOM   2171  C   GLH A 141      16.757 -21.919  36.892  1.00  0.83      0    C  
ATOM   2172  O   GLH A 141      17.914 -22.056  37.284  1.00  0.83      0    O  
ATOM   2173  CB  GLH A 141      16.055 -22.241  34.593  1.00  0.83      0    C  
ATOM   2174  CG  GLH A 141      15.542 -23.150  33.468  1.00  0.83      0    C  
ATOM   2175  CD  GLH A 141      15.047 -22.232  32.372  1.00  0.83      0    C  
ATOM   2176  OE2 GLH A 141      15.725 -21.206  32.136  1.00  0.83      0    O  
ATOM   2177  OE1 GLH A 141      13.948 -22.508  31.841  1.00  0.83      0    O  
ATOM   2178  H   GLH A 141      13.917 -23.106  35.783  1.00  0.00      0    H  
ATOM   2179  HA  GLH A 141      16.691 -23.756  35.903  1.00  0.00      0    H  
ATOM   2180  HB2 GLH A 141      15.436 -21.481  34.657  1.00  0.00      0    H  
ATOM   2181  HB3 GLH A 141      16.965 -21.965  34.351  1.00  0.00      0    H  
ATOM   2182  HG2 GLH A 141      16.283 -23.650  33.129  1.00  0.00      0    H  
ATOM   2183  HG3 GLH A 141      14.796 -23.647  33.802  1.00  0.00      0    H  
ATOM   2184  HE2 GLH A 141      15.386 -20.576  31.391  1.00  0.00      0    H  
ATOM   2185  N   GLN A 142      15.992 -20.893  37.322  1.00  0.88      0    N  
ATOM   2186  CA  GLN A 142      16.414 -19.936  38.330  1.00  0.88      0    C  
ATOM   2187  C   GLN A 142      16.695 -20.595  39.672  1.00  0.88      0    C  
ATOM   2188  O   GLN A 142      17.682 -20.285  40.328  1.00  0.88      0    O  
ATOM   2189  CB  GLN A 142      15.389 -18.788  38.489  1.00  0.88      0    C  
ATOM   2190  CG  GLN A 142      15.256 -17.961  37.192  1.00  0.88      0    C  
ATOM   2191  CD  GLN A 142      14.136 -16.925  37.243  1.00  0.88      0    C  
ATOM   2192  H   GLN A 142      15.052 -20.854  36.851  1.00  0.00      0    H  
ATOM   2193  HA  GLN A 142      17.275 -19.506  38.012  1.00  0.00      0    H  
ATOM   2194  HB2 GLN A 142      14.505 -19.176  38.696  1.00  0.00      0    H  
ATOM   2195  HB3 GLN A 142      15.697 -18.183  39.207  1.00  0.00      0    H  
ATOM   2196  HG2 GLN A 142      16.122 -17.488  37.033  1.00  0.00      0    H  
ATOM   2197  HG3 GLN A 142      15.076 -18.591  36.437  1.00  0.00      0    H  
ATOM   2198  OE1 GLN A 142      13.275 -16.930  38.122  1.00  0.00      0    O  
ATOM   2199  NE2 GLN A 142      14.136 -15.996  36.261  1.00  0.00      0    N  
ATOM   2200 HE21 GLN A 142      13.418 -15.293  36.228  1.00  0.00      0    H  
ATOM   2201 HE22 GLN A 142      14.876 -16.032  35.569  1.00  0.00      0    H  
ATOM   2202  N   TRP A 143      15.872 -21.576  40.086  1.00  0.84      0    N  
ATOM   2203  CA  TRP A 143      16.120 -22.401  41.259  1.00  0.84      0    C  
ATOM   2204  C   TRP A 143      17.432 -23.190  41.184  1.00  0.84      0    C  
ATOM   2205  O   TRP A 143      18.240 -23.166  42.110  1.00  0.84      0    O  
ATOM   2206  CB  TRP A 143      14.927 -23.380  41.430  1.00  0.84      0    C  
ATOM   2207  CG  TRP A 143      14.824 -24.080  42.777  1.00  0.84      0    C  
ATOM   2208  CD1 TRP A 143      14.132 -23.664  43.878  1.00  0.84      0    C  
ATOM   2209  CD2 TRP A 143      15.482 -25.309  43.153  1.00  0.84      0    C  
ATOM   2210  NE1 TRP A 143      14.308 -24.549  44.916  1.00  0.84      0    N  
ATOM   2211  CE2 TRP A 143      15.117 -25.573  44.491  1.00  0.84      0    C  
ATOM   2212  CE3 TRP A 143      16.353 -26.157  42.470  1.00  0.84      0    C  
ATOM   2213  CZ2 TRP A 143      15.601 -26.689  45.159  1.00  0.84      0    C  
ATOM   2214  CZ3 TRP A 143      16.879 -27.258  43.164  1.00  0.84      0    C  
ATOM   2215  CH2 TRP A 143      16.493 -27.534  44.483  1.00  0.84      0    C  
ATOM   2216  H   TRP A 143      15.023 -21.691  39.475  1.00  0.00      0    H  
ATOM   2217  HA  TRP A 143      16.187 -21.785  42.063  1.00  0.00      0    H  
ATOM   2218  HB2 TRP A 143      14.077 -22.871  41.302  1.00  0.00      0    H  
ATOM   2219  HB3 TRP A 143      15.000 -24.095  40.736  1.00  0.00      0    H  
ATOM   2220  HD1 TRP A 143      13.576 -22.835  43.927  1.00  0.00      0    H  
ATOM   2221  HE1 TRP A 143      13.914 -24.463  45.828  1.00  0.00      0    H  
ATOM   2222  HE3 TRP A 143      16.602 -26.002  41.525  1.00  0.00      0    H  
ATOM   2223  HZ2 TRP A 143      15.321 -26.888  46.104  1.00  0.00      0    H  
ATOM   2224  HZ3 TRP A 143      17.535 -27.843  42.703  1.00  0.00      0    H  
ATOM   2225  HH2 TRP A 143      16.851 -28.333  44.945  1.00  0.00      0    H  
ATOM   2226  N   LEU A 144      17.702 -23.855  40.037  1.00  0.84      0    N  
ATOM   2227  CA  LEU A 144      18.939 -24.583  39.774  1.00  0.84      0    C  
ATOM   2228  C   LEU A 144      20.151 -23.657  39.764  1.00  0.84      0    C  
ATOM   2229  O   LEU A 144      21.194 -23.941  40.347  1.00  0.84      0    O  
ATOM   2230  CB  LEU A 144      18.798 -25.376  38.447  1.00  0.84      0    C  
ATOM   2231  CG  LEU A 144      19.702 -26.624  38.309  1.00  0.84      0    C  
ATOM   2232  CD1 LEU A 144      19.143 -27.599  37.263  1.00  0.84      0    C  
ATOM   2233  CD2 LEU A 144      21.140 -26.282  37.918  1.00  0.84      0    C  
ATOM   2234  H   LEU A 144      16.916 -23.796  39.335  1.00  0.00      0    H  
ATOM   2235  HA  LEU A 144      19.070 -25.268  40.504  1.00  0.00      0    H  
ATOM   2236  HB2 LEU A 144      17.858 -25.684  38.380  1.00  0.00      0    H  
ATOM   2237  HB3 LEU A 144      19.026 -24.762  37.705  1.00  0.00      0    H  
ATOM   2238  HG  LEU A 144      19.752 -27.083  39.195  1.00  0.00      0    H  
ATOM   2239 HD11 LEU A 144      19.094 -27.138  36.379  1.00  0.00      0    H  
ATOM   2240 HD12 LEU A 144      19.747 -28.391  37.198  1.00  0.00      0    H  
ATOM   2241 HD13 LEU A 144      18.231 -27.892  37.543  1.00  0.00      0    H  
ATOM   2242 HD21 LEU A 144      21.542 -25.691  38.617  1.00  0.00      0    H  
ATOM   2243 HD22 LEU A 144      21.672 -27.125  37.845  1.00  0.00      0    H  
ATOM   2244 HD23 LEU A 144      21.140 -25.808  37.038  1.00  0.00      0    H  
ATOM   2245  N   PHE A 145      20.008 -22.458  39.159  1.00  0.88      0    N  
ATOM   2246  CA  PHE A 145      20.997 -21.393  39.194  1.00  0.88      0    C  
ATOM   2247  C   PHE A 145      21.330 -20.964  40.625  1.00  0.88      0    C  
ATOM   2248  O   PHE A 145      22.492 -20.846  41.009  1.00  0.88      0    O  
ATOM   2249  CB  PHE A 145      20.441 -20.193  38.363  1.00  0.88      0    C  
ATOM   2250  CG  PHE A 145      21.446 -19.108  38.067  1.00  0.88      0    C  
ATOM   2251  CD1 PHE A 145      21.903 -18.239  39.076  1.00  0.88      0    C  
ATOM   2252  CD2 PHE A 145      21.915 -18.922  36.755  1.00  0.88      0    C  
ATOM   2253  CE1 PHE A 145      22.845 -17.246  38.792  1.00  0.88      0    C  
ATOM   2254  CE2 PHE A 145      22.851 -17.920  36.466  1.00  0.88      0    C  
ATOM   2255  CZ  PHE A 145      23.321 -17.092  37.488  1.00  0.88      0    C  
ATOM   2256  H   PHE A 145      19.088 -22.367  38.647  1.00  0.00      0    H  
ATOM   2257  HA  PHE A 145      21.850 -21.765  38.800  1.00  0.00      0    H  
ATOM   2258  HB2 PHE A 145      20.117 -20.561  37.504  1.00  0.00      0    H  
ATOM   2259  HB3 PHE A 145      19.700 -19.798  38.886  1.00  0.00      0    H  
ATOM   2260  HD1 PHE A 145      21.554 -18.333  39.999  1.00  0.00      0    H  
ATOM   2261  HD2 PHE A 145      21.579 -19.509  36.026  1.00  0.00      0    H  
ATOM   2262  HE1 PHE A 145      23.173 -16.648  39.528  1.00  0.00      0    H  
ATOM   2263  HE2 PHE A 145      23.179 -17.802  35.520  1.00  0.00      0    H  
ATOM   2264  HZ  PHE A 145      24.000 -16.387  37.289  1.00  0.00      0    H  
ATOM   2265  N   VAL A 146      20.313 -20.763  41.482  1.00  0.86      0    N  
ATOM   2266  CA  VAL A 146      20.513 -20.432  42.883  1.00  0.86      0    C  
ATOM   2267  C   VAL A 146      21.249 -21.529  43.653  1.00  0.86      0    C  
ATOM   2268  O   VAL A 146      22.172 -21.240  44.415  1.00  0.86      0    O  
ATOM   2269  CB  VAL A 146      19.189 -20.046  43.537  1.00  0.86      0    C  
ATOM   2270  CG1 VAL A 146      19.327 -19.920  45.063  1.00  0.86      0    C  
ATOM   2271  CG2 VAL A 146      18.736 -18.692  42.955  1.00  0.86      0    C  
ATOM   2272  H   VAL A 146      19.368 -20.868  41.044  1.00  0.00      0    H  
ATOM   2273  HA  VAL A 146      21.077 -19.591  42.933  1.00  0.00      0    H  
ATOM   2274  HB  VAL A 146      18.533 -20.782  43.374  1.00  0.00      0    H  
ATOM   2275 HG11 VAL A 146      20.014 -20.568  45.383  1.00  0.00      0    H  
ATOM   2276 HG12 VAL A 146      19.607 -18.990  45.290  1.00  0.00      0    H  
ATOM   2277 HG13 VAL A 146      18.448 -20.122  45.488  1.00  0.00      0    H  
ATOM   2278 HG21 VAL A 146      18.020 -18.317  43.538  1.00  0.00      0    H  
ATOM   2279 HG22 VAL A 146      19.519 -18.076  42.931  1.00  0.00      0    H  
ATOM   2280 HG23 VAL A 146      18.387 -18.840  42.033  1.00  0.00      0    H  
ATOM   2281  N   GLN A 147      20.909 -22.819  43.449  1.00  0.77      0    N  
ATOM   2282  CA  GLN A 147      21.661 -23.927  44.026  1.00  0.77      0    C  
ATOM   2283  C   GLN A 147      23.094 -24.061  43.520  1.00  0.77      0    C  
ATOM   2284  O   GLN A 147      24.019 -24.224  44.314  1.00  0.77      0    O  
ATOM   2285  CB  GLN A 147      20.929 -25.278  43.887  1.00  0.77      0    C  
ATOM   2286  CG  GLN A 147      19.544 -25.347  44.579  1.00  0.77      0    C  
ATOM   2287  CD  GLN A 147      19.543 -25.010  46.072  1.00  0.77      0    C  
ATOM   2288  H   GLN A 147      20.068 -22.944  42.847  1.00  0.00      0    H  
ATOM   2289  HA  GLN A 147      21.705 -23.780  45.036  1.00  0.00      0    H  
ATOM   2290  HB2 GLN A 147      20.790 -25.471  42.914  1.00  0.00      0    H  
ATOM   2291  HB3 GLN A 147      21.501 -25.998  44.286  1.00  0.00      0    H  
ATOM   2292  HG2 GLN A 147      18.929 -24.706  44.107  1.00  0.00      0    H  
ATOM   2293  HG3 GLN A 147      19.184 -26.279  44.461  1.00  0.00      0    H  
ATOM   2294  OE1 GLN A 147      20.533 -25.053  46.809  1.00  0.00      0    O  
ATOM   2295  NE2 GLN A 147      18.341 -24.639  46.581  1.00  0.00      0    N  
ATOM   2296 HE21 GLN A 147      18.263 -24.416  47.563  1.00  0.00      0    H  
ATOM   2297 HE22 GLN A 147      17.550 -24.595  45.958  1.00  0.00      0    H  
ATOM   2298  N   LEU A 148      23.348 -23.909  42.203  1.00  0.83      0    N  
ATOM   2299  CA  LEU A 148      24.693 -23.870  41.648  1.00  0.83      0    C  
ATOM   2300  C   LEU A 148      25.552 -22.746  42.235  1.00  0.83      0    C  
ATOM   2301  O   LEU A 148      26.724 -22.948  42.552  1.00  0.83      0    O  
ATOM   2302  CB  LEU A 148      24.645 -23.600  40.126  1.00  0.83      0    C  
ATOM   2303  CG  LEU A 148      24.396 -24.772  39.164  1.00  0.83      0    C  
ATOM   2304  CD1 LEU A 148      23.899 -24.276  37.796  1.00  0.83      0    C  
ATOM   2305  CD2 LEU A 148      25.698 -25.539  38.924  1.00  0.83      0    C  
ATOM   2306  H   LEU A 148      22.482 -23.822  41.619  1.00  0.00      0    H  
ATOM   2307  HA  LEU A 148      25.152 -24.753  41.848  1.00  0.00      0    H  
ATOM   2308  HB2 LEU A 148      23.915 -22.924  39.965  1.00  0.00      0    H  
ATOM   2309  HB3 LEU A 148      25.525 -23.185  39.868  1.00  0.00      0    H  
ATOM   2310  HG  LEU A 148      23.707 -25.379  39.561  1.00  0.00      0    H  
ATOM   2311 HD11 LEU A 148      24.588 -23.674  37.397  1.00  0.00      0    H  
ATOM   2312 HD12 LEU A 148      23.748 -25.061  37.199  1.00  0.00      0    H  
ATOM   2313 HD13 LEU A 148      23.044 -23.776  37.921  1.00  0.00      0    H  
ATOM   2314 HD21 LEU A 148      26.038 -25.893  39.794  1.00  0.00      0    H  
ATOM   2315 HD22 LEU A 148      25.524 -26.298  38.298  1.00  0.00      0    H  
ATOM   2316 HD23 LEU A 148      26.376 -24.923  38.525  1.00  0.00      0    H  
ATOM   2317  N   TYR A 149      24.987 -21.532  42.417  1.00  0.83      0    N  
ATOM   2318  CA  TYR A 149      25.648 -20.421  43.091  1.00  0.83      0    C  
ATOM   2319  C   TYR A 149      26.014 -20.763  44.540  1.00  0.83      0    C  
ATOM   2320  O   TYR A 149      27.151 -20.572  44.966  1.00  0.83      0    O  
ATOM   2321  CB  TYR A 149      24.731 -19.161  43.008  1.00  0.83      0    C  
ATOM   2322  CG  TYR A 149      25.284 -17.957  43.734  1.00  0.83      0    C  
ATOM   2323  CD1 TYR A 149      25.005 -17.785  45.101  1.00  0.83      0    C  
ATOM   2324  CD2 TYR A 149      26.086 -17.005  43.081  1.00  0.83      0    C  
ATOM   2325  CE1 TYR A 149      25.526 -16.692  45.805  1.00  0.83      0    C  
ATOM   2326  CE2 TYR A 149      26.585 -15.892  43.780  1.00  0.83      0    C  
ATOM   2327  CZ  TYR A 149      26.296 -15.735  45.142  1.00  0.83      0    C  
ATOM   2328  OH  TYR A 149      26.753 -14.620  45.875  1.00  0.83      0    O  
ATOM   2329  H   TYR A 149      24.015 -21.465  42.022  1.00  0.00      0    H  
ATOM   2330  HA  TYR A 149      26.505 -20.212  42.597  1.00  0.00      0    H  
ATOM   2331  HB2 TYR A 149      24.622 -18.934  42.047  1.00  0.00      0    H  
ATOM   2332  HB3 TYR A 149      23.855 -19.402  43.411  1.00  0.00      0    H  
ATOM   2333  HD1 TYR A 149      24.431 -18.445  45.574  1.00  0.00      0    H  
ATOM   2334  HD2 TYR A 149      26.303 -17.118  42.123  1.00  0.00      0    H  
ATOM   2335  HE1 TYR A 149      25.346 -16.599  46.785  1.00  0.00      0    H  
ATOM   2336  HE2 TYR A 149      27.143 -15.216  43.307  1.00  0.00      0    H  
ATOM   2337  HH  TYR A 149      26.266 -13.817  45.554  1.00  0.00      0    H  
ATOM   2338  N   LYS A 150      25.074 -21.361  45.309  1.00  0.71      0    N  
ATOM   2339  CA  LYS A 150      25.286 -21.783  46.691  1.00  0.71      0    C  
ATOM   2340  C   LYS A 150      26.359 -22.867  46.826  1.00  0.71      0    C  
ATOM   2341  O   LYS A 150      26.979 -23.027  47.874  1.00  0.71      0    O  
ATOM   2342  CB  LYS A 150      23.969 -22.327  47.321  1.00  0.71      0    C  
ATOM   2343  CG  LYS A 150      22.872 -21.278  47.617  1.00  0.71      0    C  
ATOM   2344  CD  LYS A 150      21.533 -21.954  48.005  1.00  0.71      0    C  
ATOM   2345  CE  LYS A 150      20.366 -21.002  48.335  1.00  0.71      0    C  
ATOM   2346  NZ  LYS A 150      19.080 -21.741  48.444  1.00  0.71      0    N  
ATOM   2347  H   LYS A 150      24.158 -21.495  44.806  1.00  0.00      0    H  
ATOM   2348  HA  LYS A 150      25.574 -20.978  47.238  1.00  0.00      0    H  
ATOM   2349  HB2 LYS A 150      23.586 -23.005  46.691  1.00  0.00      0    H  
ATOM   2350  HB3 LYS A 150      24.207 -22.778  48.184  1.00  0.00      0    H  
ATOM   2351  HG2 LYS A 150      23.169 -20.707  48.375  1.00  0.00      0    H  
ATOM   2352  HG3 LYS A 150      22.725 -20.727  46.803  1.00  0.00      0    H  
ATOM   2353  HD2 LYS A 150      21.248 -22.547  47.240  1.00  0.00      0    H  
ATOM   2354  HD3 LYS A 150      21.698 -22.539  48.810  1.00  0.00      0    H  
ATOM   2355  HE2 LYS A 150      20.566 -20.547  49.202  1.00  0.00      0    H  
ATOM   2356  HE3 LYS A 150      20.300 -20.320  47.607  1.00  0.00      0    H  
ATOM   2357  HZ1 LYS A 150      18.714 -21.636  49.368  1.00  0.00      0    H  
ATOM   2358  HZ2 LYS A 150      18.428 -21.372  47.782  1.00  0.00      0    H  
ATOM   2359  HZ3 LYS A 150      19.237 -22.710  48.255  1.00  0.00      0    H  
ATOM   2360  N   LYS A 151      26.596 -23.649  45.758  1.00  0.69      0    N  
ATOM   2361  CA  LYS A 151      27.592 -24.700  45.720  1.00  0.69      0    C  
ATOM   2362  C   LYS A 151      28.879 -24.278  45.019  1.00  0.69      0    C  
ATOM   2363  O   LYS A 151      29.756 -25.102  44.779  1.00  0.69      0    O  
ATOM   2364  CB  LYS A 151      26.988 -25.960  45.043  1.00  0.69      0    C  
ATOM   2365  CG  LYS A 151      25.783 -26.545  45.806  1.00  0.69      0    C  
ATOM   2366  CD  LYS A 151      26.163 -27.216  47.137  1.00  0.69      0    C  
ATOM   2367  CE  LYS A 151      24.940 -27.517  48.007  1.00  0.69      0    C  
ATOM   2368  NZ  LYS A 151      25.354 -28.270  49.212  1.00  0.69      0    N  
ATOM   2369  H   LYS A 151      25.974 -23.419  44.935  1.00  0.00      0    H  
ATOM   2370  HA  LYS A 151      27.821 -24.972  46.673  1.00  0.00      0    H  
ATOM   2371  HB2 LYS A 151      26.686 -25.705  44.135  1.00  0.00      0    H  
ATOM   2372  HB3 LYS A 151      27.695 -26.653  45.000  1.00  0.00      0    H  
ATOM   2373  HG2 LYS A 151      25.132 -25.803  45.996  1.00  0.00      0    H  
ATOM   2374  HG3 LYS A 151      25.331 -27.226  45.221  1.00  0.00      0    H  
ATOM   2375  HD2 LYS A 151      26.629 -28.073  46.938  1.00  0.00      0    H  
ATOM   2376  HD3 LYS A 151      26.766 -26.605  47.640  1.00  0.00      0    H  
ATOM   2377  HE2 LYS A 151      24.521 -26.655  48.277  1.00  0.00      0    H  
ATOM   2378  HE3 LYS A 151      24.297 -28.060  47.476  1.00  0.00      0    H  
ATOM   2379  HZ1 LYS A 151      25.844 -29.099  48.938  1.00  0.00      0    H  
ATOM   2380  HZ2 LYS A 151      25.955 -27.700  49.774  1.00  0.00      0    H  
ATOM   2381  HZ3 LYS A 151      24.545 -28.523  49.744  1.00  0.00      0    H  
ATOM   2382  N   GLY A 152      29.064 -22.975  44.700  1.00  0.83      0    N  
ATOM   2383  CA  GLY A 152      30.330 -22.467  44.164  1.00  0.83      0    C  
ATOM   2384  C   GLY A 152      30.540 -22.679  42.687  1.00  0.83      0    C  
ATOM   2385  O   GLY A 152      31.620 -22.419  42.147  1.00  0.83      0    O  
ATOM   2386  H   GLY A 152      28.231 -22.377  44.870  1.00  0.00      0    H  
ATOM   2387  HA2 GLY A 152      30.395 -21.464  44.377  1.00  0.00      0    H  
ATOM   2388  HA3 GLY A 152      31.102 -22.902  44.684  1.00  0.00      0    H  
ATOM   2389  N   LEU A 153      29.503 -23.157  41.986  1.00  0.89      0    N  
ATOM   2390  CA  LEU A 153      29.572 -23.580  40.606  1.00  0.89      0    C  
ATOM   2391  C   LEU A 153      29.034 -22.538  39.643  1.00  0.89      0    C  
ATOM   2392  O   LEU A 153      29.072 -22.741  38.434  1.00  0.89      0    O  
ATOM   2393  CB  LEU A 153      28.767 -24.883  40.412  1.00  0.89      0    C  
ATOM   2394  CG  LEU A 153      29.313 -26.105  41.174  1.00  0.89      0    C  
ATOM   2395  CD1 LEU A 153      28.314 -27.262  41.078  1.00  0.89      0    C  
ATOM   2396  CD2 LEU A 153      30.678 -26.564  40.644  1.00  0.89      0    C  
ATOM   2397  H   LEU A 153      28.608 -23.196  42.552  1.00  0.00      0    H  
ATOM   2398  HA  LEU A 153      30.544 -23.759  40.369  1.00  0.00      0    H  
ATOM   2399  HB2 LEU A 153      27.846 -24.720  40.735  1.00  0.00      0    H  
ATOM   2400  HB3 LEU A 153      28.778 -25.105  39.449  1.00  0.00      0    H  
ATOM   2401  HG  LEU A 153      29.442 -25.859  42.128  1.00  0.00      0    H  
ATOM   2402 HD11 LEU A 153      28.179 -27.502  40.118  1.00  0.00      0    H  
ATOM   2403 HD12 LEU A 153      28.674 -28.050  41.574  1.00  0.00      0    H  
ATOM   2404 HD13 LEU A 153      27.444 -26.981  41.480  1.00  0.00      0    H  
ATOM   2405 HD21 LEU A 153      31.335 -25.819  40.741  1.00  0.00      0    H  
ATOM   2406 HD22 LEU A 153      30.985 -27.355  41.170  1.00  0.00      0    H  
ATOM   2407 HD23 LEU A 153      30.589 -26.813  39.681  1.00  0.00      0    H  
ATOM   2408  N   ILE A 154      28.567 -21.373  40.129  1.00  0.88      0    N  
ATOM   2409  CA  ILE A 154      28.297 -20.219  39.280  1.00  0.88      0    C  
ATOM   2410  C   ILE A 154      29.155 -19.092  39.761  1.00  0.88      0    C  
ATOM   2411  O   ILE A 154      29.300 -18.864  40.960  1.00  0.88      0    O  
ATOM   2412  CB  ILE A 154      26.837 -19.788  39.234  1.00  0.88      0    C  
ATOM   2413  CG1 ILE A 154      26.103 -20.834  38.397  1.00  0.88      0    C  
ATOM   2414  CG2 ILE A 154      26.636 -18.399  38.578  1.00  0.88      0    C  
ATOM   2415  CD1 ILE A 154      24.595 -20.630  38.398  1.00  0.88      0    C  
ATOM   2416  H   ILE A 154      28.418 -21.375  41.161  1.00  0.00      0    H  
ATOM   2417  HA  ILE A 154      28.615 -20.467  38.369  1.00  0.00      0    H  
ATOM   2418  HB  ILE A 154      26.474 -19.818  40.145  1.00  0.00      0    H  
ATOM   2419 HG12 ILE A 154      26.433 -20.783  37.462  1.00  0.00      0    H  
ATOM   2420 HG13 ILE A 154      26.301 -21.733  38.771  1.00  0.00      0    H  
ATOM   2421 HG21 ILE A 154      25.663 -18.196  38.550  1.00  0.00      0    H  
ATOM   2422 HG22 ILE A 154      27.113 -17.717  39.121  1.00  0.00      0    H  
ATOM   2423 HG23 ILE A 154      27.007 -18.424  37.656  1.00  0.00      0    H  
ATOM   2424 HD11 ILE A 154      24.387 -19.730  38.021  1.00  0.00      0    H  
ATOM   2425 HD12 ILE A 154      24.169 -21.338  37.839  1.00  0.00      0    H  
ATOM   2426 HD13 ILE A 154      24.258 -20.691  39.335  1.00  0.00      0    H  
ATOM   2427  N   TYR A 155      29.765 -18.356  38.820  1.00  0.84      0    N  
ATOM   2428  CA  TYR A 155      30.547 -17.196  39.156  1.00  0.84      0    C  
ATOM   2429  C   TYR A 155      30.434 -16.157  38.050  1.00  0.84      0    C  
ATOM   2430  O   TYR A 155      30.046 -16.470  36.926  1.00  0.84      0    O  
ATOM   2431  CB  TYR A 155      32.019 -17.582  39.484  1.00  0.84      0    C  
ATOM   2432  CG  TYR A 155      32.760 -18.245  38.344  1.00  0.84      0    C  
ATOM   2433  CD1 TYR A 155      33.488 -17.447  37.450  1.00  0.84      0    C  
ATOM   2434  CD2 TYR A 155      32.798 -19.644  38.188  1.00  0.84      0    C  
ATOM   2435  CE1 TYR A 155      34.289 -18.030  36.461  1.00  0.84      0    C  
ATOM   2436  CE2 TYR A 155      33.609 -20.230  37.199  1.00  0.84      0    C  
ATOM   2437  CZ  TYR A 155      34.383 -19.417  36.359  1.00  0.84      0    C  
ATOM   2438  OH  TYR A 155      35.289 -19.949  35.419  1.00  0.84      0    O  
ATOM   2439  H   TYR A 155      29.618 -18.702  37.850  1.00  0.00      0    H  
ATOM   2440  HA  TYR A 155      30.181 -16.790  40.000  1.00  0.00      0    H  
ATOM   2441  HB2 TYR A 155      32.500 -16.746  39.734  1.00  0.00      0    H  
ATOM   2442  HB3 TYR A 155      32.000 -18.210  40.258  1.00  0.00      0    H  
ATOM   2443  HD1 TYR A 155      33.436 -16.455  37.517  1.00  0.00      0    H  
ATOM   2444  HD2 TYR A 155      32.252 -20.219  38.778  1.00  0.00      0    H  
ATOM   2445  HE1 TYR A 155      34.798 -17.446  35.824  1.00  0.00      0    H  
ATOM   2446  HE2 TYR A 155      33.633 -21.220  37.096  1.00  0.00      0    H  
ATOM   2447  HH  TYR A 155      35.217 -20.939  35.443  1.00  0.00      0    H  
ATOM   2448  N   ARG A 156      30.768 -14.884  38.360  1.00  0.74      0    N  
ATOM   2449  CA  ARG A 156      30.945 -13.838  37.368  1.00  0.74      0    C  
ATOM   2450  C   ARG A 156      32.434 -13.623  37.187  1.00  0.74      0    C  
ATOM   2451  O   ARG A 156      33.189 -13.615  38.157  1.00  0.74      0    O  
ATOM   2452  CB  ARG A 156      30.300 -12.474  37.755  1.00  0.74      0    C  
ATOM   2453  CG  ARG A 156      28.804 -12.376  37.390  1.00  0.74      0    C  
ATOM   2454  CD  ARG A 156      28.099 -11.073  37.815  1.00  0.74      0    C  
ATOM   2455  NE  ARG A 156      28.662  -9.916  37.037  1.00  0.74      0    N  
ATOM   2456  CZ  ARG A 156      28.160  -9.479  35.871  1.00  0.74      0    C  
ATOM   2457  NH1 ARG A 156      27.022  -9.914  35.351  1.00  0.74      0    N  
ATOM   2458  NH2 ARG A 156      28.818  -8.540  35.192  1.00  0.74      0    N  
ATOM   2459  H   ARG A 156      30.887 -14.727  39.391  1.00  0.00      0    H  
ATOM   2460  HA  ARG A 156      30.555 -14.139  36.503  1.00  0.00      0    H  
ATOM   2461  HB2 ARG A 156      30.384 -12.364  38.733  1.00  0.00      0    H  
ATOM   2462  HB3 ARG A 156      30.780 -11.761  37.269  1.00  0.00      0    H  
ATOM   2463  HG2 ARG A 156      28.705 -12.466  36.389  1.00  0.00      0    H  
ATOM   2464  HG3 ARG A 156      28.311 -13.144  37.821  1.00  0.00      0    H  
ATOM   2465  HD2 ARG A 156      27.144 -11.156  37.609  1.00  0.00      0    H  
ATOM   2466  HD3 ARG A 156      28.272 -10.925  38.769  1.00  0.00      0    H  
ATOM   2467  HE  ARG A 156      29.457  -9.453  37.420  1.00  0.00      0    H  
ATOM   2468 HH11 ARG A 156      26.492 -10.598  35.868  1.00  0.00      0    H  
ATOM   2469 HH12 ARG A 156      26.698  -9.577  34.479  1.00  0.00      0    H  
ATOM   2470 HH21 ARG A 156      29.664  -8.156  35.562  1.00  0.00      0    H  
ATOM   2471 HH22 ARG A 156      28.465  -8.220  34.314  1.00  0.00      0    H  
ATOM   2472  N   LYS A 157      32.899 -13.446  35.940  1.00  0.78      0    N  
ATOM   2473  CA  LYS A 157      34.300 -13.202  35.678  1.00  0.78      0    C  
ATOM   2474  C   LYS A 157      34.438 -12.302  34.469  1.00  0.78      0    C  
ATOM   2475  O   LYS A 157      33.647 -12.382  33.533  1.00  0.78      0    O  
ATOM   2476  CB  LYS A 157      35.049 -14.537  35.442  1.00  0.78      0    C  
ATOM   2477  CG  LYS A 157      36.566 -14.414  35.234  1.00  0.78      0    C  
ATOM   2478  CD  LYS A 157      37.250 -15.787  35.157  1.00  0.78      0    C  
ATOM   2479  CE  LYS A 157      38.760 -15.685  34.935  1.00  0.78      0    C  
ATOM   2480  NZ  LYS A 157      39.352 -17.041  34.886  1.00  0.78      0    N  
ATOM   2481  H   LYS A 157      32.169 -13.501  35.202  1.00  0.00      0    H  
ATOM   2482  HA  LYS A 157      34.709 -12.743  36.472  1.00  0.00      0    H  
ATOM   2483  HB2 LYS A 157      34.890 -15.123  36.237  1.00  0.00      0    H  
ATOM   2484  HB3 LYS A 157      34.656 -14.969  34.629  1.00  0.00      0    H  
ATOM   2485  HG2 LYS A 157      36.736 -13.923  34.380  1.00  0.00      0    H  
ATOM   2486  HG3 LYS A 157      36.957 -13.903  35.998  1.00  0.00      0    H  
ATOM   2487  HD2 LYS A 157      37.088 -16.271  36.014  1.00  0.00      0    H  
ATOM   2488  HD3 LYS A 157      36.852 -16.299  34.398  1.00  0.00      0    H  
ATOM   2489  HE2 LYS A 157      38.925 -15.216  34.073  1.00  0.00      0    H  
ATOM   2490  HE3 LYS A 157      39.159 -15.172  35.688  1.00  0.00      0    H  
ATOM   2491  HZ1 LYS A 157      40.065 -17.071  34.184  1.00  0.00      0    H  
ATOM   2492  HZ2 LYS A 157      39.753 -17.264  35.775  1.00  0.00      0    H  
ATOM   2493  HZ3 LYS A 157      38.641 -17.710  34.666  1.00  0.00      0    H  
ATOM   2494  N   LEU A 158      35.443 -11.403  34.484  1.00  0.69      0    N  
ATOM   2495  CA  LEU A 158      35.848 -10.586  33.357  1.00  0.69      0    C  
ATOM   2496  C   LEU A 158      36.914 -11.330  32.574  1.00  0.69      0    C  
ATOM   2497  O   LEU A 158      37.971 -11.660  33.118  1.00  0.69      0    O  
ATOM   2498  CB  LEU A 158      36.438  -9.250  33.878  1.00  0.69      0    C  
ATOM   2499  CG  LEU A 158      36.892  -8.246  32.798  1.00  0.69      0    C  
ATOM   2500  CD1 LEU A 158      35.719  -7.714  31.970  1.00  0.69      0    C  
ATOM   2501  CD2 LEU A 158      37.642  -7.075  33.445  1.00  0.69      0    C  
ATOM   2502  H   LEU A 158      35.924 -11.349  35.429  1.00  0.00      0    H  
ATOM   2503  HA  LEU A 158      35.059 -10.442  32.761  1.00  0.00      0    H  
ATOM   2504  HB2 LEU A 158      35.737  -8.804  34.421  1.00  0.00      0    H  
ATOM   2505  HB3 LEU A 158      37.230  -9.468  34.433  1.00  0.00      0    H  
ATOM   2506  HG  LEU A 158      37.546  -8.704  32.189  1.00  0.00      0    H  
ATOM   2507 HD11 LEU A 158      35.073  -7.250  32.574  1.00  0.00      0    H  
ATOM   2508 HD12 LEU A 158      36.062  -7.071  31.287  1.00  0.00      0    H  
ATOM   2509 HD13 LEU A 158      35.264  -8.477  31.514  1.00  0.00      0    H  
ATOM   2510 HD21 LEU A 158      38.444  -7.424  33.927  1.00  0.00      0    H  
ATOM   2511 HD22 LEU A 158      37.929  -6.435  32.734  1.00  0.00      0    H  
ATOM   2512 HD23 LEU A 158      37.036  -6.613  34.090  1.00  0.00      0    H  
ATOM   2513  N   SER A 159      36.641 -11.657  31.298  1.00  0.64      0    N  
ATOM   2514  CA  SER A 159      37.611 -12.312  30.440  1.00  0.64      0    C  
ATOM   2515  C   SER A 159      37.198 -12.246  28.986  1.00  0.64      0    C  
ATOM   2516  O   SER A 159      36.069 -11.897  28.641  1.00  0.64      0    O  
ATOM   2517  CB  SER A 159      37.966 -13.792  30.821  1.00  0.64      0    C  
ATOM   2518  OG  SER A 159      36.847 -14.657  31.049  1.00  0.64      0    O  
ATOM   2519  H   SER A 159      35.679 -11.397  30.992  1.00  0.00      0    H  
ATOM   2520  HA  SER A 159      38.493 -11.827  30.537  1.00  0.00      0    H  
ATOM   2521  HB2 SER A 159      38.526 -14.176  30.075  1.00  0.00      0    H  
ATOM   2522  HB3 SER A 159      38.531 -13.767  31.656  1.00  0.00      0    H  
ATOM   2523  HG  SER A 159      36.522 -14.530  31.983  1.00  0.00      0    H  
ATOM   2524  N   THR A 160      38.138 -12.613  28.082  1.00  0.67      0    N  
ATOM   2525  CA  THR A 160      37.916 -12.847  26.657  1.00  0.67      0    C  
ATOM   2526  C   THR A 160      36.799 -13.840  26.367  1.00  0.67      0    C  
ATOM   2527  O   THR A 160      36.845 -14.995  26.790  1.00  0.67      0    O  
ATOM   2528  CB  THR A 160      39.162 -13.365  25.933  1.00  0.67      0    C  
ATOM   2529  OG1 THR A 160      40.264 -12.502  26.170  1.00  0.67      0    O  
ATOM   2530  CG2 THR A 160      38.958 -13.400  24.408  1.00  0.67      0    C  
ATOM   2531  H   THR A 160      39.100 -12.720  28.528  1.00  0.00      0    H  
ATOM   2532  HA  THR A 160      37.672 -11.959  26.223  1.00  0.00      0    H  
ATOM   2533  HB  THR A 160      39.395 -14.293  26.301  1.00  0.00      0    H  
ATOM   2534 HG21 THR A 160      39.745 -13.842  23.978  1.00  0.00      0    H  
ATOM   2535 HG22 THR A 160      38.128 -13.915  24.196  1.00  0.00      0    H  
ATOM   2536 HG23 THR A 160      38.870 -12.466  24.064  1.00  0.00      0    H  
ATOM   2537  HG1 THR A 160      41.019 -12.706  25.534  1.00  0.00      0    H  
ATOM   2538  N   VAL A 161      35.781 -13.414  25.596  1.00  0.73      0    N  
ATOM   2539  CA  VAL A 161      34.622 -14.213  25.231  1.00  0.73      0    C  
ATOM   2540  C   VAL A 161      34.453 -14.260  23.725  1.00  0.73      0    C  
ATOM   2541  O   VAL A 161      34.943 -13.402  22.989  1.00  0.73      0    O  
ATOM   2542  CB  VAL A 161      33.314 -13.699  25.841  1.00  0.73      0    C  
ATOM   2543  CG1 VAL A 161      33.403 -13.807  27.369  1.00  0.73      0    C  
ATOM   2544  CG2 VAL A 161      33.019 -12.243  25.431  1.00  0.73      0    C  
ATOM   2545  H   VAL A 161      35.907 -12.413  25.270  1.00  0.00      0    H  
ATOM   2546  HA  VAL A 161      34.774 -15.154  25.558  1.00  0.00      0    H  
ATOM   2547  HB  VAL A 161      32.584 -14.301  25.557  1.00  0.00      0    H  
ATOM   2548 HG11 VAL A 161      32.959 -13.014  27.780  1.00  0.00      0    H  
ATOM   2549 HG12 VAL A 161      32.944 -14.642  27.666  1.00  0.00      0    H  
ATOM   2550 HG13 VAL A 161      34.363 -13.835  27.640  1.00  0.00      0    H  
ATOM   2551 HG21 VAL A 161      32.260 -12.240  24.785  1.00  0.00      0    H  
ATOM   2552 HG22 VAL A 161      32.778 -11.723  26.246  1.00  0.00      0    H  
ATOM   2553 HG23 VAL A 161      33.834 -11.858  25.006  1.00  0.00      0    H  
ATOM   2554  N   ASN A 162      33.733 -15.285  23.219  1.00  0.78      0    N  
ATOM   2555  CA  ASN A 162      33.345 -15.385  21.824  1.00  0.78      0    C  
ATOM   2556  C   ASN A 162      32.042 -14.636  21.583  1.00  0.78      0    C  
ATOM   2557  O   ASN A 162      31.097 -14.755  22.355  1.00  0.78      0    O  
ATOM   2558  CB  ASN A 162      33.125 -16.860  21.404  1.00  0.78      0    C  
ATOM   2559  CG  ASN A 162      34.439 -17.624  21.432  1.00  0.78      0    C  
ATOM   2560  H   ASN A 162      33.480 -16.007  23.940  1.00  0.00      0    H  
ATOM   2561  HA  ASN A 162      34.053 -14.923  21.281  1.00  0.00      0    H  
ATOM   2562  HB2 ASN A 162      32.501 -17.271  22.045  1.00  0.00      0    H  
ATOM   2563  HB3 ASN A 162      32.769 -16.867  20.485  1.00  0.00      0    H  
ATOM   2564  OD1 ASN A 162      34.700 -18.455  22.302  1.00  0.00      0    O  
ATOM   2565  ND2 ASN A 162      35.308 -17.362  20.429  1.00  0.00      0    N  
ATOM   2566 HD22 ASN A 162      35.056 -16.690  19.736  1.00  0.00      0    H  
ATOM   2567 HD21 ASN A 162      36.177 -17.835  20.395  1.00  0.00      0    H  
ATOM   2568  N   TRP A 163      31.977 -13.843  20.501  1.00  0.77      0    N  
ATOM   2569  CA  TRP A 163      30.857 -12.993  20.146  1.00  0.77      0    C  
ATOM   2570  C   TRP A 163      30.414 -13.286  18.717  1.00  0.77      0    C  
ATOM   2571  O   TRP A 163      31.243 -13.308  17.811  1.00  0.77      0    O  
ATOM   2572  CB  TRP A 163      31.353 -11.519  20.250  1.00  0.77      0    C  
ATOM   2573  CG  TRP A 163      30.400 -10.408  19.823  1.00  0.77      0    C  
ATOM   2574  CD1 TRP A 163      30.293  -9.792  18.605  1.00  0.77      0    C  
ATOM   2575  CD2 TRP A 163      29.418  -9.797  20.676  1.00  0.77      0    C  
ATOM   2576  NE1 TRP A 163      29.308  -8.825  18.643  1.00  0.77      0    N  
ATOM   2577  CE2 TRP A 163      28.748  -8.822  19.902  1.00  0.77      0    C  
ATOM   2578  CE3 TRP A 163      29.070 -10.025  22.004  1.00  0.77      0    C  
ATOM   2579  CZ2 TRP A 163      27.712  -8.074  20.443  1.00  0.77      0    C  
ATOM   2580  CZ3 TRP A 163      28.024  -9.267  22.550  1.00  0.77      0    C  
ATOM   2581  CH2 TRP A 163      27.349  -8.309  21.779  1.00  0.77      0    C  
ATOM   2582  H   TRP A 163      32.858 -13.898  19.905  1.00  0.00      0    H  
ATOM   2583  HA  TRP A 163      30.090 -13.220  20.751  1.00  0.00      0    H  
ATOM   2584  HB2 TRP A 163      31.600 -11.336  21.209  1.00  0.00      0    H  
ATOM   2585  HB3 TRP A 163      32.181 -11.423  19.685  1.00  0.00      0    H  
ATOM   2586  HD1 TRP A 163      30.845 -10.007  17.803  1.00  0.00      0    H  
ATOM   2587  HE1 TRP A 163      29.046  -8.231  17.891  1.00  0.00      0    H  
ATOM   2588  HE3 TRP A 163      29.536 -10.699  22.560  1.00  0.00      0    H  
ATOM   2589  HZ2 TRP A 163      27.233  -7.381  19.896  1.00  0.00      0    H  
ATOM   2590  HZ3 TRP A 163      27.767  -9.418  23.495  1.00  0.00      0    H  
ATOM   2591  HH2 TRP A 163      26.606  -7.789  22.178  1.00  0.00      0    H  
ATOM   2592  N   ASP A 164      29.101 -13.487  18.462  1.00  0.80      0    N  
ATOM   2593  CA  ASP A 164      28.584 -13.501  17.100  1.00  0.80      0    C  
ATOM   2594  C   ASP A 164      28.075 -12.081  16.796  1.00  0.80      0    C  
ATOM   2595  O   ASP A 164      27.203 -11.591  17.522  1.00  0.80      0    O  
ATOM   2596  CB  ASP A 164      27.471 -14.578  16.899  1.00  0.80      0    C  
ATOM   2597  CG  ASP A 164      27.018 -14.733  15.446  1.00  0.80      0    C  
ATOM   2598  OD1 ASP A 164      27.383 -13.875  14.605  1.00  0.80      0    O  
ATOM   2599  OD2 ASP A 164      26.276 -15.699  15.144  1.00  0.80      0    O  
ATOM   2600  H   ASP A 164      28.520 -13.625  19.306  1.00  0.00      0    H  
ATOM   2601  HA  ASP A 164      29.347 -13.667  16.489  1.00  0.00      0    H  
ATOM   2602  HB2 ASP A 164      27.838 -15.445  17.216  1.00  0.00      0    H  
ATOM   2603  HB3 ASP A 164      26.692 -14.306  17.452  1.00  0.00      0    H  
ATOM   2604  N   PRO A 165      28.552 -11.360  15.780  1.00  0.79      0    N  
ATOM   2605  CA  PRO A 165      27.985 -10.077  15.391  1.00  0.79      0    C  
ATOM   2606  C   PRO A 165      26.619 -10.202  14.729  1.00  0.79      0    C  
ATOM   2607  O   PRO A 165      25.944  -9.179  14.625  1.00  0.79      0    O  
ATOM   2608  CB  PRO A 165      29.041  -9.494  14.435  1.00  0.79      0    C  
ATOM   2609  CG  PRO A 165      29.695 -10.725  13.806  1.00  0.79      0    C  
ATOM   2610  CD  PRO A 165      29.713 -11.724  14.959  1.00  0.79      0    C  
ATOM   2611  HA  PRO A 165      27.936  -9.449  16.191  1.00  0.00      0    H  
ATOM   2612  HB2 PRO A 165      28.614  -8.933  13.730  1.00  0.00      0    H  
ATOM   2613  HB3 PRO A 165      29.718  -8.960  14.933  1.00  0.00      0    H  
ATOM   2614  HG2 PRO A 165      29.143 -11.058  13.057  1.00  0.00      0    H  
ATOM   2615  HG3 PRO A 165      30.612 -10.508  13.510  1.00  0.00      0    H  
ATOM   2616  HD2 PRO A 165      29.629 -12.663  14.617  1.00  0.00      0    H  
ATOM   2617  HD3 PRO A 165      30.564 -11.644  15.486  1.00  0.00      0    H  
ATOM   2618  N   VAL A 166      26.166 -11.388  14.273  1.00  0.74      0    N  
ATOM   2619  CA  VAL A 166      24.808 -11.544  13.760  1.00  0.74      0    C  
ATOM   2620  C   VAL A 166      23.814 -11.698  14.897  1.00  0.74      0    C  
ATOM   2621  O   VAL A 166      22.825 -10.969  14.974  1.00  0.74      0    O  
ATOM   2622  CB  VAL A 166      24.693 -12.715  12.789  1.00  0.74      0    C  
ATOM   2623  CG1 VAL A 166      23.235 -12.892  12.312  1.00  0.74      0    C  
ATOM   2624  CG2 VAL A 166      25.613 -12.433  11.585  1.00  0.74      0    C  
ATOM   2625  H   VAL A 166      26.858 -12.157  14.321  1.00  0.00      0    H  
ATOM   2626  HA  VAL A 166      24.571 -10.710  13.247  1.00  0.00      0    H  
ATOM   2627  HB  VAL A 166      24.930 -13.551  13.275  1.00  0.00      0    H  
ATOM   2628 HG11 VAL A 166      23.237 -13.093  11.336  1.00  0.00      0    H  
ATOM   2629 HG12 VAL A 166      22.820 -13.645  12.815  1.00  0.00      0    H  
ATOM   2630 HG13 VAL A 166      22.734 -12.049  12.486  1.00  0.00      0    H  
ATOM   2631 HG21 VAL A 166      26.145 -13.253  11.389  1.00  0.00      0    H  
ATOM   2632 HG22 VAL A 166      25.048 -12.194  10.799  1.00  0.00      0    H  
ATOM   2633 HG23 VAL A 166      26.220 -11.677  11.816  1.00  0.00      0    H  
ATOM   2634  N   ASP A 167      24.091 -12.597  15.864  1.00  0.68      0    N  
ATOM   2635  CA  ASP A 167      23.211 -12.782  17.003  1.00  0.68      0    C  
ATOM   2636  C   ASP A 167      23.337 -11.667  18.045  1.00  0.68      0    C  
ATOM   2637  O   ASP A 167      22.465 -11.529  18.903  1.00  0.68      0    O  
ATOM   2638  CB  ASP A 167      23.423 -14.173  17.677  1.00  0.68      0    C  
ATOM   2639  CG  ASP A 167      22.681 -15.285  16.955  1.00  0.68      0    C  
ATOM   2640  OD1 ASP A 167      21.973 -14.986  15.964  1.00  0.68      0    O  
ATOM   2641  OD2 ASP A 167      22.707 -16.439  17.455  1.00  0.68      0    O  
ATOM   2642  H   ASP A 167      24.970 -13.125  15.714  1.00  0.00      0    H  
ATOM   2643  HA  ASP A 167      22.257 -12.751  16.658  1.00  0.00      0    H  
ATOM   2644  HB2 ASP A 167      24.393 -14.364  17.659  1.00  0.00      0    H  
ATOM   2645  HB3 ASP A 167      23.087 -14.105  18.604  1.00  0.00      0    H  
ATOM   2646  N   GLN A 168      24.410 -10.843  18.003  1.00  0.64      0    N  
ATOM   2647  CA  GLN A 168      24.632  -9.701  18.889  1.00  0.64      0    C  
ATOM   2648  C   GLN A 168      24.685 -10.097  20.355  1.00  0.64      0    C  
ATOM   2649  O   GLN A 168      24.099  -9.480  21.242  1.00  0.64      0    O  
ATOM   2650  CB  GLN A 168      23.651  -8.521  18.636  1.00  0.64      0    C  
ATOM   2651  CG  GLN A 168      23.922  -7.748  17.323  1.00  0.64      0    C  
ATOM   2652  CD  GLN A 168      25.213  -6.933  17.419  1.00  0.64      0    C  
ATOM   2653  H   GLN A 168      25.098 -11.111  17.242  1.00  0.00      0    H  
ATOM   2654  HA  GLN A 168      25.527  -9.291  18.645  1.00  0.00      0    H  
ATOM   2655  HB2 GLN A 168      22.724  -8.884  18.592  1.00  0.00      0    H  
ATOM   2656  HB3 GLN A 168      23.730  -7.876  19.392  1.00  0.00      0    H  
ATOM   2657  HG2 GLN A 168      24.013  -8.404  16.588  1.00  0.00      0    H  
ATOM   2658  HG3 GLN A 168      23.165  -7.131  17.163  1.00  0.00      0    H  
ATOM   2659  OE1 GLN A 168      25.428  -6.147  18.342  1.00  0.00      0    O  
ATOM   2660  NE2 GLN A 168      26.124  -7.100  16.437  1.00  0.00      0    N  
ATOM   2661 HE21 GLN A 168      26.979  -6.585  16.439  1.00  0.00      0    H  
ATOM   2662 HE22 GLN A 168      25.908  -7.768  15.698  1.00  0.00      0    H  
ATOM   2663  N   THR A 169      25.419 -11.175  20.642  1.00  0.69      0    N  
ATOM   2664  CA  THR A 169      25.483 -11.730  21.973  1.00  0.69      0    C  
ATOM   2665  C   THR A 169      26.715 -12.577  22.004  1.00  0.69      0    C  
ATOM   2666  O   THR A 169      27.260 -12.971  20.969  1.00  0.69      0    O  
ATOM   2667  CB  THR A 169      24.242 -12.554  22.345  1.00  0.69      0    C  
ATOM   2668  OG1 THR A 169      24.255 -13.064  23.671  1.00  0.69      0    O  
ATOM   2669  CG2 THR A 169      24.060 -13.779  21.445  1.00  0.69      0    C  
ATOM   2670  H   THR A 169      25.933 -11.570  19.824  1.00  0.00      0    H  
ATOM   2671  HA  THR A 169      25.583 -10.989  22.625  1.00  0.00      0    H  
ATOM   2672  HB  THR A 169      23.402 -11.948  22.244  1.00  0.00      0    H  
ATOM   2673 HG21 THR A 169      23.097 -14.051  21.439  1.00  0.00      0    H  
ATOM   2674 HG22 THR A 169      24.348 -13.556  20.513  1.00  0.00      0    H  
ATOM   2675 HG23 THR A 169      24.616 -14.536  21.792  1.00  0.00      0    H  
ATOM   2676  HG1 THR A 169      23.604 -13.827  23.765  1.00  0.00      0    H  
ATOM   2677  N   VAL A 170      27.206 -12.887  23.207  1.00  0.74      0    N  
ATOM   2678  CA  VAL A 170      28.224 -13.896  23.372  1.00  0.74      0    C  
ATOM   2679  C   VAL A 170      27.733 -15.302  23.051  1.00  0.74      0    C  
ATOM   2680  O   VAL A 170      26.533 -15.580  23.033  1.00  0.74      0    O  
ATOM   2681  CB  VAL A 170      28.803 -13.910  24.771  1.00  0.74      0    C  
ATOM   2682  CG1 VAL A 170      29.431 -12.539  25.093  1.00  0.74      0    C  
ATOM   2683  CG2 VAL A 170      27.695 -14.305  25.763  1.00  0.74      0    C  
ATOM   2684  H   VAL A 170      26.793 -12.343  23.992  1.00  0.00      0    H  
ATOM   2685  HA  VAL A 170      28.990 -13.686  22.736  1.00  0.00      0    H  
ATOM   2686  HB  VAL A 170      29.547 -14.568  24.802  1.00  0.00      0    H  
ATOM   2687 HG11 VAL A 170      28.710 -11.852  25.124  1.00  0.00      0    H  
ATOM   2688 HG12 VAL A 170      29.889 -12.592  25.977  1.00  0.00      0    H  
ATOM   2689 HG13 VAL A 170      30.090 -12.309  24.382  1.00  0.00      0    H  
ATOM   2690 HG21 VAL A 170      27.265 -15.147  25.446  1.00  0.00      0    H  
ATOM   2691 HG22 VAL A 170      28.103 -14.446  26.662  1.00  0.00      0    H  
ATOM   2692 HG23 VAL A 170      27.023 -13.570  25.803  1.00  0.00      0    H  
ATOM   2693  N   LEU A 171      28.675 -16.228  22.835  1.00  0.76      0    N  
ATOM   2694  CA  LEU A 171      28.391 -17.637  22.714  1.00  0.76      0    C  
ATOM   2695  C   LEU A 171      29.286 -18.409  23.664  1.00  0.76      0    C  
ATOM   2696  O   LEU A 171      30.367 -17.960  24.045  1.00  0.76      0    O  
ATOM   2697  CB  LEU A 171      28.652 -18.119  21.268  1.00  0.76      0    C  
ATOM   2698  CG  LEU A 171      27.697 -17.514  20.217  1.00  0.76      0    C  
ATOM   2699  CD1 LEU A 171      28.123 -17.947  18.809  1.00  0.76      0    C  
ATOM   2700  CD2 LEU A 171      26.232 -17.907  20.463  1.00  0.76      0    C  
ATOM   2701  H   LEU A 171      29.645 -15.827  22.762  1.00  0.00      0    H  
ATOM   2702  HA  LEU A 171      27.437 -17.802  22.973  1.00  0.00      0    H  
ATOM   2703  HB2 LEU A 171      29.568 -17.853  21.022  1.00  0.00      0    H  
ATOM   2704  HB3 LEU A 171      28.533 -19.095  21.249  1.00  0.00      0    H  
ATOM   2705  HG  LEU A 171      27.734 -16.522  20.283  1.00  0.00      0    H  
ATOM   2706 HD11 LEU A 171      28.093 -18.943  18.748  1.00  0.00      0    H  
ATOM   2707 HD12 LEU A 171      27.498 -17.549  18.140  1.00  0.00      0    H  
ATOM   2708 HD13 LEU A 171      29.052 -17.627  18.634  1.00  0.00      0    H  
ATOM   2709 HD21 LEU A 171      25.952 -17.579  21.363  1.00  0.00      0    H  
ATOM   2710 HD22 LEU A 171      25.659 -17.492  19.759  1.00  0.00      0    H  
ATOM   2711 HD23 LEU A 171      26.149 -18.901  20.424  1.00  0.00      0    H  
ATOM   2712  N   ALA A 172      28.844 -19.617  24.071  1.00  0.81      0    N  
ATOM   2713  CA  ALA A 172      29.681 -20.600  24.729  1.00  0.81      0    C  
ATOM   2714  C   ALA A 172      30.698 -21.174  23.746  1.00  0.81      0    C  
ATOM   2715  O   ALA A 172      30.528 -21.068  22.533  1.00  0.81      0    O  
ATOM   2716  CB  ALA A 172      28.815 -21.729  25.320  1.00  0.81      0    C  
ATOM   2717  H   ALA A 172      27.825 -19.775  23.862  1.00  0.00      0    H  
ATOM   2718  HA  ALA A 172      30.181 -20.157  25.481  1.00  0.00      0    H  
ATOM   2719  HB1 ALA A 172      29.411 -22.448  25.666  1.00  0.00      0    H  
ATOM   2720  HB2 ALA A 172      28.262 -21.360  26.062  1.00  0.00      0    H  
ATOM   2721  HB3 ALA A 172      28.224 -22.093  24.605  1.00  0.00      0    H  
ATOM   2722  N   ASN A 173      31.794 -21.797  24.228  1.00  0.82      0    N  
ATOM   2723  CA  ASN A 173      32.843 -22.337  23.370  1.00  0.82      0    C  
ATOM   2724  C   ASN A 173      32.327 -23.454  22.467  1.00  0.82      0    C  
ATOM   2725  O   ASN A 173      32.690 -23.573  21.301  1.00  0.82      0    O  
ATOM   2726  CB  ASN A 173      34.037 -22.847  24.217  1.00  0.82      0    C  
ATOM   2727  CG  ASN A 173      34.685 -21.722  25.019  1.00  0.82      0    C  
ATOM   2728  H   ASN A 173      31.818 -21.855  25.271  1.00  0.00      0    H  
ATOM   2729  HA  ASN A 173      33.149 -21.588  22.765  1.00  0.00      0    H  
ATOM   2730  HB2 ASN A 173      33.698 -23.532  24.845  1.00  0.00      0    H  
ATOM   2731  HB3 ASN A 173      34.711 -23.228  23.600  1.00  0.00      0    H  
ATOM   2732  OD1 ASN A 173      34.921 -21.836  26.221  1.00  0.00      0    O  
ATOM   2733  ND2 ASN A 173      35.017 -20.588  24.362  1.00  0.00      0    N  
ATOM   2734 HD22 ASN A 173      34.813 -20.545  23.380  1.00  0.00      0    H  
ATOM   2735 HD21 ASN A 173      35.440 -19.842  24.839  1.00  0.00      0    H  
ATOM   2736  N   GLU A 174      31.400 -24.252  23.003  1.00  0.83      0    N  
ATOM   2737  CA  GLU A 174      30.671 -25.325  22.378  1.00  0.83      0    C  
ATOM   2738  C   GLU A 174      29.712 -24.854  21.290  1.00  0.83      0    C  
ATOM   2739  O   GLU A 174      29.314 -25.616  20.418  1.00  0.83      0    O  
ATOM   2740  CB  GLU A 174      29.827 -26.017  23.477  1.00  0.83      0    C  
ATOM   2741  CG  GLU A 174      30.605 -26.673  24.654  1.00  0.83      0    C  
ATOM   2742  CD  GLU A 174      31.381 -25.753  25.603  1.00  0.83      0    C  
ATOM   2743  OE1 GLU A 174      31.103 -24.521  25.647  1.00  0.83      0    O  
ATOM   2744  OE2 GLU A 174      32.314 -26.284  26.256  1.00  0.83      0    O  
ATOM   2745  H   GLU A 174      31.228 -23.997  24.048  1.00  0.00      0    H  
ATOM   2746  HA  GLU A 174      31.323 -25.997  21.974  1.00  0.00      0    H  
ATOM   2747  HB2 GLU A 174      29.231 -25.332  23.873  1.00  0.00      0    H  
ATOM   2748  HB3 GLU A 174      29.301 -26.736  23.044  1.00  0.00      0    H  
ATOM   2749  HG2 GLU A 174      29.940 -27.177  25.204  1.00  0.00      0    H  
ATOM   2750  HG3 GLU A 174      31.262 -27.313  24.256  1.00  0.00      0    H  
ATOM   2751  N   GLN A 175      29.327 -23.561  21.304  1.00  0.80      0    N  
ATOM   2752  CA  GLN A 175      28.444 -22.957  20.321  1.00  0.80      0    C  
ATOM   2753  C   GLN A 175      29.248 -22.287  19.211  1.00  0.80      0    C  
ATOM   2754  O   GLN A 175      28.703 -21.561  18.377  1.00  0.80      0    O  
ATOM   2755  CB  GLN A 175      27.537 -21.902  21.007  1.00  0.80      0    C  
ATOM   2756  CG  GLN A 175      26.383 -22.519  21.828  1.00  0.80      0    C  
ATOM   2757  CD  GLN A 175      25.641 -21.448  22.629  1.00  0.80      0    C  
ATOM   2758  H   GLN A 175      29.737 -23.020  22.113  1.00  0.00      0    H  
ATOM   2759  HA  GLN A 175      27.895 -23.688  19.901  1.00  0.00      0    H  
ATOM   2760  HB2 GLN A 175      28.095 -21.357  21.625  1.00  0.00      0    H  
ATOM   2761  HB3 GLN A 175      27.136 -21.322  20.304  1.00  0.00      0    H  
ATOM   2762  HG2 GLN A 175      25.747 -22.946  21.202  1.00  0.00      0    H  
ATOM   2763  HG3 GLN A 175      26.765 -23.181  22.457  1.00  0.00      0    H  
ATOM   2764  OE1 GLN A 175      26.255 -20.687  23.381  1.00  0.00      0    O  
ATOM   2765  NE2 GLN A 175      24.299 -21.398  22.508  1.00  0.00      0    N  
ATOM   2766 HE21 GLN A 175      23.762 -20.730  23.017  1.00  0.00      0    H  
ATOM   2767 HE22 GLN A 175      23.854 -22.066  21.878  1.00  0.00      0    H  
ATOM   2768  N   VAL A 176      30.572 -22.539  19.169  1.00  0.87      0    N  
ATOM   2769  CA  VAL A 176      31.451 -22.093  18.109  1.00  0.87      0    C  
ATOM   2770  C   VAL A 176      31.885 -23.309  17.302  1.00  0.87      0    C  
ATOM   2771  O   VAL A 176      32.708 -24.120  17.726  1.00  0.87      0    O  
ATOM   2772  CB  VAL A 176      32.673 -21.358  18.651  1.00  0.87      0    C  
ATOM   2773  CG1 VAL A 176      33.573 -20.887  17.493  1.00  0.87      0    C  
ATOM   2774  CG2 VAL A 176      32.202 -20.151  19.486  1.00  0.87      0    C  
ATOM   2775  H   VAL A 176      30.908 -23.101  19.997  1.00  0.00      0    H  
ATOM   2776  HA  VAL A 176      30.938 -21.489  17.502  1.00  0.00      0    H  
ATOM   2777  HB  VAL A 176      33.215 -22.000  19.183  1.00  0.00      0    H  
ATOM   2778 HG11 VAL A 176      34.318 -20.338  17.863  1.00  0.00      0    H  
ATOM   2779 HG12 VAL A 176      33.941 -21.685  17.022  1.00  0.00      0    H  
ATOM   2780 HG13 VAL A 176      33.029 -20.341  16.861  1.00  0.00      0    H  
ATOM   2781 HG21 VAL A 176      31.640 -19.563  18.910  1.00  0.00      0    H  
ATOM   2782 HG22 VAL A 176      31.670 -20.485  20.260  1.00  0.00      0    H  
ATOM   2783 HG23 VAL A 176      33.003 -19.653  19.809  1.00  0.00      0    H  
ATOM   2784  N   GLU A 177      31.352 -23.456  16.079  1.00  0.78      0    N  
ATOM   2785  CA  GLU A 177      31.532 -24.630  15.252  1.00  0.78      0    C  
ATOM   2786  C   GLU A 177      32.441 -24.269  14.094  1.00  0.78      0    C  
ATOM   2787  O   GLU A 177      32.094 -23.485  13.216  1.00  0.78      0    O  
ATOM   2788  CB  GLU A 177      30.174 -25.125  14.711  1.00  0.78      0    C  
ATOM   2789  CG  GLU A 177      29.185 -25.523  15.835  1.00  0.78      0    C  
ATOM   2790  CD  GLU A 177      27.859 -26.053  15.294  1.00  0.78      0    C  
ATOM   2791  OE1 GLU A 177      27.791 -26.394  14.085  1.00  0.78      0    O  
ATOM   2792  OE2 GLU A 177      26.900 -26.118  16.106  1.00  0.78      0    O  
ATOM   2793  H   GLU A 177      30.781 -22.622  15.774  1.00  0.00      0    H  
ATOM   2794  HA  GLU A 177      31.945 -25.366  15.787  1.00  0.00      0    H  
ATOM   2795  HB2 GLU A 177      29.765 -24.393  14.212  1.00  0.00      0    H  
ATOM   2796  HB3 GLU A 177      30.337 -25.922  14.174  1.00  0.00      0    H  
ATOM   2797  HG2 GLU A 177      29.602 -26.237  16.359  1.00  0.00      0    H  
ATOM   2798  HG3 GLU A 177      28.994 -24.721  16.363  1.00  0.00      0    H  
ATOM   2799  N   ASN A 178      33.690 -24.789  14.091  1.00  0.78      0    N  
ATOM   2800  CA  ASN A 178      34.728 -24.464  13.112  1.00  0.78      0    C  
ATOM   2801  C   ASN A 178      35.009 -22.962  12.979  1.00  0.78      0    C  
ATOM   2802  O   ASN A 178      35.237 -22.424  11.897  1.00  0.78      0    O  
ATOM   2803  CB  ASN A 178      34.452 -25.112  11.729  1.00  0.78      0    C  
ATOM   2804  CG  ASN A 178      34.423 -26.625  11.895  1.00  0.78      0    C  
ATOM   2805  H   ASN A 178      33.851 -25.470  14.883  1.00  0.00      0    H  
ATOM   2806  HA  ASN A 178      35.589 -24.895  13.437  1.00  0.00      0    H  
ATOM   2807  HB2 ASN A 178      33.577 -24.807  11.418  1.00  0.00      0    H  
ATOM   2808  HB3 ASN A 178      35.183 -24.870  11.128  1.00  0.00      0    H  
ATOM   2809  OD1 ASN A 178      35.189 -27.199  12.669  1.00  0.00      0    O  
ATOM   2810  ND2 ASN A 178      33.525 -27.306  11.151  1.00  0.00      0    N  
ATOM   2811 HD22 ASN A 178      32.934 -26.791  10.530  1.00  0.00      0    H  
ATOM   2812 HD21 ASN A 178      33.463 -28.289  11.226  1.00  0.00      0    H  
ATOM   2813  N   GLY A 179      34.989 -22.249  14.124  1.00  0.84      0    N  
ATOM   2814  CA  GLY A 179      35.150 -20.801  14.203  1.00  0.84      0    C  
ATOM   2815  C   GLY A 179      33.903 -20.013  13.881  1.00  0.84      0    C  
ATOM   2816  O   GLY A 179      33.914 -18.787  13.926  1.00  0.84      0    O  
ATOM   2817  H   GLY A 179      34.842 -22.852  14.980  1.00  0.00      0    H  
ATOM   2818  HA2 GLY A 179      35.472 -20.555  15.143  1.00  0.00      0    H  
ATOM   2819  HA3 GLY A 179      35.902 -20.517  13.569  1.00  0.00      0    H  
ATOM   2820  N   ARG A 180      32.781 -20.675  13.556  1.00  0.74      0    N  
ATOM   2821  CA  ARG A 180      31.558 -20.010  13.158  1.00  0.74      0    C  
ATOM   2822  C   ARG A 180      30.520 -20.106  14.248  1.00  0.74      0    C  
ATOM   2823  O   ARG A 180      30.581 -20.976  15.110  1.00  0.74      0    O  
ATOM   2824  CB  ARG A 180      30.981 -20.611  11.848  1.00  0.74      0    C  
ATOM   2825  CG  ARG A 180      31.991 -20.640  10.679  1.00  0.74      0    C  
ATOM   2826  CD  ARG A 180      32.516 -19.254  10.302  1.00  0.74      0    C  
ATOM   2827  NE  ARG A 180      33.597 -19.414   9.279  1.00  0.74      0    N  
ATOM   2828  CZ  ARG A 180      33.402 -19.395   7.955  1.00  0.74      0    C  
ATOM   2829  NH1 ARG A 180      32.193 -19.269   7.419  1.00  0.74      0    N  
ATOM   2830  NH2 ARG A 180      34.456 -19.485   7.145  1.00  0.74      0    N  
ATOM   2831  H   ARG A 180      32.877 -21.717  13.618  1.00  0.00      0    H  
ATOM   2832  HA  ARG A 180      31.758 -19.037  12.983  1.00  0.00      0    H  
ATOM   2833  HB2 ARG A 180      30.704 -21.543  12.033  1.00  0.00      0    H  
ATOM   2834  HB3 ARG A 180      30.210 -20.058  11.569  1.00  0.00      0    H  
ATOM   2835  HG2 ARG A 180      32.771 -21.210  10.939  1.00  0.00      0    H  
ATOM   2836  HG3 ARG A 180      31.544 -21.033   9.875  1.00  0.00      0    H  
ATOM   2837  HD2 ARG A 180      31.784 -18.738   9.909  1.00  0.00      0    H  
ATOM   2838  HD3 ARG A 180      32.897 -18.836  11.100  1.00  0.00      0    H  
ATOM   2839  HE  ARG A 180      34.531 -19.544   9.621  1.00  0.00      0    H  
ATOM   2840 HH11 ARG A 180      31.397 -19.165   8.020  1.00  0.00      0    H  
ATOM   2841 HH12 ARG A 180      32.078 -19.277   6.430  1.00  0.00      0    H  
ATOM   2842 HH21 ARG A 180      35.378 -19.545   7.526  1.00  0.00      0    H  
ATOM   2843 HH22 ARG A 180      34.324 -19.491   6.154  1.00  0.00      0    H  
ATOM   2844  N   GLY A 181      29.534 -19.191  14.268  1.00  0.85      0    N  
ATOM   2845  CA  GLY A 181      28.387 -19.337  15.157  1.00  0.85      0    C  
ATOM   2846  C   GLY A 181      27.528 -20.536  14.816  1.00  0.85      0    C  
ATOM   2847  O   GLY A 181      27.231 -20.793  13.658  1.00  0.85      0    O  
ATOM   2848  H   GLY A 181      29.664 -18.402  13.615  1.00  0.00      0    H  
ATOM   2849  HA2 GLY A 181      28.717 -19.420  16.114  1.00  0.00      0    H  
ATOM   2850  HA3 GLY A 181      27.822 -18.494  15.112  1.00  0.00      0    H  
ATOM   2851  N   TRP A 182      27.032 -21.280  15.820  1.00  0.74      0    N  
ATOM   2852  CA  TRP A 182      26.174 -22.449  15.616  1.00  0.74      0    C  
ATOM   2853  C   TRP A 182      24.821 -22.171  14.934  1.00  0.74      0    C  
ATOM   2854  O   TRP A 182      24.069 -23.067  14.551  1.00  0.74      0    O  
ATOM   2855  CB  TRP A 182      25.918 -23.139  16.985  1.00  0.74      0    C  
ATOM   2856  CG  TRP A 182      25.022 -22.380  17.969  1.00  0.74      0    C  
ATOM   2857  CD1 TRP A 182      25.144 -21.109  18.463  1.00  0.74      0    C  
ATOM   2858  CD2 TRP A 182      23.779 -22.893  18.479  1.00  0.74      0    C  
ATOM   2859  NE1 TRP A 182      24.066 -20.803  19.269  1.00  0.74      0    N  
ATOM   2860  CE2 TRP A 182      23.215 -21.882  19.290  1.00  0.74      0    C  
ATOM   2861  CE3 TRP A 182      23.130 -24.112  18.293  1.00  0.74      0    C  
ATOM   2862  CZ2 TRP A 182      21.998 -22.079  19.932  1.00  0.74      0    C  
ATOM   2863  CZ3 TRP A 182      21.902 -24.309  18.940  1.00  0.74      0    C  
ATOM   2864  CH2 TRP A 182      21.345 -23.310  19.753  1.00  0.74      0    C  
ATOM   2865  H   TRP A 182      27.318 -20.944  16.772  1.00  0.00      0    H  
ATOM   2866  HA  TRP A 182      26.682 -23.102  15.015  1.00  0.00      0    H  
ATOM   2867  HB2 TRP A 182      25.480 -24.021  16.822  1.00  0.00      0    H  
ATOM   2868  HB3 TRP A 182      26.794 -23.276  17.443  1.00  0.00      0    H  
ATOM   2869  HD1 TRP A 182      25.902 -20.489  18.271  1.00  0.00      0    H  
ATOM   2870  HE1 TRP A 182      23.928 -19.945  19.754  1.00  0.00      0    H  
ATOM   2871  HE3 TRP A 182      23.511 -24.827  17.724  1.00  0.00      0    H  
ATOM   2872  HZ2 TRP A 182      21.595 -21.363  20.509  1.00  0.00      0    H  
ATOM   2873  HZ3 TRP A 182      21.428 -25.171  18.815  1.00  0.00      0    H  
ATOM   2874  HH2 TRP A 182      20.480 -23.470  20.208  1.00  0.00      0    H  
ATOM   2875  N   ARG A 183      24.454 -20.884  14.787  1.00  0.67      0    N  
ATOM   2876  CA  ARG A 183      23.257 -20.465  14.091  1.00  0.67      0    C  
ATOM   2877  C   ARG A 183      23.548 -19.717  12.802  1.00  0.67      0    C  
ATOM   2878  O   ARG A 183      22.612 -19.301  12.119  1.00  0.67      0    O  
ATOM   2879  CB  ARG A 183      22.420 -19.528  15.003  1.00  0.67      0    C  
ATOM   2880  CG  ARG A 183      21.975 -20.177  16.332  1.00  0.67      0    C  
ATOM   2881  CD  ARG A 183      21.154 -21.463  16.199  1.00  0.67      0    C  
ATOM   2882  NE  ARG A 183      19.880 -21.070  15.511  1.00  0.67      0    N  
ATOM   2883  CZ  ARG A 183      19.067 -21.915  14.868  1.00  0.67      0    C  
ATOM   2884  NH1 ARG A 183      18.020 -21.434  14.198  1.00  0.67      0    N  
ATOM   2885  NH2 ARG A 183      19.286 -23.225  14.869  1.00  0.67      0    N  
ATOM   2886  H   ARG A 183      25.129 -20.209  15.231  1.00  0.00      0    H  
ATOM   2887  HA  ARG A 183      22.702 -21.288  13.866  1.00  0.00      0    H  
ATOM   2888  HB2 ARG A 183      22.974 -18.736  15.222  1.00  0.00      0    H  
ATOM   2889  HB3 ARG A 183      21.605 -19.263  14.506  1.00  0.00      0    H  
ATOM   2890  HG2 ARG A 183      22.797 -20.388  16.881  1.00  0.00      0    H  
ATOM   2891  HG3 ARG A 183      21.422 -19.508  16.850  1.00  0.00      0    H  
ATOM   2892  HD2 ARG A 183      21.635 -22.083  15.635  1.00  0.00      0    H  
ATOM   2893  HD3 ARG A 183      20.943 -21.790  17.085  1.00  0.00      0    H  
ATOM   2894  HE  ARG A 183      19.630 -20.098  15.542  1.00  0.00      0    H  
ATOM   2895 HH11 ARG A 183      17.840 -20.459  14.148  1.00  0.00      0    H  
ATOM   2896 HH12 ARG A 183      17.398 -22.077  13.731  1.00  0.00      0    H  
ATOM   2897 HH21 ARG A 183      20.099 -23.572  15.354  1.00  0.00      0    H  
ATOM   2898 HH22 ARG A 183      18.670 -23.844  14.406  1.00  0.00      0    H  
ATOM   2899  N   SER A 184      24.824 -19.524  12.412  1.00  0.74      0    N  
ATOM   2900  CA  SER A 184      25.134 -18.561  11.370  1.00  0.74      0    C  
ATOM   2901  C   SER A 184      26.413 -18.908  10.627  1.00  0.74      0    C  
ATOM   2902  O   SER A 184      27.322 -19.567  11.116  1.00  0.74      0    O  
ATOM   2903  CB  SER A 184      25.232 -17.106  11.944  1.00  0.74      0    C  
ATOM   2904  OG  SER A 184      26.411 -16.915  12.733  1.00  0.74      0    O  
ATOM   2905  H   SER A 184      25.518 -20.100  12.904  1.00  0.00      0    H  
ATOM   2906  HA  SER A 184      24.375 -18.568  10.700  1.00  0.00      0    H  
ATOM   2907  HB2 SER A 184      25.246 -16.473  11.177  1.00  0.00      0    H  
ATOM   2908  HB3 SER A 184      24.431 -16.945  12.511  1.00  0.00      0    H  
ATOM   2909  HG  SER A 184      26.162 -16.466  13.588  1.00  0.00      0    H  
ATOM   2910  N   GLY A 185      26.560 -18.437   9.374  1.00  0.58      0    N  
ATOM   2911  CA  GLY A 185      27.771 -18.673   8.586  1.00  0.58      0    C  
ATOM   2912  C   GLY A 185      28.900 -17.722   8.911  1.00  0.58      0    C  
ATOM   2913  O   GLY A 185      29.888 -17.641   8.177  1.00  0.58      0    O  
ATOM   2914  H   GLY A 185      25.744 -17.897   9.023  1.00  0.00      0    H  
ATOM   2915  HA2 GLY A 185      28.081 -19.632   8.738  1.00  0.00      0    H  
ATOM   2916  HA3 GLY A 185      27.539 -18.599   7.597  1.00  0.00      0    H  
ATOM   2917  N   ALA A 186      28.764 -16.956  10.004  1.00  0.83      0    N  
ATOM   2918  CA  ALA A 186      29.594 -15.842  10.382  1.00  0.83      0    C  
ATOM   2919  C   ALA A 186      30.747 -16.272  11.275  1.00  0.83      0    C  
ATOM   2920  O   ALA A 186      30.620 -17.177  12.094  1.00  0.83      0    O  
ATOM   2921  CB  ALA A 186      28.717 -14.816  11.123  1.00  0.83      0    C  
ATOM   2922  H   ALA A 186      27.929 -17.270  10.605  1.00  0.00      0    H  
ATOM   2923  HA  ALA A 186      29.980 -15.417   9.547  1.00  0.00      0    H  
ATOM   2924  HB1 ALA A 186      27.760 -14.984  10.900  1.00  0.00      0    H  
ATOM   2925  HB2 ALA A 186      28.859 -14.916  12.105  1.00  0.00      0    H  
ATOM   2926  HB3 ALA A 186      28.976 -13.898  10.834  1.00  0.00      0    H  
ATOM   2927  N   LEU A 187      31.931 -15.650  11.110  1.00  0.86      0    N  
ATOM   2928  CA  LEU A 187      33.090 -15.878  11.959  1.00  0.86      0    C  
ATOM   2929  C   LEU A 187      32.898 -15.246  13.328  1.00  0.86      0    C  
ATOM   2930  O   LEU A 187      32.594 -14.059  13.429  1.00  0.86      0    O  
ATOM   2931  CB  LEU A 187      34.363 -15.306  11.280  1.00  0.86      0    C  
ATOM   2932  CG  LEU A 187      35.703 -15.627  11.978  1.00  0.86      0    C  
ATOM   2933  CD1 LEU A 187      36.078 -17.112  11.871  1.00  0.86      0    C  
ATOM   2934  CD2 LEU A 187      36.837 -14.779  11.383  1.00  0.86      0    C  
ATOM   2935  H   LEU A 187      31.937 -14.978  10.301  1.00  0.00      0    H  
ATOM   2936  HA  LEU A 187      33.210 -16.871  12.081  1.00  0.00      0    H  
ATOM   2937  HB2 LEU A 187      34.409 -15.683  10.364  1.00  0.00      0    H  
ATOM   2938  HB3 LEU A 187      34.271 -14.320  11.253  1.00  0.00      0    H  
ATOM   2939  HG  LEU A 187      35.629 -15.375  12.947  1.00  0.00      0    H  
ATOM   2940 HD11 LEU A 187      36.162 -17.360  10.908  1.00  0.00      0    H  
ATOM   2941 HD12 LEU A 187      36.948 -17.265  12.336  1.00  0.00      0    H  
ATOM   2942 HD13 LEU A 187      35.364 -17.662  12.300  1.00  0.00      0    H  
ATOM   2943 HD21 LEU A 187      36.625 -13.812  11.512  1.00  0.00      0    H  
ATOM   2944 HD22 LEU A 187      37.692 -15.002  11.848  1.00  0.00      0    H  
ATOM   2945 HD23 LEU A 187      36.920 -14.980  10.409  1.00  0.00      0    H  
ATOM   2946  N   VAL A 188      33.042 -16.018  14.428  1.00  0.86      0    N  
ATOM   2947  CA  VAL A 188      32.963 -15.433  15.759  1.00  0.86      0    C  
ATOM   2948  C   VAL A 188      34.135 -14.518  16.081  1.00  0.86      0    C  
ATOM   2949  O   VAL A 188      35.299 -14.794  15.791  1.00  0.86      0    O  
ATOM   2950  CB  VAL A 188      32.728 -16.414  16.907  1.00  0.86      0    C  
ATOM   2951  CG1 VAL A 188      31.438 -17.206  16.627  1.00  0.86      0    C  
ATOM   2952  CG2 VAL A 188      33.930 -17.353  17.125  1.00  0.86      0    C  
ATOM   2953  H   VAL A 188      33.205 -17.015  14.236  1.00  0.00      0    H  
ATOM   2954  HA  VAL A 188      32.113 -14.879  15.808  1.00  0.00      0    H  
ATOM   2955  HB  VAL A 188      32.564 -15.895  17.731  1.00  0.00      0    H  
ATOM   2956 HG11 VAL A 188      30.657 -16.684  16.961  1.00  0.00      0    H  
ATOM   2957 HG12 VAL A 188      31.353 -17.352  15.644  1.00  0.00      0    H  
ATOM   2958 HG13 VAL A 188      31.486 -18.083  17.098  1.00  0.00      0    H  
ATOM   2959 HG21 VAL A 188      33.915 -18.061  16.424  1.00  0.00      0    H  
ATOM   2960 HG22 VAL A 188      34.770 -16.820  17.057  1.00  0.00      0    H  
ATOM   2961 HG23 VAL A 188      33.856 -17.764  18.030  1.00  0.00      0    H  
ATOM   2962  N   GLU A 189      33.831 -13.387  16.727  1.00  0.75      0    N  
ATOM   2963  CA  GLU A 189      34.800 -12.392  17.107  1.00  0.75      0    C  
ATOM   2964  C   GLU A 189      35.140 -12.561  18.574  1.00  0.75      0    C  
ATOM   2965  O   GLU A 189      34.458 -13.263  19.320  1.00  0.75      0    O  
ATOM   2966  CB  GLU A 189      34.247 -10.975  16.848  1.00  0.75      0    C  
ATOM   2967  CG  GLU A 189      33.944 -10.704  15.355  1.00  0.75      0    C  
ATOM   2968  CD  GLU A 189      33.308  -9.334  15.146  1.00  0.75      0    C  
ATOM   2969  OE1 GLU A 189      33.348  -8.508  16.106  1.00  0.75      0    O  
ATOM   2970  OE2 GLU A 189      32.752  -9.098  14.051  1.00  0.75      0    O  
ATOM   2971  H   GLU A 189      32.799 -13.294  16.934  1.00  0.00      0    H  
ATOM   2972  HA  GLU A 189      35.633 -12.492  16.557  1.00  0.00      0    H  
ATOM   2973  HB2 GLU A 189      33.405 -10.888  17.335  1.00  0.00      0    H  
ATOM   2974  HB3 GLU A 189      34.926 -10.332  17.127  1.00  0.00      0    H  
ATOM   2975  HG2 GLU A 189      34.791 -10.719  14.872  1.00  0.00      0    H  
ATOM   2976  HG3 GLU A 189      33.309 -11.379  15.051  1.00  0.00      0    H  
ATOM   2977  N   LYS A 190      36.229 -11.924  19.039  1.00  0.71      0    N  
ATOM   2978  CA  LYS A 190      36.551 -11.858  20.452  1.00  0.71      0    C  
ATOM   2979  C   LYS A 190      36.072 -10.527  21.039  1.00  0.71      0    C  
ATOM   2980  O   LYS A 190      36.016  -9.494  20.365  1.00  0.71      0    O  
ATOM   2981  CB  LYS A 190      38.069 -12.083  20.704  1.00  0.71      0    C  
ATOM   2982  CG  LYS A 190      38.512 -13.560  20.592  1.00  0.71      0    C  
ATOM   2983  CD  LYS A 190      40.047 -13.724  20.708  1.00  0.71      0    C  
ATOM   2984  CE  LYS A 190      40.532 -15.163  20.969  1.00  0.71      0    C  
ATOM   2985  NZ  LYS A 190      42.010 -15.236  21.122  1.00  0.71      0    N  
ATOM   2986  H   LYS A 190      36.813 -11.487  18.292  1.00  0.00      0    H  
ATOM   2987  HA  LYS A 190      36.083 -12.604  20.934  1.00  0.00      0    H  
ATOM   2988  HB2 LYS A 190      38.573 -11.557  20.030  1.00  0.00      0    H  
ATOM   2989  HB3 LYS A 190      38.277 -11.766  21.622  1.00  0.00      0    H  
ATOM   2990  HG2 LYS A 190      38.081 -14.082  21.326  1.00  0.00      0    H  
ATOM   2991  HG3 LYS A 190      38.221 -13.918  19.707  1.00  0.00      0    H  
ATOM   2992  HD2 LYS A 190      40.463 -13.402  19.851  1.00  0.00      0    H  
ATOM   2993  HD3 LYS A 190      40.370 -13.142  21.461  1.00  0.00      0    H  
ATOM   2994  HE2 LYS A 190      40.092 -15.498  21.805  1.00  0.00      0    H  
ATOM   2995  HE3 LYS A 190      40.247 -15.737  20.198  1.00  0.00      0    H  
ATOM   2996  HZ1 LYS A 190      42.251 -16.063  21.630  1.00  0.00      0    H  
ATOM   2997  HZ2 LYS A 190      42.436 -15.262  20.218  1.00  0.00      0    H  
ATOM   2998  HZ3 LYS A 190      42.332 -14.432  21.621  1.00  0.00      0    H  
ATOM   2999  N   ARG A 191      35.682 -10.534  22.326  1.00  0.66      0    N  
ATOM   3000  CA  ARG A 191      35.339  -9.358  23.108  1.00  0.66      0    C  
ATOM   3001  C   ARG A 191      35.834  -9.614  24.518  1.00  0.66      0    C  
ATOM   3002  O   ARG A 191      36.140 -10.755  24.843  1.00  0.66      0    O  
ATOM   3003  CB  ARG A 191      33.806  -9.124  23.197  1.00  0.66      0    C  
ATOM   3004  CG  ARG A 191      33.125  -8.695  21.888  1.00  0.66      0    C  
ATOM   3005  CD  ARG A 191      33.545  -7.304  21.416  1.00  0.66      0    C  
ATOM   3006  NE  ARG A 191      32.676  -6.988  20.242  1.00  0.66      0    N  
ATOM   3007  CZ  ARG A 191      32.991  -7.313  18.984  1.00  0.66      0    C  
ATOM   3008  NH1 ARG A 191      34.110  -7.947  18.655  1.00  0.66      0    N  
ATOM   3009  NH2 ARG A 191      32.152  -7.048  17.989  1.00  0.66      0    N  
ATOM   3010  H   ARG A 191      35.646 -11.516  22.734  1.00  0.00      0    H  
ATOM   3011  HA  ARG A 191      35.814  -8.570  22.738  1.00  0.00      0    H  
ATOM   3012  HB2 ARG A 191      33.384  -9.977  23.498  1.00  0.00      0    H  
ATOM   3013  HB3 ARG A 191      33.645  -8.410  23.875  1.00  0.00      0    H  
ATOM   3014  HG2 ARG A 191      33.357  -9.351  21.168  1.00  0.00      0    H  
ATOM   3015  HG3 ARG A 191      32.132  -8.691  22.022  1.00  0.00      0    H  
ATOM   3016  HD2 ARG A 191      33.364  -6.667  22.122  1.00  0.00      0    H  
ATOM   3017  HD3 ARG A 191      34.468  -7.340  21.124  1.00  0.00      0    H  
ATOM   3018  HE  ARG A 191      31.821  -6.511  20.417  1.00  0.00      0    H  
ATOM   3019 HH11 ARG A 191      34.745  -8.214  19.388  1.00  0.00      0    H  
ATOM   3020 HH12 ARG A 191      34.316  -8.154  17.708  1.00  0.00      0    H  
ATOM   3021 HH21 ARG A 191      31.268  -6.617  18.197  1.00  0.00      0    H  
ATOM   3022 HH22 ARG A 191      32.393  -7.273  17.051  1.00  0.00      0    H  
ATOM   3023  N   ASP A 192      35.908  -8.579  25.379  1.00  0.71      0    N  
ATOM   3024  CA  ASP A 192      36.247  -8.707  26.787  1.00  0.71      0    C  
ATOM   3025  C   ASP A 192      35.038  -8.156  27.548  1.00  0.71      0    C  
ATOM   3026  O   ASP A 192      34.639  -7.009  27.339  1.00  0.71      0    O  
ATOM   3027  CB  ASP A 192      37.554  -7.905  27.044  1.00  0.71      0    C  
ATOM   3028  CG  ASP A 192      38.230  -8.231  28.366  1.00  0.71      0    C  
ATOM   3029  OD1 ASP A 192      37.637  -8.975  29.185  1.00  0.71      0    O  
ATOM   3030  OD2 ASP A 192      39.379  -7.745  28.543  1.00  0.71      0    O  
ATOM   3031  H   ASP A 192      35.693  -7.651  24.925  1.00  0.00      0    H  
ATOM   3032  HA  ASP A 192      36.303  -9.670  26.996  1.00  0.00      0    H  
ATOM   3033  HB2 ASP A 192      38.181  -8.114  26.299  1.00  0.00      0    H  
ATOM   3034  HB3 ASP A 192      37.317  -6.938  27.030  1.00  0.00      0    H  
ATOM   3035  N   ILE A 193      34.342  -8.997  28.348  1.00  0.74      0    N  
ATOM   3036  CA  ILE A 193      33.025  -8.680  28.905  1.00  0.74      0    C  
ATOM   3037  C   ILE A 193      32.918  -9.374  30.273  1.00  0.74      0    C  
ATOM   3038  O   ILE A 193      33.435 -10.483  30.405  1.00  0.74      0    O  
ATOM   3039  CB  ILE A 193      31.853  -9.133  27.995  1.00  0.74      0    C  
ATOM   3040  CG1 ILE A 193      31.924  -8.502  26.578  1.00  0.74      0    C  
ATOM   3041  CG2 ILE A 193      30.489  -8.771  28.627  1.00  0.74      0    C  
ATOM   3042  CD1 ILE A 193      30.836  -8.978  25.605  1.00  0.74      0    C  
ATOM   3043  H   ILE A 193      34.837  -9.901  28.532  1.00  0.00      0    H  
ATOM   3044  HA  ILE A 193      33.023  -7.705  29.085  1.00  0.00      0    H  
ATOM   3045  HB  ILE A 193      31.913 -10.124  27.887  1.00  0.00      0    H  
ATOM   3046 HG12 ILE A 193      31.856  -7.511  26.675  1.00  0.00      0    H  
ATOM   3047 HG13 ILE A 193      32.817  -8.724  26.187  1.00  0.00      0    H  
ATOM   3048 HG21 ILE A 193      29.762  -9.133  28.053  1.00  0.00      0    H  
ATOM   3049 HG22 ILE A 193      30.439  -9.173  29.535  1.00  0.00      0    H  
ATOM   3050 HG23 ILE A 193      30.415  -7.781  28.687  1.00  0.00      0    H  
ATOM   3051 HD11 ILE A 193      29.945  -8.748  25.984  1.00  0.00      0    H  
ATOM   3052 HD12 ILE A 193      30.966  -8.520  24.731  1.00  0.00      0    H  
ATOM   3053 HD13 ILE A 193      30.917  -9.964  25.491  1.00  0.00      0    H  
ATOM   3054  N   PRO A 194      32.284  -8.836  31.329  1.00  0.76      0    N  
ATOM   3055  CA  PRO A 194      32.168  -9.549  32.602  1.00  0.76      0    C  
ATOM   3056  C   PRO A 194      30.883 -10.373  32.665  1.00  0.76      0    C  
ATOM   3057  O   PRO A 194      29.788  -9.812  32.720  1.00  0.76      0    O  
ATOM   3058  CB  PRO A 194      32.183  -8.416  33.644  1.00  0.76      0    C  
ATOM   3059  CG  PRO A 194      31.556  -7.219  32.919  1.00  0.76      0    C  
ATOM   3060  CD  PRO A 194      32.029  -7.399  31.474  1.00  0.76      0    C  
ATOM   3061  HA  PRO A 194      32.974 -10.135  32.759  1.00  0.00      0    H  
ATOM   3062  HB2 PRO A 194      31.636  -8.657  34.443  1.00  0.00      0    H  
ATOM   3063  HB3 PRO A 194      33.115  -8.198  33.923  1.00  0.00      0    H  
ATOM   3064  HG2 PRO A 194      30.570  -7.266  32.976  1.00  0.00      0    H  
ATOM   3065  HG3 PRO A 194      31.899  -6.374  33.301  1.00  0.00      0    H  
ATOM   3066  HD2 PRO A 194      31.321  -7.093  30.830  1.00  0.00      0    H  
ATOM   3067  HD3 PRO A 194      32.866  -6.866  31.307  1.00  0.00      0    H  
ATOM   3068  N   MET A 195      31.013 -11.717  32.687  1.00  0.74      0    N  
ATOM   3069  CA  MET A 195      29.966 -12.658  32.320  1.00  0.74      0    C  
ATOM   3070  C   MET A 195      29.787 -13.781  33.315  1.00  0.74      0    C  
ATOM   3071  O   MET A 195      30.646 -14.021  34.158  1.00  0.74      0    O  
ATOM   3072  CB  MET A 195      30.354 -13.322  30.976  1.00  0.74      0    C  
ATOM   3073  CG  MET A 195      30.335 -12.312  29.822  1.00  0.74      0    C  
ATOM   3074  SD  MET A 195      28.711 -11.532  29.619  1.00  0.74      0    S  
ATOM   3075  CE  MET A 195      28.172 -12.969  28.685  1.00  0.74      0    C  
ATOM   3076  H   MET A 195      31.973 -12.028  33.005  1.00  0.00      0    H  
ATOM   3077  HA  MET A 195      29.089 -12.143  32.264  1.00  0.00      0    H  
ATOM   3078  HB2 MET A 195      31.272 -13.696  31.055  1.00  0.00      0    H  
ATOM   3079  HB3 MET A 195      29.702 -14.046  30.775  1.00  0.00      0    H  
ATOM   3080  HG2 MET A 195      31.054 -11.609  29.998  1.00  0.00      0    H  
ATOM   3081  HG3 MET A 195      30.613 -12.795  28.966  1.00  0.00      0    H  
ATOM   3082  HE1 MET A 195      27.605 -12.673  27.916  1.00  0.00      0    H  
ATOM   3083  HE2 MET A 195      28.972 -13.461  28.340  1.00  0.00      0    H  
ATOM   3084  HE3 MET A 195      27.639 -13.572  29.279  1.00  0.00      0    H  
ATOM   3085  N   TYR A 196      28.648 -14.510  33.231  1.00  0.83      0    N  
ATOM   3086  CA  TYR A 196      28.372 -15.653  34.085  1.00  0.83      0    C  
ATOM   3087  C   TYR A 196      28.852 -16.946  33.481  1.00  0.83      0    C  
ATOM   3088  O   TYR A 196      28.573 -17.273  32.325  1.00  0.83      0    O  
ATOM   3089  CB  TYR A 196      26.872 -15.900  34.356  1.00  0.83      0    C  
ATOM   3090  CG  TYR A 196      26.354 -14.878  35.296  1.00  0.83      0    C  
ATOM   3091  CD1 TYR A 196      26.319 -15.116  36.679  1.00  0.83      0    C  
ATOM   3092  CD2 TYR A 196      25.881 -13.669  34.793  1.00  0.83      0    C  
ATOM   3093  CE1 TYR A 196      25.744 -14.172  37.543  1.00  0.83      0    C  
ATOM   3094  CE2 TYR A 196      25.318 -12.730  35.651  1.00  0.83      0    C  
ATOM   3095  CZ  TYR A 196      25.235 -12.977  37.024  1.00  0.83      0    C  
ATOM   3096  OH  TYR A 196      24.700 -12.015  37.899  1.00  0.83      0    O  
ATOM   3097  H   TYR A 196      27.991 -14.168  32.492  1.00  0.00      0    H  
ATOM   3098  HA  TYR A 196      28.856 -15.512  34.966  1.00  0.00      0    H  
ATOM   3099  HB2 TYR A 196      26.399 -15.829  33.498  1.00  0.00      0    H  
ATOM   3100  HB3 TYR A 196      26.785 -16.792  34.760  1.00  0.00      0    H  
ATOM   3101  HD1 TYR A 196      26.700 -15.952  37.049  1.00  0.00      0    H  
ATOM   3102  HD2 TYR A 196      25.946 -13.476  33.824  1.00  0.00      0    H  
ATOM   3103  HE1 TYR A 196      25.700 -14.352  38.523  1.00  0.00      0    H  
ATOM   3104  HE2 TYR A 196      24.966 -11.864  35.284  1.00  0.00      0    H  
ATOM   3105  HH  TYR A 196      24.636 -11.151  37.413  1.00  0.00      0    H  
ATOM   3106  N   TYR A 197      29.541 -17.737  34.313  1.00  0.84      0    N  
ATOM   3107  CA  TYR A 197      30.082 -19.020  33.945  1.00  0.84      0    C  
ATOM   3108  C   TYR A 197      29.540 -20.088  34.865  1.00  0.84      0    C  
ATOM   3109  O   TYR A 197      29.457 -19.904  36.079  1.00  0.84      0    O  
ATOM   3110  CB  TYR A 197      31.620 -19.034  34.066  1.00  0.84      0    C  
ATOM   3111  CG  TYR A 197      32.215 -18.124  33.037  1.00  0.84      0    C  
ATOM   3112  CD1 TYR A 197      32.394 -16.756  33.299  1.00  0.84      0    C  
ATOM   3113  CD2 TYR A 197      32.570 -18.633  31.780  1.00  0.84      0    C  
ATOM   3114  CE1 TYR A 197      32.903 -15.907  32.309  1.00  0.84      0    C  
ATOM   3115  CE2 TYR A 197      33.094 -17.790  30.791  1.00  0.84      0    C  
ATOM   3116  CZ  TYR A 197      33.257 -16.427  31.062  1.00  0.84      0    C  
ATOM   3117  OH  TYR A 197      33.780 -15.563  30.089  1.00  0.84      0    O  
ATOM   3118  H   TYR A 197      29.651 -17.322  35.280  1.00  0.00      0    H  
ATOM   3119  HA  TYR A 197      29.790 -19.235  33.007  1.00  0.00      0    H  
ATOM   3120  HB2 TYR A 197      31.856 -18.708  34.960  1.00  0.00      0    H  
ATOM   3121  HB3 TYR A 197      31.928 -19.950  33.901  1.00  0.00      0    H  
ATOM   3122  HD1 TYR A 197      32.158 -16.388  34.190  1.00  0.00      0    H  
ATOM   3123  HD2 TYR A 197      32.451 -19.598  31.588  1.00  0.00      0    H  
ATOM   3124  HE1 TYR A 197      33.014 -14.932  32.495  1.00  0.00      0    H  
ATOM   3125  HE2 TYR A 197      33.348 -18.157  29.902  1.00  0.00      0    H  
ATOM   3126  HH  TYR A 197      34.692 -15.286  30.372  1.00  0.00      0    H  
ATOM   3127  N   PHE A 198      29.160 -21.247  34.292  1.00  0.86      0    N  
ATOM   3128  CA  PHE A 198      28.817 -22.442  35.037  1.00  0.86      0    C  
ATOM   3129  C   PHE A 198      30.055 -23.322  35.078  1.00  0.86      0    C  
ATOM   3130  O   PHE A 198      30.617 -23.679  34.041  1.00  0.86      0    O  
ATOM   3131  CB  PHE A 198      27.659 -23.268  34.401  1.00  0.86      0    C  
ATOM   3132  CG  PHE A 198      26.276 -22.672  34.512  1.00  0.86      0    C  
ATOM   3133  CD1 PHE A 198      26.006 -21.379  34.990  1.00  0.86      0    C  
ATOM   3134  CD2 PHE A 198      25.188 -23.470  34.115  1.00  0.86      0    C  
ATOM   3135  CE1 PHE A 198      24.691 -20.915  35.110  1.00  0.86      0    C  
ATOM   3136  CE2 PHE A 198      23.874 -22.993  34.201  1.00  0.86      0    C  
ATOM   3137  CZ  PHE A 198      23.623 -21.712  34.697  1.00  0.86      0    C  
ATOM   3138  H   PHE A 198      29.137 -21.199  33.240  1.00  0.00      0    H  
ATOM   3139  HA  PHE A 198      28.631 -22.164  35.974  1.00  0.00      0    H  
ATOM   3140  HB2 PHE A 198      27.873 -23.375  33.435  1.00  0.00      0    H  
ATOM   3141  HB3 PHE A 198      27.651 -24.155  34.853  1.00  0.00      0    H  
ATOM   3142  HD1 PHE A 198      26.758 -20.783  35.246  1.00  0.00      0    H  
ATOM   3143  HD2 PHE A 198      25.357 -24.389  33.767  1.00  0.00      0    H  
ATOM   3144  HE1 PHE A 198      24.524 -20.002  35.498  1.00  0.00      0    H  
ATOM   3145  HE2 PHE A 198      23.110 -23.584  33.903  1.00  0.00      0    H  
ATOM   3146  HZ  PHE A 198      22.693 -21.368  34.756  1.00  0.00      0    H  
ATOM   3147  N   ARG A 199      30.518 -23.678  36.291  1.00  0.79      0    N  
ATOM   3148  CA  ARG A 199      31.763 -24.386  36.525  1.00  0.79      0    C  
ATOM   3149  C   ARG A 199      31.704 -25.868  36.166  1.00  0.79      0    C  
ATOM   3150  O   ARG A 199      31.690 -26.758  37.013  1.00  0.79      0    O  
ATOM   3151  CB  ARG A 199      32.262 -24.189  37.977  1.00  0.79      0    C  
ATOM   3152  CG  ARG A 199      33.775 -24.449  38.162  1.00  0.79      0    C  
ATOM   3153  CD  ARG A 199      34.246 -24.546  39.624  1.00  0.79      0    C  
ATOM   3154  NE  ARG A 199      33.794 -23.312  40.359  1.00  0.79      0    N  
ATOM   3155  CZ  ARG A 199      34.428 -22.135  40.351  1.00  0.79      0    C  
ATOM   3156  NH1 ARG A 199      35.484 -21.907  39.582  1.00  0.79      0    N  
ATOM   3157  NH2 ARG A 199      33.955 -21.163  41.127  1.00  0.79      0    N  
ATOM   3158  H   ARG A 199      29.872 -23.385  37.077  1.00  0.00      0    H  
ATOM   3159  HA  ARG A 199      32.497 -23.952  35.967  1.00  0.00      0    H  
ATOM   3160  HB2 ARG A 199      32.082 -23.251  38.242  1.00  0.00      0    H  
ATOM   3161  HB3 ARG A 199      31.773 -24.822  38.561  1.00  0.00      0    H  
ATOM   3162  HG2 ARG A 199      34.015 -25.312  37.703  1.00  0.00      0    H  
ATOM   3163  HG3 ARG A 199      34.289 -23.703  37.722  1.00  0.00      0    H  
ATOM   3164  HD2 ARG A 199      33.827 -25.326  40.035  1.00  0.00      0    H  
ATOM   3165  HD3 ARG A 199      35.222 -24.577  39.634  1.00  0.00      0    H  
ATOM   3166  HE  ARG A 199      32.947 -23.394  40.895  1.00  0.00      0    H  
ATOM   3167 HH11 ARG A 199      35.813 -22.629  38.969  1.00  0.00      0    H  
ATOM   3168 HH12 ARG A 199      35.948 -21.025  39.611  1.00  0.00      0    H  
ATOM   3169 HH21 ARG A 199      33.140 -21.301  41.683  1.00  0.00      0    H  
ATOM   3170 HH22 ARG A 199      34.427 -20.275  41.152  1.00  0.00      0    H  
ATOM   3171  N   ILE A 200      31.669 -26.175  34.860  1.00  0.86      0    N  
ATOM   3172  CA  ILE A 200      31.628 -27.529  34.338  1.00  0.86      0    C  
ATOM   3173  C   ILE A 200      32.993 -28.206  34.412  1.00  0.86      0    C  
ATOM   3174  O   ILE A 200      33.103 -29.433  34.408  1.00  0.86      0    O  
ATOM   3175  CB  ILE A 200      31.042 -27.550  32.923  1.00  0.86      0    C  
ATOM   3176  CG1 ILE A 200      30.779 -28.989  32.420  1.00  0.86      0    C  
ATOM   3177  CG2 ILE A 200      31.926 -26.741  31.952  1.00  0.86      0    C  
ATOM   3178  CD1 ILE A 200      29.923 -29.050  31.149  1.00  0.86      0    C  
ATOM   3179  H   ILE A 200      31.674 -25.323  34.235  1.00  0.00      0    H  
ATOM   3180  HA  ILE A 200      31.017 -28.052  34.946  1.00  0.00      0    H  
ATOM   3181  HB  ILE A 200      30.163 -27.073  32.939  1.00  0.00      0    H  
ATOM   3182 HG12 ILE A 200      31.655 -29.422  32.237  1.00  0.00      0    H  
ATOM   3183 HG13 ILE A 200      30.309 -29.488  33.141  1.00  0.00      0    H  
ATOM   3184 HG21 ILE A 200      31.469 -26.685  31.070  1.00  0.00      0    H  
ATOM   3185 HG22 ILE A 200      32.062 -25.828  32.323  1.00  0.00      0    H  
ATOM   3186 HG23 ILE A 200      32.802 -27.202  31.852  1.00  0.00      0    H  
ATOM   3187 HD11 ILE A 200      30.392 -28.556  30.422  1.00  0.00      0    H  
ATOM   3188 HD12 ILE A 200      29.799 -30.004  30.891  1.00  0.00      0    H  
ATOM   3189 HD13 ILE A 200      29.041 -28.629  31.336  1.00  0.00      0    H  
ATOM   3190  N   THR A 201      34.088 -27.429  34.575  1.00  0.85      0    N  
ATOM   3191  CA  THR A 201      35.435 -27.982  34.728  1.00  0.85      0    C  
ATOM   3192  C   THR A 201      35.656 -28.729  36.031  1.00  0.85      0    C  
ATOM   3193  O   THR A 201      36.495 -29.623  36.099  1.00  0.85      0    O  
ATOM   3194  CB  THR A 201      36.552 -26.963  34.578  1.00  0.85      0    C  
ATOM   3195  OG1 THR A 201      36.426 -25.875  35.483  1.00  0.85      0    O  
ATOM   3196  CG2 THR A 201      36.562 -26.427  33.140  1.00  0.85      0    C  
ATOM   3197  H   THR A 201      33.883 -26.408  34.581  1.00  0.00      0    H  
ATOM   3198  HA  THR A 201      35.600 -28.628  33.956  1.00  0.00      0    H  
ATOM   3199  HB  THR A 201      37.458 -27.428  34.765  1.00  0.00      0    H  
ATOM   3200 HG21 THR A 201      37.477 -26.534  32.750  1.00  0.00      0    H  
ATOM   3201 HG22 THR A 201      35.903 -26.939  32.589  1.00  0.00      0    H  
ATOM   3202 HG23 THR A 201      36.313 -25.458  33.143  1.00  0.00      0    H  
ATOM   3203  HG1 THR A 201      35.659 -25.278  35.217  1.00  0.00      0    H  
ATOM   3204  N   ASP A 202      34.842 -28.437  37.064  1.00  0.85      0    N  
ATOM   3205  CA  ASP A 202      34.784 -29.125  38.343  1.00  0.85      0    C  
ATOM   3206  C   ASP A 202      34.443 -30.611  38.162  1.00  0.85      0    C  
ATOM   3207  O   ASP A 202      35.028 -31.519  38.749  1.00  0.85      0    O  
ATOM   3208  CB  ASP A 202      33.700 -28.387  39.171  1.00  0.85      0    C  
ATOM   3209  CG  ASP A 202      34.068 -28.285  40.638  1.00  0.85      0    C  
ATOM   3210  OD1 ASP A 202      33.302 -28.804  41.482  1.00  0.85      0    O  
ATOM   3211  OD2 ASP A 202      35.088 -27.600  40.913  1.00  0.85      0    O  
ATOM   3212  H   ASP A 202      34.205 -27.603  36.844  1.00  0.00      0    H  
ATOM   3213  HA  ASP A 202      35.705 -29.088  38.750  1.00  0.00      0    H  
ATOM   3214  HB2 ASP A 202      33.607 -27.476  38.795  1.00  0.00      0    H  
ATOM   3215  HB3 ASP A 202      32.858 -28.898  39.081  1.00  0.00      0    H  
ATOM   3216  N   TYR A 203      33.520 -30.886  37.221  1.00  0.84      0    N  
ATOM   3217  CA  TYR A 203      33.011 -32.208  36.920  1.00  0.84      0    C  
ATOM   3218  C   TYR A 203      33.783 -32.874  35.788  1.00  0.84      0    C  
ATOM   3219  O   TYR A 203      33.407 -33.949  35.326  1.00  0.84      0    O  
ATOM   3220  CB  TYR A 203      31.523 -32.101  36.480  1.00  0.84      0    C  
ATOM   3221  CG  TYR A 203      30.647 -31.936  37.688  1.00  0.84      0    C  
ATOM   3222  CD1 TYR A 203      30.457 -30.683  38.298  1.00  0.84      0    C  
ATOM   3223  CD2 TYR A 203      30.046 -33.069  38.260  1.00  0.84      0    C  
ATOM   3224  CE1 TYR A 203      29.681 -30.571  39.463  1.00  0.84      0    C  
ATOM   3225  CE2 TYR A 203      29.271 -32.954  39.419  1.00  0.84      0    C  
ATOM   3226  CZ  TYR A 203      29.087 -31.709  40.023  1.00  0.84      0    C  
ATOM   3227  OH  TYR A 203      28.338 -31.636  41.214  1.00  0.84      0    O  
ATOM   3228  H   TYR A 203      33.193 -30.017  36.707  1.00  0.00      0    H  
ATOM   3229  HA  TYR A 203      33.110 -32.786  37.746  1.00  0.00      0    H  
ATOM   3230  HB2 TYR A 203      31.438 -31.312  35.908  1.00  0.00      0    H  
ATOM   3231  HB3 TYR A 203      31.287 -32.933  36.023  1.00  0.00      0    H  
ATOM   3232  HD1 TYR A 203      30.873 -29.873  37.906  1.00  0.00      0    H  
ATOM   3233  HD2 TYR A 203      30.171 -33.957  37.838  1.00  0.00      0    H  
ATOM   3234  HE1 TYR A 203      29.552 -29.678  39.892  1.00  0.00      0    H  
ATOM   3235  HE2 TYR A 203      28.847 -33.768  39.818  1.00  0.00      0    H  
ATOM   3236  HH  TYR A 203      28.140 -32.562  41.515  1.00  0.00      0    H  
ATOM   3237  N   ALA A 204      34.899 -32.284  35.305  1.00  0.91      0    N  
ATOM   3238  CA  ALA A 204      35.595 -32.735  34.109  1.00  0.91      0    C  
ATOM   3239  C   ALA A 204      36.107 -34.174  34.144  1.00  0.91      0    C  
ATOM   3240  O   ALA A 204      35.953 -34.919  33.177  1.00  0.91      0    O  
ATOM   3241  CB  ALA A 204      36.775 -31.793  33.811  1.00  0.91      0    C  
ATOM   3242  H   ALA A 204      35.216 -31.465  35.880  1.00  0.00      0    H  
ATOM   3243  HA  ALA A 204      34.958 -32.644  33.309  1.00  0.00      0    H  
ATOM   3244  HB1 ALA A 204      37.118 -31.419  34.669  1.00  0.00      0    H  
ATOM   3245  HB2 ALA A 204      37.496 -32.308  33.354  1.00  0.00      0    H  
ATOM   3246  HB3 ALA A 204      36.461 -31.054  33.221  1.00  0.00      0    H  
ATOM   3247  N   GLN A 205      36.699 -34.612  35.276  1.00  0.85      0    N  
ATOM   3248  CA  GLN A 205      37.122 -35.992  35.472  1.00  0.85      0    C  
ATOM   3249  C   GLN A 205      35.938 -36.974  35.498  1.00  0.85      0    C  
ATOM   3250  O   GLN A 205      35.945 -37.952  34.762  1.00  0.85      0    O  
ATOM   3251  CB  GLN A 205      38.020 -36.089  36.737  1.00  0.85      0    C  
ATOM   3252  CG  GLN A 205      38.738 -37.447  36.972  1.00  0.85      0    C  
ATOM   3253  CD  GLN A 205      39.864 -37.776  35.976  1.00  0.85      0    C  
ATOM   3254  H   GLN A 205      36.824 -33.864  35.997  1.00  0.00      0    H  
ATOM   3255  HA  GLN A 205      37.713 -36.254  34.694  1.00  0.00      0    H  
ATOM   3256  HB2 GLN A 205      38.730 -35.378  36.679  1.00  0.00      0    H  
ATOM   3257  HB3 GLN A 205      37.450 -35.904  37.547  1.00  0.00      0    H  
ATOM   3258  HG2 GLN A 205      39.128 -37.436  37.898  1.00  0.00      0    H  
ATOM   3259  HG3 GLN A 205      38.048 -38.176  36.923  1.00  0.00      0    H  
ATOM   3260  OE1 GLN A 205      40.793 -37.002  35.707  1.00  0.00      0    O  
ATOM   3261  NE2 GLN A 205      39.829 -39.011  35.438  1.00  0.00      0    N  
ATOM   3262 HE21 GLN A 205      40.529 -39.288  34.767  1.00  0.00      0    H  
ATOM   3263 HE22 GLN A 205      39.090 -39.641  35.725  1.00  0.00      0    H  
ATOM   3264  N   GLU A 206      34.834 -36.688  36.241  1.00  0.86      0    N  
ATOM   3265  CA  GLU A 206      33.624 -37.518  36.227  1.00  0.86      0    C  
ATOM   3266  C   GLU A 206      32.977 -37.600  34.850  1.00  0.86      0    C  
ATOM   3267  O   GLU A 206      32.548 -38.654  34.388  1.00  0.86      0    O  
ATOM   3268  CB  GLU A 206      32.504 -37.018  37.185  1.00  0.86      0    C  
ATOM   3269  CG  GLU A 206      32.793 -37.160  38.698  1.00  0.86      0    C  
ATOM   3270  CD  GLU A 206      31.543 -36.986  39.576  1.00  0.86      0    C  
ATOM   3271  OE1 GLU A 206      30.418 -36.763  39.048  1.00  0.86      0    O  
ATOM   3272  OE2 GLU A 206      31.709 -37.105  40.814  1.00  0.86      0    O  
ATOM   3273  H   GLU A 206      34.932 -35.826  36.818  1.00  0.00      0    H  
ATOM   3274  HA  GLU A 206      33.857 -38.452  36.546  1.00  0.00      0    H  
ATOM   3275  HB2 GLU A 206      32.367 -36.058  37.002  1.00  0.00      0    H  
ATOM   3276  HB3 GLU A 206      31.693 -37.545  36.991  1.00  0.00      0    H  
ATOM   3277  HG2 GLU A 206      33.140 -38.063  38.855  1.00  0.00      0    H  
ATOM   3278  HG3 GLU A 206      33.430 -36.460  38.952  1.00  0.00      0    H  
ATOM   3279  N   LEU A 207      32.902 -36.468  34.123  1.00  0.88      0    N  
ATOM   3280  CA  LEU A 207      32.400 -36.431  32.763  1.00  0.88      0    C  
ATOM   3281  C   LEU A 207      33.216 -37.278  31.804  1.00  0.88      0    C  
ATOM   3282  O   LEU A 207      32.659 -37.920  30.916  1.00  0.88      0    O  
ATOM   3283  CB  LEU A 207      32.323 -34.984  32.224  1.00  0.88      0    C  
ATOM   3284  CG  LEU A 207      31.212 -34.137  32.875  1.00  0.88      0    C  
ATOM   3285  CD1 LEU A 207      31.418 -32.646  32.574  1.00  0.88      0    C  
ATOM   3286  CD2 LEU A 207      29.816 -34.571  32.411  1.00  0.88      0    C  
ATOM   3287  H   LEU A 207      33.241 -35.620  34.636  1.00  0.00      0    H  
ATOM   3288  HA  LEU A 207      31.445 -36.779  32.762  1.00  0.00      0    H  
ATOM   3289  HB2 LEU A 207      33.182 -34.545  32.417  1.00  0.00      0    H  
ATOM   3290  HB3 LEU A 207      32.135 -35.031  31.261  1.00  0.00      0    H  
ATOM   3291  HG  LEU A 207      31.234 -34.279  33.862  1.00  0.00      0    H  
ATOM   3292 HD11 LEU A 207      31.397 -32.505  31.586  1.00  0.00      0    H  
ATOM   3293 HD12 LEU A 207      30.687 -32.120  33.006  1.00  0.00      0    H  
ATOM   3294 HD13 LEU A 207      32.302 -32.357  32.938  1.00  0.00      0    H  
ATOM   3295 HD21 LEU A 207      29.670 -35.527  32.659  1.00  0.00      0    H  
ATOM   3296 HD22 LEU A 207      29.129 -33.998  32.856  1.00  0.00      0    H  
ATOM   3297 HD23 LEU A 207      29.752 -34.467  31.420  1.00  0.00      0    H  
ATOM   3298  N   LEU A 208      34.547 -37.310  31.953  1.00  0.87      0    N  
ATOM   3299  CA  LEU A 208      35.390 -38.193  31.181  1.00  0.87      0    C  
ATOM   3300  C   LEU A 208      35.258 -39.674  31.548  1.00  0.87      0    C  
ATOM   3301  O   LEU A 208      35.009 -40.505  30.678  1.00  0.87      0    O  
ATOM   3302  CB  LEU A 208      36.848 -37.724  31.371  1.00  0.87      0    C  
ATOM   3303  CG  LEU A 208      37.860 -38.310  30.376  1.00  0.87      0    C  
ATOM   3304  CD1 LEU A 208      37.577 -37.859  28.939  1.00  0.87      0    C  
ATOM   3305  CD2 LEU A 208      39.266 -37.872  30.784  1.00  0.87      0    C  
ATOM   3306  H   LEU A 208      34.908 -36.644  32.671  1.00  0.00      0    H  
ATOM   3307  HA  LEU A 208      35.150 -38.095  30.193  1.00  0.00      0    H  
ATOM   3308  HB2 LEU A 208      36.863 -36.739  31.266  1.00  0.00      0    H  
ATOM   3309  HB3 LEU A 208      37.134 -37.990  32.280  1.00  0.00      0    H  
ATOM   3310  HG  LEU A 208      37.817 -39.312  30.421  1.00  0.00      0    H  
ATOM   3311 HD11 LEU A 208      37.629 -36.863  28.890  1.00  0.00      0    H  
ATOM   3312 HD12 LEU A 208      38.256 -38.262  28.328  1.00  0.00      0    H  
ATOM   3313 HD13 LEU A 208      36.663 -38.162  28.673  1.00  0.00      0    H  
ATOM   3314 HD21 LEU A 208      39.463 -38.207  31.705  1.00  0.00      0    H  
ATOM   3315 HD22 LEU A 208      39.931 -38.250  30.140  1.00  0.00      0    H  
ATOM   3316 HD23 LEU A 208      39.319 -36.874  30.772  1.00  0.00      0    H  
ATOM   3317  N   ASP A 209      35.371 -40.015  32.848  1.00  0.86      0    N  
ATOM   3318  CA  ASP A 209      35.402 -41.377  33.363  1.00  0.86      0    C  
ATOM   3319  C   ASP A 209      34.075 -42.129  33.227  1.00  0.86      0    C  
ATOM   3320  O   ASP A 209      34.024 -43.278  32.788  1.00  0.86      0    O  
ATOM   3321  CB  ASP A 209      35.864 -41.361  34.847  1.00  0.86      0    C  
ATOM   3322  CG  ASP A 209      37.285 -40.840  35.003  1.00  0.86      0    C  
ATOM   3323  OD1 ASP A 209      38.006 -40.651  33.991  1.00  0.86      0    O  
ATOM   3324  OD2 ASP A 209      37.691 -40.594  36.170  1.00  0.86      0    O  
ATOM   3325  H   ASP A 209      35.438 -39.167  33.485  1.00  0.00      0    H  
ATOM   3326  HA  ASP A 209      36.087 -41.892  32.812  1.00  0.00      0    H  
ATOM   3327  HB2 ASP A 209      35.247 -40.770  35.344  1.00  0.00      0    H  
ATOM   3328  HB3 ASP A 209      35.821 -42.289  35.182  1.00  0.00      0    H  
ATOM   3329  N   ASP A 210      32.931 -41.478  33.533  1.00  0.84      0    N  
ATOM   3330  CA  ASP A 210      31.619 -42.105  33.464  1.00  0.84      0    C  
ATOM   3331  C   ASP A 210      31.146 -42.356  32.020  1.00  0.84      0    C  
ATOM   3332  O   ASP A 210      30.125 -42.995  31.781  1.00  0.84      0    O  
ATOM   3333  CB  ASP A 210      30.552 -41.265  34.219  1.00  0.84      0    C  
ATOM   3334  CG  ASP A 210      30.615 -41.360  35.738  1.00  0.84      0    C  
ATOM   3335  OD1 ASP A 210      31.269 -42.271  36.287  1.00  0.84      0    O  
ATOM   3336  OD2 ASP A 210      29.895 -40.538  36.379  1.00  0.84      0    O  
ATOM   3337  H   ASP A 210      33.081 -40.485  33.823  1.00  0.00      0    H  
ATOM   3338  HA  ASP A 210      31.694 -43.015  33.905  1.00  0.00      0    H  
ATOM   3339  HB2 ASP A 210      30.680 -40.310  33.950  1.00  0.00      0    H  
ATOM   3340  HB3 ASP A 210      29.654 -41.579  33.913  1.00  0.00      0    H  
ATOM   3341  N   LEU A 211      31.895 -41.897  30.988  1.00  0.85      0    N  
ATOM   3342  CA  LEU A 211      31.666 -42.306  29.608  1.00  0.85      0    C  
ATOM   3343  C   LEU A 211      31.863 -43.798  29.386  1.00  0.85      0    C  
ATOM   3344  O   LEU A 211      31.188 -44.404  28.557  1.00  0.85      0    O  
ATOM   3345  CB  LEU A 211      32.609 -41.577  28.617  1.00  0.85      0    C  
ATOM   3346  CG  LEU A 211      32.242 -40.110  28.336  1.00  0.85      0    C  
ATOM   3347  CD1 LEU A 211      33.357 -39.423  27.534  1.00  0.85      0    C  
ATOM   3348  CD2 LEU A 211      30.905 -39.971  27.592  1.00  0.85      0    C  
ATOM   3349  H   LEU A 211      32.642 -41.231  31.277  1.00  0.00      0    H  
ATOM   3350  HA  LEU A 211      30.710 -42.070  29.358  1.00  0.00      0    H  
ATOM   3351  HB2 LEU A 211      33.517 -41.588  29.006  1.00  0.00      0    H  
ATOM   3352  HB3 LEU A 211      32.575 -42.064  27.759  1.00  0.00      0    H  
ATOM   3353  HG  LEU A 211      32.121 -39.634  29.203  1.00  0.00      0    H  
ATOM   3354 HD11 LEU A 211      33.479 -39.902  26.667  1.00  0.00      0    H  
ATOM   3355 HD12 LEU A 211      33.100 -38.474  27.362  1.00  0.00      0    H  
ATOM   3356 HD13 LEU A 211      34.205 -39.454  28.060  1.00  0.00      0    H  
ATOM   3357 HD21 LEU A 211      30.178 -40.372  28.147  1.00  0.00      0    H  
ATOM   3358 HD22 LEU A 211      30.716 -39.003  27.436  1.00  0.00      0    H  
ATOM   3359 HD23 LEU A 211      30.966 -40.449  26.718  1.00  0.00      0    H  
ATOM   3360  N   ASP A 212      32.807 -44.430  30.104  1.00  0.82      0    N  
ATOM   3361  CA  ASP A 212      33.193 -45.812  29.907  1.00  0.82      0    C  
ATOM   3362  C   ASP A 212      32.056 -46.815  30.126  1.00  0.82      0    C  
ATOM   3363  O   ASP A 212      31.886 -47.753  29.352  1.00  0.82      0    O  
ATOM   3364  CB  ASP A 212      34.423 -46.139  30.784  1.00  0.82      0    C  
ATOM   3365  CG  ASP A 212      35.684 -45.462  30.249  1.00  0.82      0    C  
ATOM   3366  OD1 ASP A 212      35.590 -44.434  29.519  1.00  0.82      0    O  
ATOM   3367  OD2 ASP A 212      36.770 -46.039  30.493  1.00  0.82      0    O  
ATOM   3368  H   ASP A 212      33.248 -43.811  30.839  1.00  0.00      0    H  
ATOM   3369  HA  ASP A 212      33.484 -45.912  28.936  1.00  0.00      0    H  
ATOM   3370  HB2 ASP A 212      34.244 -45.805  31.693  1.00  0.00      0    H  
ATOM   3371  HB3 ASP A 212      34.555 -47.114  30.770  1.00  0.00      0    H  
ATOM   3372  N   THR A 213      31.181 -46.612  31.135  1.00  0.76      0    N  
ATOM   3373  CA  THR A 213      30.016 -47.478  31.362  1.00  0.76      0    C  
ATOM   3374  C   THR A 213      28.905 -47.251  30.358  1.00  0.76      0    C  
ATOM   3375  O   THR A 213      28.002 -48.071  30.217  1.00  0.76      0    O  
ATOM   3376  CB  THR A 213      29.383 -47.329  32.743  1.00  0.76      0    C  
ATOM   3377  OG1 THR A 213      29.111 -45.968  33.040  1.00  0.76      0    O  
ATOM   3378  CG2 THR A 213      30.368 -47.829  33.804  1.00  0.76      0    C  
ATOM   3379  H   THR A 213      31.407 -45.791  31.733  1.00  0.00      0    H  
ATOM   3380  HA  THR A 213      30.325 -48.442  31.290  1.00  0.00      0    H  
ATOM   3381  HB  THR A 213      28.492 -47.845  32.757  1.00  0.00      0    H  
ATOM   3382 HG21 THR A 213      30.382 -47.192  34.575  1.00  0.00      0    H  
ATOM   3383 HG22 THR A 213      30.084 -48.733  34.125  1.00  0.00      0    H  
ATOM   3384 HG23 THR A 213      31.285 -47.890  33.408  1.00  0.00      0    H  
ATOM   3385  HG1 THR A 213      28.364 -45.619  32.460  1.00  0.00      0    H  
ATOM   3386  N   LEU A 214      28.960 -46.137  29.610  1.00  0.82      0    N  
ATOM   3387  CA  LEU A 214      28.008 -45.818  28.572  1.00  0.82      0    C  
ATOM   3388  C   LEU A 214      28.510 -46.221  27.197  1.00  0.82      0    C  
ATOM   3389  O   LEU A 214      27.825 -46.015  26.201  1.00  0.82      0    O  
ATOM   3390  CB  LEU A 214      27.743 -44.296  28.544  1.00  0.82      0    C  
ATOM   3391  CG  LEU A 214      27.122 -43.718  29.829  1.00  0.82      0    C  
ATOM   3392  CD1 LEU A 214      26.907 -42.214  29.626  1.00  0.82      0    C  
ATOM   3393  CD2 LEU A 214      25.796 -44.399  30.209  1.00  0.82      0    C  
ATOM   3394  H   LEU A 214      29.773 -45.513  29.857  1.00  0.00      0    H  
ATOM   3395  HA  LEU A 214      27.147 -46.319  28.754  1.00  0.00      0    H  
ATOM   3396  HB2 LEU A 214      28.611 -43.842  28.404  1.00  0.00      0    H  
ATOM   3397  HB3 LEU A 214      27.116 -44.113  27.802  1.00  0.00      0    H  
ATOM   3398  HG  LEU A 214      27.745 -43.863  30.582  1.00  0.00      0    H  
ATOM   3399 HD11 LEU A 214      26.292 -42.071  28.852  1.00  0.00      0    H  
ATOM   3400 HD12 LEU A 214      26.504 -41.825  30.453  1.00  0.00      0    H  
ATOM   3401 HD13 LEU A 214      27.786 -41.778  29.442  1.00  0.00      0    H  
ATOM   3402 HD21 LEU A 214      25.960 -45.372  30.357  1.00  0.00      0    H  
ATOM   3403 HD22 LEU A 214      25.444 -43.984  31.045  1.00  0.00      0    H  
ATOM   3404 HD23 LEU A 214      25.141 -44.274  29.467  1.00  0.00      0    H  
ATOM   3405  N   GLN A 215      29.702 -46.841  27.080  1.00  0.49      0    N  
ATOM   3406  CA  GLN A 215      30.289 -47.221  25.801  1.00  0.49      0    C  
ATOM   3407  C   GLN A 215      29.465 -48.207  24.985  1.00  0.49      0    C  
ATOM   3408  O   GLN A 215      29.345 -48.075  23.770  1.00  0.49      0    O  
ATOM   3409  CB  GLN A 215      31.724 -47.758  26.018  1.00  0.49      0    C  
ATOM   3410  CG  GLN A 215      32.493 -48.087  24.715  1.00  0.49      0    C  
ATOM   3411  CD  GLN A 215      33.952 -48.427  25.010  1.00  0.49      0    C  
ATOM   3412  H   GLN A 215      30.168 -47.024  28.001  1.00  0.00      0    H  
ATOM   3413  HA  GLN A 215      30.393 -46.370  25.243  1.00  0.00      0    H  
ATOM   3414  HB2 GLN A 215      32.251 -47.070  26.516  1.00  0.00      0    H  
ATOM   3415  HB3 GLN A 215      31.673 -48.597  26.560  1.00  0.00      0    H  
ATOM   3416  HG2 GLN A 215      32.062 -48.868  24.289  1.00  0.00      0    H  
ATOM   3417  HG3 GLN A 215      32.461 -47.293  24.126  1.00  0.00      0    H  
ATOM   3418  OE1 GLN A 215      34.314 -49.031  26.017  1.00  0.00      0    O  
ATOM   3419  NE2 GLN A 215      34.864 -48.017  24.099  1.00  0.00      0    N  
ATOM   3420 HE21 GLN A 215      35.840 -48.197  24.241  1.00  0.00      0    H  
ATOM   3421 HE22 GLN A 215      34.528 -47.527  23.276  1.00  0.00      0    H  
ATOM   3422  N   ASP A 216      28.836 -49.184  25.657  1.00  0.61      0    N  
ATOM   3423  CA  ASP A 216      27.961 -50.165  25.049  1.00  0.61      0    C  
ATOM   3424  C   ASP A 216      26.605 -49.591  24.625  1.00  0.61      0    C  
ATOM   3425  O   ASP A 216      25.891 -50.174  23.810  1.00  0.61      0    O  
ATOM   3426  CB  ASP A 216      27.708 -51.292  26.083  1.00  0.61      0    C  
ATOM   3427  CG  ASP A 216      28.977 -52.056  26.428  1.00  0.61      0    C  
ATOM   3428  OD1 ASP A 216      29.985 -51.935  25.687  1.00  0.61      0    O  
ATOM   3429  OD2 ASP A 216      28.936 -52.778  27.456  1.00  0.61      0    O  
ATOM   3430  H   ASP A 216      29.044 -49.169  26.695  1.00  0.00      0    H  
ATOM   3431  HA  ASP A 216      28.414 -50.494  24.201  1.00  0.00      0    H  
ATOM   3432  HB2 ASP A 216      27.352 -50.870  26.904  1.00  0.00      0    H  
ATOM   3433  HB3 ASP A 216      27.051 -51.918  25.689  1.00  0.00      0    H  
ATOM   3434  N   GLY A 217      26.213 -48.419  25.174  1.00  0.79      0    N  
ATOM   3435  CA  GLY A 217      24.888 -47.838  24.967  1.00  0.79      0    C  
ATOM   3436  C   GLY A 217      24.884 -46.570  24.157  1.00  0.79      0    C  
ATOM   3437  O   GLY A 217      23.835 -46.129  23.693  1.00  0.79      0    O  
ATOM   3438  H   GLY A 217      26.951 -47.967  25.763  1.00  0.00      0    H  
ATOM   3439  HA2 GLY A 217      24.292 -48.535  24.513  1.00  0.00      0    H  
ATOM   3440  HA3 GLY A 217      24.462 -47.661  25.880  1.00  0.00      0    H  
ATOM   3441  N   TRP A 218      26.041 -45.915  23.982  1.00  0.76      0    N  
ATOM   3442  CA  TRP A 218      26.172 -44.655  23.274  1.00  0.76      0    C  
ATOM   3443  C   TRP A 218      27.102 -44.852  22.085  1.00  0.76      0    C  
ATOM   3444  O   TRP A 218      28.055 -45.622  22.193  1.00  0.76      0    O  
ATOM   3445  CB  TRP A 218      26.788 -43.536  24.160  1.00  0.76      0    C  
ATOM   3446  CG  TRP A 218      25.886 -42.928  25.219  1.00  0.76      0    C  
ATOM   3447  CD1 TRP A 218      24.997 -43.526  26.071  1.00  0.76      0    C  
ATOM   3448  CD2 TRP A 218      25.885 -41.526  25.554  1.00  0.76      0    C  
ATOM   3449  NE1 TRP A 218      24.426 -42.585  26.897  1.00  0.76      0    N  
ATOM   3450  CE2 TRP A 218      24.964 -41.358  26.607  1.00  0.76      0    C  
ATOM   3451  CE3 TRP A 218      26.608 -40.443  25.054  1.00  0.76      0    C  
ATOM   3452  CZ2 TRP A 218      24.761 -40.115  27.186  1.00  0.76      0    C  
ATOM   3453  CZ3 TRP A 218      26.364 -39.176  25.607  1.00  0.76      0    C  
ATOM   3454  CH2 TRP A 218      25.449 -39.013  26.658  1.00  0.76      0    C  
ATOM   3455  H   TRP A 218      26.867 -46.413  24.417  1.00  0.00      0    H  
ATOM   3456  HA  TRP A 218      25.273 -44.406  22.915  1.00  0.00      0    H  
ATOM   3457  HB2 TRP A 218      27.585 -43.913  24.636  1.00  0.00      0    H  
ATOM   3458  HB3 TRP A 218      27.084 -42.787  23.564  1.00  0.00      0    H  
ATOM   3459  HD1 TRP A 218      24.791 -44.502  26.092  1.00  0.00      0    H  
ATOM   3460  HE1 TRP A 218      23.734 -42.765  27.593  1.00  0.00      0    H  
ATOM   3461  HE3 TRP A 218      27.277 -40.548  24.332  1.00  0.00      0    H  
ATOM   3462  HZ2 TRP A 218      24.135 -40.003  27.966  1.00  0.00      0    H  
ATOM   3463  HZ3 TRP A 218      26.850 -38.394  25.242  1.00  0.00      0    H  
ATOM   3464  HH2 TRP A 218      25.285 -38.112  27.034  1.00  0.00      0    H  
ATOM   3465  N   PRO A 219      26.918 -44.217  20.925  1.00  0.78      0    N  
ATOM   3466  CA  PRO A 219      27.849 -44.320  19.808  1.00  0.78      0    C  
ATOM   3467  C   PRO A 219      29.272 -43.923  20.165  1.00  0.78      0    C  
ATOM   3468  O   PRO A 219      29.481 -42.849  20.730  1.00  0.78      0    O  
ATOM   3469  CB  PRO A 219      27.263 -43.407  18.713  1.00  0.78      0    C  
ATOM   3470  CG  PRO A 219      25.812 -43.169  19.145  1.00  0.78      0    C  
ATOM   3471  CD  PRO A 219      25.898 -43.205  20.666  1.00  0.78      0    C  
ATOM   3472  HA  PRO A 219      27.830 -45.260  19.413  1.00  0.00      0    H  
ATOM   3473  HB2 PRO A 219      27.755 -42.540  18.670  1.00  0.00      0    H  
ATOM   3474  HB3 PRO A 219      27.287 -43.855  17.823  1.00  0.00      0    H  
ATOM   3475  HG2 PRO A 219      25.505 -42.285  18.826  1.00  0.00      0    H  
ATOM   3476  HG3 PRO A 219      25.235 -43.895  18.803  1.00  0.00      0    H  
ATOM   3477  HD2 PRO A 219      26.173 -42.314  21.027  1.00  0.00      0    H  
ATOM   3478  HD3 PRO A 219      25.018 -43.468  21.065  1.00  0.00      0    H  
ATOM   3479  N   GLN A 220      30.279 -44.743  19.801  1.00  0.79      0    N  
ATOM   3480  CA  GLN A 220      31.683 -44.493  20.089  1.00  0.79      0    C  
ATOM   3481  C   GLN A 220      32.182 -43.143  19.574  1.00  0.79      0    C  
ATOM   3482  O   GLN A 220      33.001 -42.484  20.206  1.00  0.79      0    O  
ATOM   3483  CB  GLN A 220      32.549 -45.651  19.529  1.00  0.79      0    C  
ATOM   3484  CG  GLN A 220      34.081 -45.514  19.729  1.00  0.79      0    C  
ATOM   3485  CD  GLN A 220      34.476 -45.343  21.196  1.00  0.79      0    C  
ATOM   3486  H   GLN A 220      29.946 -45.597  19.279  1.00  0.00      0    H  
ATOM   3487  HA  GLN A 220      31.801 -44.497  21.099  1.00  0.00      0    H  
ATOM   3488  HB2 GLN A 220      32.262 -46.507  19.971  1.00  0.00      0    H  
ATOM   3489  HB3 GLN A 220      32.379 -45.728  18.540  1.00  0.00      0    H  
ATOM   3490  HG2 GLN A 220      34.515 -46.338  19.374  1.00  0.00      0    H  
ATOM   3491  HG3 GLN A 220      34.390 -44.717  19.218  1.00  0.00      0    H  
ATOM   3492  OE1 GLN A 220      34.253 -46.204  22.049  1.00  0.00      0    O  
ATOM   3493  NE2 GLN A 220      35.117 -44.201  21.529  1.00  0.00      0    N  
ATOM   3494 HE21 GLN A 220      35.388 -44.026  22.475  1.00  0.00      0    H  
ATOM   3495 HE22 GLN A 220      35.312 -43.532  20.787  1.00  0.00      0    H  
ATOM   3496  N   GLN A 221      31.647 -42.659  18.435  1.00  0.78      0    N  
ATOM   3497  CA  GLN A 221      31.917 -41.328  17.917  1.00  0.78      0    C  
ATOM   3498  C   GLN A 221      31.553 -40.194  18.882  1.00  0.78      0    C  
ATOM   3499  O   GLN A 221      32.339 -39.268  19.075  1.00  0.78      0    O  
ATOM   3500  CB  GLN A 221      31.158 -41.122  16.586  1.00  0.78      0    C  
ATOM   3501  CG  GLN A 221      31.662 -42.035  15.442  1.00  0.78      0    C  
ATOM   3502  CD  GLN A 221      30.809 -41.826  14.190  1.00  0.78      0    C  
ATOM   3503  H   GLN A 221      31.010 -43.344  17.954  1.00  0.00      0    H  
ATOM   3504  HA  GLN A 221      32.917 -41.259  17.732  1.00  0.00      0    H  
ATOM   3505  HB2 GLN A 221      30.195 -41.322  16.732  1.00  0.00      0    H  
ATOM   3506  HB3 GLN A 221      31.274 -40.177  16.293  1.00  0.00      0    H  
ATOM   3507  HG2 GLN A 221      32.594 -41.792  15.237  1.00  0.00      0    H  
ATOM   3508  HG3 GLN A 221      31.580 -42.972  15.733  1.00  0.00      0    H  
ATOM   3509  OE1 GLN A 221      29.644 -41.444  14.270  1.00  0.00      0    O  
ATOM   3510  NE2 GLN A 221      31.389 -42.092  12.999  1.00  0.00      0    N  
ATOM   3511 HE21 GLN A 221      30.877 -41.988  12.148  1.00  0.00      0    H  
ATOM   3512 HE22 GLN A 221      32.359 -42.400  13.002  1.00  0.00      0    H  
ATOM   3513  N   VAL A 222      30.381 -40.264  19.556  1.00  0.85      0    N  
ATOM   3514  CA  VAL A 222      29.941 -39.293  20.558  1.00  0.85      0    C  
ATOM   3515  C   VAL A 222      30.867 -39.280  21.763  1.00  0.85      0    C  
ATOM   3516  O   VAL A 222      31.295 -38.230  22.242  1.00  0.85      0    O  
ATOM   3517  CB  VAL A 222      28.498 -39.542  21.004  1.00  0.85      0    C  
ATOM   3518  CG1 VAL A 222      28.059 -38.499  22.056  1.00  0.85      0    C  
ATOM   3519  CG2 VAL A 222      27.572 -39.447  19.776  1.00  0.85      0    C  
ATOM   3520  H   VAL A 222      29.802 -41.103  19.285  1.00  0.00      0    H  
ATOM   3521  HA  VAL A 222      29.964 -38.378  20.135  1.00  0.00      0    H  
ATOM   3522  HB  VAL A 222      28.459 -40.428  21.456  1.00  0.00      0    H  
ATOM   3523 HG11 VAL A 222      27.064 -38.466  22.081  1.00  0.00      0    H  
ATOM   3524 HG12 VAL A 222      28.414 -38.770  22.946  1.00  0.00      0    H  
ATOM   3525 HG13 VAL A 222      28.424 -37.608  21.799  1.00  0.00      0    H  
ATOM   3526 HG21 VAL A 222      26.771 -38.906  20.020  1.00  0.00      0    H  
ATOM   3527 HG22 VAL A 222      28.070 -39.008  19.032  1.00  0.00      0    H  
ATOM   3528 HG23 VAL A 222      27.297 -40.367  19.510  1.00  0.00      0    H  
ATOM   3529  N   LEU A 223      31.260 -40.479  22.235  1.00  0.86      0    N  
ATOM   3530  CA  LEU A 223      32.244 -40.661  23.286  1.00  0.86      0    C  
ATOM   3531  C   LEU A 223      33.612 -40.091  22.938  1.00  0.86      0    C  
ATOM   3532  O   LEU A 223      34.232 -39.393  23.735  1.00  0.86      0    O  
ATOM   3533  CB  LEU A 223      32.400 -42.172  23.582  1.00  0.86      0    C  
ATOM   3534  CG  LEU A 223      31.607 -42.649  24.807  1.00  0.86      0    C  
ATOM   3535  CD1 LEU A 223      30.095 -42.431  24.681  1.00  0.86      0    C  
ATOM   3536  CD2 LEU A 223      31.898 -44.124  25.083  1.00  0.86      0    C  
ATOM   3537  H   LEU A 223      30.775 -41.287  21.759  1.00  0.00      0    H  
ATOM   3538  HA  LEU A 223      31.910 -40.193  24.126  1.00  0.00      0    H  
ATOM   3539  HB2 LEU A 223      32.066 -42.666  22.799  1.00  0.00      0    H  
ATOM   3540  HB3 LEU A 223      33.352 -42.347  23.754  1.00  0.00      0    H  
ATOM   3541  HG  LEU A 223      31.943 -42.156  25.623  1.00  0.00      0    H  
ATOM   3542 HD11 LEU A 223      29.755 -42.934  23.888  1.00  0.00      0    H  
ATOM   3543 HD12 LEU A 223      29.645 -42.762  25.508  1.00  0.00      0    H  
ATOM   3544 HD13 LEU A 223      29.912 -41.456  24.565  1.00  0.00      0    H  
ATOM   3545 HD21 LEU A 223      32.875 -44.242  25.259  1.00  0.00      0    H  
ATOM   3546 HD22 LEU A 223      31.376 -44.421  25.882  1.00  0.00      0    H  
ATOM   3547 HD23 LEU A 223      31.632 -44.668  24.288  1.00  0.00      0    H  
ATOM   3548  N   THR A 224      34.104 -40.352  21.713  1.00  0.85      0    N  
ATOM   3549  CA  THR A 224      35.353 -39.806  21.187  1.00  0.85      0    C  
ATOM   3550  C   THR A 224      35.330 -38.290  21.107  1.00  0.85      0    C  
ATOM   3551  O   THR A 224      36.267 -37.626  21.545  1.00  0.85      0    O  
ATOM   3552  CB  THR A 224      35.704 -40.395  19.823  1.00  0.85      0    C  
ATOM   3553  OG1 THR A 224      35.949 -41.790  19.949  1.00  0.85      0    O  
ATOM   3554  CG2 THR A 224      36.991 -39.799  19.237  1.00  0.85      0    C  
ATOM   3555  H   THR A 224      33.490 -41.004  21.152  1.00  0.00      0    H  
ATOM   3556  HA  THR A 224      36.106 -40.082  21.806  1.00  0.00      0    H  
ATOM   3557  HB  THR A 224      34.910 -40.265  19.191  1.00  0.00      0    H  
ATOM   3558 HG21 THR A 224      37.560 -39.440  19.978  1.00  0.00      0    H  
ATOM   3559 HG22 THR A 224      37.494 -40.510  18.745  1.00  0.00      0    H  
ATOM   3560 HG23 THR A 224      36.758 -39.058  18.606  1.00  0.00      0    H  
ATOM   3561  HG1 THR A 224      35.082 -42.298  20.018  1.00  0.00      0    H  
ATOM   3562  N   MET A 225      34.232 -37.680  20.614  1.00  0.82      0    N  
ATOM   3563  CA  MET A 225      34.071 -36.232  20.609  1.00  0.82      0    C  
ATOM   3564  C   MET A 225      34.052 -35.601  21.994  1.00  0.82      0    C  
ATOM   3565  O   MET A 225      34.730 -34.599  22.220  1.00  0.82      0    O  
ATOM   3566  CB  MET A 225      32.817 -35.797  19.814  1.00  0.82      0    C  
ATOM   3567  CG  MET A 225      33.033 -35.904  18.291  1.00  0.82      0    C  
ATOM   3568  SD  MET A 225      31.634 -35.336  17.282  1.00  0.82      0    S  
ATOM   3569  CE  MET A 225      30.729 -36.895  17.438  1.00  0.82      0    C  
ATOM   3570  H   MET A 225      33.516 -38.341  20.240  1.00  0.00      0    H  
ATOM   3571  HA  MET A 225      34.855 -35.831  20.095  1.00  0.00      0    H  
ATOM   3572  HB2 MET A 225      32.054 -36.386  20.065  1.00  0.00      0    H  
ATOM   3573  HB3 MET A 225      32.606 -34.849  20.035  1.00  0.00      0    H  
ATOM   3574  HG2 MET A 225      33.889 -35.377  18.056  1.00  0.00      0    H  
ATOM   3575  HG3 MET A 225      33.265 -36.886  18.073  1.00  0.00      0    H  
ATOM   3576  HE1 MET A 225      29.920 -36.863  16.855  1.00  0.00      0    H  
ATOM   3577  HE2 MET A 225      31.321 -37.646  17.154  1.00  0.00      0    H  
ATOM   3578  HE3 MET A 225      30.456 -37.020  18.390  1.00  0.00      0    H  
ATOM   3579  N   GLN A 226      33.330 -36.181  22.979  1.00  0.82      0    N  
ATOM   3580  CA  GLN A 226      33.387 -35.701  24.354  1.00  0.82      0    C  
ATOM   3581  C   GLN A 226      34.758 -35.851  24.999  1.00  0.82      0    C  
ATOM   3582  O   GLN A 226      35.242 -34.921  25.638  1.00  0.82      0    O  
ATOM   3583  CB  GLN A 226      32.291 -36.315  25.258  1.00  0.82      0    C  
ATOM   3584  CG  GLN A 226      30.879 -35.859  24.830  1.00  0.82      0    C  
ATOM   3585  CD  GLN A 226      29.800 -36.148  25.876  1.00  0.82      0    C  
ATOM   3586  H   GLN A 226      32.748 -36.979  22.666  1.00  0.00      0    H  
ATOM   3587  HA  GLN A 226      33.157 -34.710  24.347  1.00  0.00      0    H  
ATOM   3588  HB2 GLN A 226      32.330 -37.299  25.183  1.00  0.00      0    H  
ATOM   3589  HB3 GLN A 226      32.440 -36.016  26.188  1.00  0.00      0    H  
ATOM   3590  HG2 GLN A 226      30.905 -34.874  24.664  1.00  0.00      0    H  
ATOM   3591  HG3 GLN A 226      30.639 -36.335  23.984  1.00  0.00      0    H  
ATOM   3592  OE1 GLN A 226      30.027 -36.543  27.021  1.00  0.00      0    O  
ATOM   3593  NE2 GLN A 226      28.541 -35.878  25.471  1.00  0.00      0    N  
ATOM   3594 HE21 GLN A 226      27.764 -36.057  26.106  1.00  0.00      0    H  
ATOM   3595 HE22 GLN A 226      28.396 -35.504  24.548  1.00  0.00      0    H  
ATOM   3596  N   ARG A 227      35.460 -36.989  24.799  1.00  0.80      0    N  
ATOM   3597  CA  ARG A 227      36.826 -37.168  25.279  1.00  0.80      0    C  
ATOM   3598  C   ARG A 227      37.803 -36.149  24.686  1.00  0.80      0    C  
ATOM   3599  O   ARG A 227      38.589 -35.534  25.406  1.00  0.80      0    O  
ATOM   3600  CB  ARG A 227      37.336 -38.610  24.989  1.00  0.80      0    C  
ATOM   3601  CG  ARG A 227      36.669 -39.700  25.865  1.00  0.80      0    C  
ATOM   3602  CD  ARG A 227      37.069 -41.137  25.503  1.00  0.80      0    C  
ATOM   3603  NE  ARG A 227      36.340 -42.084  26.437  1.00  0.80      0    N  
ATOM   3604  CZ  ARG A 227      35.733 -43.223  26.073  1.00  0.80      0    C  
ATOM   3605  NH1 ARG A 227      35.638 -43.575  24.793  1.00  0.80      0    N  
ATOM   3606  NH2 ARG A 227      35.199 -44.034  26.982  1.00  0.80      0    N  
ATOM   3607  H   ARG A 227      34.934 -37.719  24.273  1.00  0.00      0    H  
ATOM   3608  HA  ARG A 227      36.833 -37.066  26.288  1.00  0.00      0    H  
ATOM   3609  HB2 ARG A 227      37.140 -38.820  24.042  1.00  0.00      0    H  
ATOM   3610  HB3 ARG A 227      38.309 -38.633  25.166  1.00  0.00      0    H  
ATOM   3611  HG2 ARG A 227      36.918 -39.540  26.825  1.00  0.00      0    H  
ATOM   3612  HG3 ARG A 227      35.672 -39.623  25.772  1.00  0.00      0    H  
ATOM   3613  HD2 ARG A 227      36.782 -41.324  24.591  1.00  0.00      0    H  
ATOM   3614  HD3 ARG A 227      38.027 -41.242  25.646  1.00  0.00      0    H  
ATOM   3615  HE  ARG A 227      36.319 -41.821  27.408  1.00  0.00      0    H  
ATOM   3616 HH11 ARG A 227      36.040 -42.998  24.084  1.00  0.00      0    H  
ATOM   3617 HH12 ARG A 227      35.164 -44.420  24.542  1.00  0.00      0    H  
ATOM   3618 HH21 ARG A 227      35.276 -43.786  27.954  1.00  0.00      0    H  
ATOM   3619 HH22 ARG A 227      34.736 -44.866  26.708  1.00  0.00      0    H  
ATOM   3620  N   ASN A 228      37.726 -35.897  23.364  1.00  0.85      0    N  
ATOM   3621  CA  ASN A 228      38.508 -34.879  22.677  1.00  0.85      0    C  
ATOM   3622  C   ASN A 228      38.190 -33.447  23.111  1.00  0.85      0    C  
ATOM   3623  O   ASN A 228      39.072 -32.586  23.175  1.00  0.85      0    O  
ATOM   3624  CB  ASN A 228      38.313 -34.973  21.141  1.00  0.85      0    C  
ATOM   3625  CG  ASN A 228      38.930 -36.262  20.608  1.00  0.85      0    C  
ATOM   3626  H   ASN A 228      37.034 -36.518  22.866  1.00  0.00      0    H  
ATOM   3627  HA  ASN A 228      39.486 -35.044  22.909  1.00  0.00      0    H  
ATOM   3628  HB2 ASN A 228      37.348 -34.980  20.954  1.00  0.00      0    H  
ATOM   3629  HB3 ASN A 228      38.768 -34.206  20.727  1.00  0.00      0    H  
ATOM   3630  OD1 ASN A 228      39.712 -36.948  21.263  1.00  0.00      0    O  
ATOM   3631  ND2 ASN A 228      38.595 -36.600  19.342  1.00  0.00      0    N  
ATOM   3632 HD22 ASN A 228      37.983 -36.007  18.826  1.00  0.00      0    H  
ATOM   3633 HD21 ASN A 228      38.962 -37.432  18.943  1.00  0.00      0    H  
ATOM   3634  N   TRP A 229      36.909 -33.119  23.369  1.00  0.82      0    N  
ATOM   3635  CA  TRP A 229      36.493 -31.830  23.903  1.00  0.82      0    C  
ATOM   3636  C   TRP A 229      36.957 -31.579  25.327  1.00  0.82      0    C  
ATOM   3637  O   TRP A 229      37.527 -30.533  25.630  1.00  0.82      0    O  
ATOM   3638  CB  TRP A 229      34.956 -31.691  23.815  1.00  0.82      0    C  
ATOM   3639  CG  TRP A 229      34.442 -30.279  24.054  1.00  0.82      0    C  
ATOM   3640  CD1 TRP A 229      33.941 -29.718  25.199  1.00  0.82      0    C  
ATOM   3641  CD2 TRP A 229      34.474 -29.227  23.071  1.00  0.82      0    C  
ATOM   3642  NE1 TRP A 229      33.684 -28.379  25.000  1.00  0.82      0    N  
ATOM   3643  CE2 TRP A 229      34.004 -28.061  23.706  1.00  0.82      0    C  
ATOM   3644  CE3 TRP A 229      34.863 -29.211  21.731  1.00  0.82      0    C  
ATOM   3645  CZ2 TRP A 229      33.916 -26.861  23.021  1.00  0.82      0    C  
ATOM   3646  CZ3 TRP A 229      34.749 -27.998  21.030  1.00  0.82      0    C  
ATOM   3647  CH2 TRP A 229      34.281 -26.838  21.667  1.00  0.82      0    C  
ATOM   3648  H   TRP A 229      36.230 -33.891  23.145  1.00  0.00      0    H  
ATOM   3649  HA  TRP A 229      36.905 -31.108  23.316  1.00  0.00      0    H  
ATOM   3650  HB2 TRP A 229      34.662 -31.956  22.906  1.00  0.00      0    H  
ATOM   3651  HB3 TRP A 229      34.541 -32.270  24.504  1.00  0.00      0    H  
ATOM   3652  HD1 TRP A 229      33.784 -30.206  26.055  1.00  0.00      0    H  
ATOM   3653  HE1 TRP A 229      33.326 -27.748  25.682  1.00  0.00      0    H  
ATOM   3654  HE3 TRP A 229      35.210 -30.016  21.276  1.00  0.00      0    H  
ATOM   3655  HZ2 TRP A 229      33.598 -26.024  23.480  1.00  0.00      0    H  
ATOM   3656  HZ3 TRP A 229      35.005 -27.974  20.073  1.00  0.00      0    H  
ATOM   3657  HH2 TRP A 229      34.207 -25.992  21.157  1.00  0.00      0    H  
ATOM   3658  N   ILE A 230      36.780 -32.571  26.226  1.00  0.85      0    N  
ATOM   3659  CA  ILE A 230      37.241 -32.498  27.605  1.00  0.85      0    C  
ATOM   3660  C   ILE A 230      38.757 -32.378  27.658  1.00  0.85      0    C  
ATOM   3661  O   ILE A 230      39.301 -31.531  28.367  1.00  0.85      0    O  
ATOM   3662  CB  ILE A 230      36.716 -33.669  28.437  1.00  0.85      0    C  
ATOM   3663  CG1 ILE A 230      35.176 -33.562  28.579  1.00  0.85      0    C  
ATOM   3664  CG2 ILE A 230      37.383 -33.703  29.830  1.00  0.85      0    C  
ATOM   3665  CD1 ILE A 230      34.524 -34.845  29.110  1.00  0.85      0    C  
ATOM   3666  H   ILE A 230      36.276 -33.403  25.832  1.00  0.00      0    H  
ATOM   3667  HA  ILE A 230      36.872 -31.644  27.982  1.00  0.00      0    H  
ATOM   3668  HB  ILE A 230      36.911 -34.512  27.955  1.00  0.00      0    H  
ATOM   3669 HG12 ILE A 230      34.971 -32.817  29.201  1.00  0.00      0    H  
ATOM   3670 HG13 ILE A 230      34.797 -33.362  27.683  1.00  0.00      0    H  
ATOM   3671 HG21 ILE A 230      37.043 -34.492  30.331  1.00  0.00      0    H  
ATOM   3672 HG22 ILE A 230      38.369 -33.772  29.714  1.00  0.00      0    H  
ATOM   3673 HG23 ILE A 230      37.155 -32.866  30.317  1.00  0.00      0    H  
ATOM   3674 HD11 ILE A 230      34.900 -35.048  30.009  1.00  0.00      0    H  
ATOM   3675 HD12 ILE A 230      33.541 -34.702  29.174  1.00  0.00      0    H  
ATOM   3676 HD13 ILE A 230      34.722 -35.590  28.480  1.00  0.00      0    H  
ATOM   3677  N   GLY A 231      39.462 -33.177  26.822  1.00  0.88      0    N  
ATOM   3678  CA  GLY A 231      40.889 -33.059  26.539  1.00  0.88      0    C  
ATOM   3679  C   GLY A 231      41.791 -33.020  27.735  1.00  0.88      0    C  
ATOM   3680  O   GLY A 231      42.540 -32.066  27.929  1.00  0.88      0    O  
ATOM   3681  H   GLY A 231      38.856 -33.926  26.375  1.00  0.00      0    H  
ATOM   3682  HA2 GLY A 231      41.165 -33.840  25.927  1.00  0.00      0    H  
ATOM   3683  HA3 GLY A 231      41.039 -32.214  25.969  1.00  0.00      0    H  
ATOM   3684  N   ARG A 232      41.712 -34.062  28.578  1.00  0.75      0    N  
ATOM   3685  CA  ARG A 232      42.577 -34.254  29.727  1.00  0.75      0    C  
ATOM   3686  C   ARG A 232      44.045 -34.371  29.351  1.00  0.75      0    C  
ATOM   3687  O   ARG A 232      44.422 -35.202  28.528  1.00  0.75      0    O  
ATOM   3688  CB  ARG A 232      42.164 -35.557  30.452  1.00  0.75      0    C  
ATOM   3689  CG  ARG A 232      42.856 -35.824  31.805  1.00  0.75      0    C  
ATOM   3690  CD  ARG A 232      42.453 -37.186  32.382  1.00  0.75      0    C  
ATOM   3691  NE  ARG A 232      42.829 -37.248  33.826  1.00  0.75      0    N  
ATOM   3692  CZ  ARG A 232      43.988 -37.720  34.301  1.00  0.75      0    C  
ATOM   3693  NH1 ARG A 232      45.039 -37.935  33.518  1.00  0.75      0    N  
ATOM   3694  NH2 ARG A 232      44.071 -37.984  35.603  1.00  0.75      0    N  
ATOM   3695  H   ARG A 232      40.945 -34.743  28.321  1.00  0.00      0    H  
ATOM   3696  HA  ARG A 232      42.468 -33.461  30.354  1.00  0.00      0    H  
ATOM   3697  HB2 ARG A 232      41.179 -35.520  30.617  1.00  0.00      0    H  
ATOM   3698  HB3 ARG A 232      42.372 -36.326  29.849  1.00  0.00      0    H  
ATOM   3699  HG2 ARG A 232      43.840 -35.821  31.674  1.00  0.00      0    H  
ATOM   3700  HG3 ARG A 232      42.586 -35.121  32.452  1.00  0.00      0    H  
ATOM   3701  HD2 ARG A 232      41.479 -37.282  32.303  1.00  0.00      0    H  
ATOM   3702  HD3 ARG A 232      42.941 -37.886  31.896  1.00  0.00      0    H  
ATOM   3703  HE  ARG A 232      42.151 -36.906  34.488  1.00  0.00      0    H  
ATOM   3704 HH11 ARG A 232      44.976 -37.721  32.541  1.00  0.00      0    H  
ATOM   3705 HH12 ARG A 232      45.883 -38.304  33.898  1.00  0.00      0    H  
ATOM   3706 HH21 ARG A 232      43.299 -37.816  36.210  1.00  0.00      0    H  
ATOM   3707 HH22 ARG A 232      44.926 -38.357  35.979  1.00  0.00      0    H  
ATOM   3708  N   SER A 233      44.918 -33.559  29.968  1.00  0.73      0    N  
ATOM   3709  CA  SER A 233      46.339 -33.586  29.684  1.00  0.73      0    C  
ATOM   3710  C   SER A 233      47.147 -33.820  30.939  1.00  0.73      0    C  
ATOM   3711  O   SER A 233      46.768 -33.463  32.057  1.00  0.73      0    O  
ATOM   3712  CB  SER A 233      46.847 -32.323  28.927  1.00  0.73      0    C  
ATOM   3713  OG  SER A 233      46.806 -31.132  29.717  1.00  0.73      0    O  
ATOM   3714  H   SER A 233      44.479 -32.916  30.662  1.00  0.00      0    H  
ATOM   3715  HA  SER A 233      46.518 -34.352  29.050  1.00  0.00      0    H  
ATOM   3716  HB2 SER A 233      47.791 -32.490  28.640  1.00  0.00      0    H  
ATOM   3717  HB3 SER A 233      46.273 -32.194  28.117  1.00  0.00      0    H  
ATOM   3718  HG  SER A 233      46.012 -31.166  30.319  1.00  0.00      0    H  
ATOM   3719  N   THR A 234      48.310 -34.471  30.767  1.00  0.62      0    N  
ATOM   3720  CA  THR A 234      49.289 -34.654  31.823  1.00  0.62      0    C  
ATOM   3721  C   THR A 234      50.175 -33.424  31.878  1.00  0.62      0    C  
ATOM   3722  O   THR A 234      51.063 -33.231  31.051  1.00  0.62      0    O  
ATOM   3723  CB  THR A 234      50.160 -35.888  31.624  1.00  0.62      0    C  
ATOM   3724  OG1 THR A 234      49.370 -37.069  31.646  1.00  0.62      0    O  
ATOM   3725  CG2 THR A 234      51.137 -36.026  32.786  1.00  0.62      0    C  
ATOM   3726  H   THR A 234      48.443 -34.836  29.791  1.00  0.00      0    H  
ATOM   3727  HA  THR A 234      48.809 -34.739  32.695  1.00  0.00      0    H  
ATOM   3728  HB  THR A 234      50.619 -35.828  30.707  1.00  0.00      0    H  
ATOM   3729 HG21 THR A 234      51.490 -35.123  33.040  1.00  0.00      0    H  
ATOM   3730 HG22 THR A 234      50.670 -36.431  33.575  1.00  0.00      0    H  
ATOM   3731 HG23 THR A 234      51.902 -36.615  32.517  1.00  0.00      0    H  
ATOM   3732  HG1 THR A 234      49.916 -37.856  31.957  1.00  0.00      0    H  
ATOM   3733  N   GLY A 235      49.929 -32.530  32.858  1.00  0.81      0    N  
ATOM   3734  CA  GLY A 235      50.674 -31.291  33.029  1.00  0.81      0    C  
ATOM   3735  C   GLY A 235      51.390 -31.255  34.342  1.00  0.81      0    C  
ATOM   3736  O   GLY A 235      51.353 -32.198  35.129  1.00  0.81      0    O  
ATOM   3737  H   GLY A 235      49.141 -32.817  33.492  1.00  0.00      0    H  
ATOM   3738  HA2 GLY A 235      51.340 -31.199  32.271  1.00  0.00      0    H  
ATOM   3739  HA3 GLY A 235      50.033 -30.509  32.965  1.00  0.00      0    H  
ATOM   3740  N   MET A 236      52.080 -30.142  34.626  1.00  0.79      0    N  
ATOM   3741  CA  MET A 236      52.934 -30.075  35.785  1.00  0.79      0    C  
ATOM   3742  C   MET A 236      53.218 -28.653  36.194  1.00  0.79      0    C  
ATOM   3743  O   MET A 236      53.164 -27.738  35.372  1.00  0.79      0    O  
ATOM   3744  CB  MET A 236      54.271 -30.754  35.419  1.00  0.79      0    C  
ATOM   3745  CG  MET A 236      55.247 -30.943  36.587  1.00  0.79      0    C  
ATOM   3746  SD  MET A 236      56.272 -32.412  36.468  1.00  0.79      0    S  
ATOM   3747  CE  MET A 236      57.226 -31.928  35.011  1.00  0.79      0    C  
ATOM   3748  H   MET A 236      51.941 -29.367  33.954  1.00  0.00      0    H  
ATOM   3749  HA  MET A 236      52.461 -30.535  36.555  1.00  0.00      0    H  
ATOM   3750  HB2 MET A 236      54.075 -31.662  35.022  1.00  0.00      0    H  
ATOM   3751  HB3 MET A 236      54.731 -30.200  34.710  1.00  0.00      0    H  
ATOM   3752  HG2 MET A 236      55.827 -30.090  36.653  1.00  0.00      0    H  
ATOM   3753  HG3 MET A 236      54.696 -30.945  37.462  1.00  0.00      0    H  
ATOM   3754  HE1 MET A 236      57.514 -30.977  35.109  1.00  0.00      0    H  
ATOM   3755  HE2 MET A 236      58.028 -32.518  34.934  1.00  0.00      0    H  
ATOM   3756  HE3 MET A 236      56.655 -32.026  34.198  1.00  0.00      0    H  
ATOM   3757  N   GLU A 237      53.569 -28.451  37.477  1.00  0.80      0    N  
ATOM   3758  CA  GLU A 237      54.147 -27.219  37.965  1.00  0.80      0    C  
ATOM   3759  C   GLU A 237      55.557 -27.454  38.473  1.00  0.80      0    C  
ATOM   3760  O   GLU A 237      55.778 -28.250  39.384  1.00  0.80      0    O  
ATOM   3761  CB  GLU A 237      53.298 -26.608  39.088  1.00  0.80      0    C  
ATOM   3762  CG  GLU A 237      52.112 -25.805  38.511  1.00  0.80      0    C  
ATOM   3763  CD  GLU A 237      51.340 -24.998  39.549  1.00  0.80      0    C  
ATOM   3764  OE1 GLU A 237      51.760 -24.942  40.726  1.00  0.80      0    O  
ATOM   3765  OE2 GLU A 237      50.283 -24.436  39.133  1.00  0.80      0    O  
ATOM   3766  H   GLU A 237      53.380 -29.283  38.093  1.00  0.00      0    H  
ATOM   3767  HA  GLU A 237      54.167 -26.533  37.226  1.00  0.00      0    H  
ATOM   3768  HB2 GLU A 237      52.927 -27.332  39.614  1.00  0.00      0    H  
ATOM   3769  HB3 GLU A 237      53.852 -25.988  39.584  1.00  0.00      0    H  
ATOM   3770  HG2 GLU A 237      52.473 -25.172  37.847  1.00  0.00      0    H  
ATOM   3771  HG3 GLU A 237      51.484 -26.446  38.103  1.00  0.00      0    H  
ATOM   3772  N   ILE A 238      56.551 -26.772  37.863  1.00  0.85      0    N  
ATOM   3773  CA  ILE A 238      57.974 -27.074  38.004  1.00  0.85      0    C  
ATOM   3774  C   ILE A 238      58.711 -25.936  38.662  1.00  0.85      0    C  
ATOM   3775  O   ILE A 238      58.593 -24.786  38.250  1.00  0.85      0    O  
ATOM   3776  CB  ILE A 238      58.667 -27.362  36.665  1.00  0.85      0    C  
ATOM   3777  CG1 ILE A 238      57.935 -28.483  35.903  1.00  0.85      0    C  
ATOM   3778  CG2 ILE A 238      60.155 -27.746  36.870  1.00  0.85      0    C  
ATOM   3779  CD1 ILE A 238      58.392 -28.646  34.454  1.00  0.85      0    C  
ATOM   3780  H   ILE A 238      56.195 -25.981  37.260  1.00  0.00      0    H  
ATOM   3781  HA  ILE A 238      58.030 -27.862  38.628  1.00  0.00      0    H  
ATOM   3782  HB  ILE A 238      58.623 -26.539  36.108  1.00  0.00      0    H  
ATOM   3783 HG12 ILE A 238      58.085 -29.342  36.385  1.00  0.00      0    H  
ATOM   3784 HG13 ILE A 238      56.960 -28.276  35.906  1.00  0.00      0    H  
ATOM   3785 HG21 ILE A 238      60.577 -27.875  35.979  1.00  0.00      0    H  
ATOM   3786 HG22 ILE A 238      60.609 -27.012  37.362  1.00  0.00      0    H  
ATOM   3787 HG23 ILE A 238      60.198 -28.589  37.395  1.00  0.00      0    H  
ATOM   3788 HD11 ILE A 238      59.365 -28.862  34.444  1.00  0.00      0    H  
ATOM   3789 HD12 ILE A 238      57.874 -29.386  34.033  1.00  0.00      0    H  
ATOM   3790 HD13 ILE A 238      58.227 -27.794  33.965  1.00  0.00      0    H  
ATOM   3791  N   THR A 239      59.517 -26.246  39.696  1.00  0.82      0    N  
ATOM   3792  CA  THR A 239      60.254 -25.259  40.473  1.00  0.82      0    C  
ATOM   3793  C   THR A 239      61.651 -25.042  39.924  1.00  0.82      0    C  
ATOM   3794  O   THR A 239      62.499 -25.931  39.944  1.00  0.82      0    O  
ATOM   3795  CB  THR A 239      60.406 -25.674  41.932  1.00  0.82      0    C  
ATOM   3796  OG1 THR A 239      59.131 -25.937  42.496  1.00  0.82      0    O  
ATOM   3797  CG2 THR A 239      61.024 -24.549  42.771  1.00  0.82      0    C  
ATOM   3798  H   THR A 239      59.564 -27.278  39.891  1.00  0.00      0    H  
ATOM   3799  HA  THR A 239      59.754 -24.381  40.430  1.00  0.00      0    H  
ATOM   3800  HB  THR A 239      60.961 -26.535  41.977  1.00  0.00      0    H  
ATOM   3801 HG21 THR A 239      61.599 -23.974  42.188  1.00  0.00      0    H  
ATOM   3802 HG22 THR A 239      60.296 -23.993  43.173  1.00  0.00      0    H  
ATOM   3803 HG23 THR A 239      61.582 -24.945  43.501  1.00  0.00      0    H  
ATOM   3804  HG1 THR A 239      58.467 -26.180  41.778  1.00  0.00      0    H  
ATOM   3805  N   PHE A 240      61.949 -23.823  39.438  1.00  0.78      0    N  
ATOM   3806  CA  PHE A 240      63.275 -23.446  38.975  1.00  0.78      0    C  
ATOM   3807  C   PHE A 240      63.974 -22.608  40.053  1.00  0.78      0    C  
ATOM   3808  O   PHE A 240      63.618 -21.436  40.206  1.00  0.78      0    O  
ATOM   3809  CB  PHE A 240      63.179 -22.593  37.678  1.00  0.78      0    C  
ATOM   3810  CG  PHE A 240      62.920 -23.456  36.470  1.00  0.78      0    C  
ATOM   3811  CD1 PHE A 240      61.650 -24.008  36.227  1.00  0.78      0    C  
ATOM   3812  CD2 PHE A 240      63.959 -23.720  35.559  1.00  0.78      0    C  
ATOM   3813  CE1 PHE A 240      61.432 -24.827  35.111  1.00  0.78      0    C  
ATOM   3814  CE2 PHE A 240      63.737 -24.519  34.428  1.00  0.78      0    C  
ATOM   3815  CZ  PHE A 240      62.472 -25.076  34.209  1.00  0.78      0    C  
ATOM   3816  H   PHE A 240      61.129 -23.168  39.425  1.00  0.00      0    H  
ATOM   3817  HA  PHE A 240      63.808 -24.287  38.880  1.00  0.00      0    H  
ATOM   3818  HB2 PHE A 240      62.429 -21.979  37.788  1.00  0.00      0    H  
ATOM   3819  HB3 PHE A 240      64.037 -22.144  37.560  1.00  0.00      0    H  
ATOM   3820  HD1 PHE A 240      60.903 -23.817  36.846  1.00  0.00      0    H  
ATOM   3821  HD2 PHE A 240      64.862 -23.333  35.720  1.00  0.00      0    H  
ATOM   3822  HE1 PHE A 240      60.525 -25.233  34.966  1.00  0.00      0    H  
ATOM   3823  HE2 PHE A 240      64.490 -24.688  33.781  1.00  0.00      0    H  
ATOM   3824  HZ  PHE A 240      62.308 -25.650  33.411  1.00  0.00      0    H  
ATOM   3825  N   PRO A 241      64.935 -23.092  40.853  1.00  0.79      0    N  
ATOM   3826  CA  PRO A 241      65.694 -22.264  41.789  1.00  0.79      0    C  
ATOM   3827  C   PRO A 241      66.446 -21.124  41.131  1.00  0.79      0    C  
ATOM   3828  O   PRO A 241      67.265 -21.340  40.240  1.00  0.79      0    O  
ATOM   3829  CB  PRO A 241      66.607 -23.239  42.548  1.00  0.79      0    C  
ATOM   3830  CG  PRO A 241      66.708 -24.471  41.642  1.00  0.79      0    C  
ATOM   3831  CD  PRO A 241      65.392 -24.481  40.859  1.00  0.79      0    C  
ATOM   3832  HA  PRO A 241      65.081 -21.912  42.527  1.00  0.00      0    H  
ATOM   3833  HB2 PRO A 241      67.514 -22.845  42.691  1.00  0.00      0    H  
ATOM   3834  HB3 PRO A 241      66.210 -23.493  43.429  1.00  0.00      0    H  
ATOM   3835  HG2 PRO A 241      67.484 -24.379  41.028  1.00  0.00      0    H  
ATOM   3836  HG3 PRO A 241      66.797 -25.292  42.194  1.00  0.00      0    H  
ATOM   3837  HD2 PRO A 241      65.542 -24.817  39.922  1.00  0.00      0    H  
ATOM   3838  HD3 PRO A 241      64.719 -25.082  41.308  1.00  0.00      0    H  
ATOM   3839  N   SER A 242      66.203 -19.883  41.579  1.00  0.74      0    N  
ATOM   3840  CA  SER A 242      66.862 -18.720  41.025  1.00  0.74      0    C  
ATOM   3841  C   SER A 242      68.241 -18.512  41.639  1.00  0.74      0    C  
ATOM   3842  O   SER A 242      68.471 -18.748  42.827  1.00  0.74      0    O  
ATOM   3843  CB  SER A 242      65.969 -17.469  41.150  1.00  0.74      0    C  
ATOM   3844  OG  SER A 242      66.670 -16.307  40.723  1.00  0.74      0    O  
ATOM   3845  H   SER A 242      65.505 -19.841  42.352  1.00  0.00      0    H  
ATOM   3846  HA  SER A 242      66.987 -18.868  40.033  1.00  0.00      0    H  
ATOM   3847  HB2 SER A 242      65.168 -17.594  40.579  1.00  0.00      0    H  
ATOM   3848  HB3 SER A 242      65.709 -17.360  42.101  1.00  0.00      0    H  
ATOM   3849  HG  SER A 242      67.279 -16.547  39.969  1.00  0.00      0    H  
ATOM   3850  N   ALA A 243      69.221 -18.083  40.816  1.00  0.76      0    N  
ATOM   3851  CA  ALA A 243      70.579 -17.840  41.245  1.00  0.76      0    C  
ATOM   3852  C   ALA A 243      70.666 -16.682  42.237  1.00  0.76      0    C  
ATOM   3853  O   ALA A 243      70.111 -15.605  42.033  1.00  0.76      0    O  
ATOM   3854  CB  ALA A 243      71.503 -17.615  40.030  1.00  0.76      0    C  
ATOM   3855  H   ALA A 243      68.893 -17.943  39.826  1.00  0.00      0    H  
ATOM   3856  HA  ALA A 243      70.937 -18.672  41.698  1.00  0.00      0    H  
ATOM   3857  HB1 ALA A 243      71.190 -18.185  39.275  1.00  0.00      0    H  
ATOM   3858  HB2 ALA A 243      71.466 -16.654  39.769  1.00  0.00      0    H  
ATOM   3859  HB3 ALA A 243      72.434 -17.864  40.281  1.00  0.00      0    H  
ATOM   3860  N   ASN A 244      71.346 -16.921  43.378  1.00  0.63      0    N  
ATOM   3861  CA  ASN A 244      71.629 -15.954  44.432  1.00  0.63      0    C  
ATOM   3862  C   ASN A 244      70.425 -15.581  45.296  1.00  0.63      0    C  
ATOM   3863  O   ASN A 244      70.511 -14.692  46.138  1.00  0.63      0    O  
ATOM   3864  CB  ASN A 244      72.331 -14.660  43.927  1.00  0.63      0    C  
ATOM   3865  CG  ASN A 244      73.515 -15.038  43.049  1.00  0.63      0    C  
ATOM   3866  H   ASN A 244      71.675 -17.936  43.442  1.00  0.00      0    H  
ATOM   3867  HA  ASN A 244      72.315 -16.382  45.054  1.00  0.00      0    H  
ATOM   3868  HB2 ASN A 244      71.685 -14.153  43.394  1.00  0.00      0    H  
ATOM   3869  HB3 ASN A 244      72.654 -14.166  44.709  1.00  0.00      0    H  
ATOM   3870  OD1 ASN A 244      74.365 -15.842  43.434  1.00  0.00      0    O  
ATOM   3871  ND2 ASN A 244      73.568 -14.473  41.822  1.00  0.00      0    N  
ATOM   3872 HD22 ASN A 244      72.842 -13.840  41.556  1.00  0.00      0    H  
ATOM   3873 HD21 ASN A 244      74.314 -14.689  41.211  1.00  0.00      0    H  
ATOM   3874  N   THR A 245      69.268 -16.261  45.143  1.00  0.39      0    N  
ATOM   3875  CA  THR A 245      68.020 -15.778  45.730  1.00  0.39      0    C  
ATOM   3876  C   THR A 245      67.199 -16.902  46.324  1.00  0.39      0    C  
ATOM   3877  O   THR A 245      65.976 -16.832  46.354  1.00  0.39      0    O  
ATOM   3878  CB  THR A 245      67.126 -14.994  44.762  1.00  0.39      0    C  
ATOM   3879  OG1 THR A 245      66.805 -15.735  43.600  1.00  0.39      0    O  
ATOM   3880  CG2 THR A 245      67.800 -13.708  44.273  1.00  0.39      0    C  
ATOM   3881  H   THR A 245      69.350 -17.128  44.588  1.00  0.00      0    H  
ATOM   3882  HA  THR A 245      68.250 -15.123  46.467  1.00  0.00      0    H  
ATOM   3883  HB  THR A 245      66.244 -14.757  45.248  1.00  0.00      0    H  
ATOM   3884 HG21 THR A 245      68.697 -13.615  44.706  1.00  0.00      0    H  
ATOM   3885 HG22 THR A 245      67.913 -13.746  43.279  1.00  0.00      0    H  
ATOM   3886 HG23 THR A 245      67.232 -12.920  44.513  1.00  0.00      0    H  
ATOM   3887  HG1 THR A 245      67.388 -16.555  43.525  1.00  0.00      0    H  
ATOM   3888  N   GLU A 246      67.837 -17.949  46.886  1.00  0.29      0    N  
ATOM   3889  CA  GLU A 246      67.163 -19.077  47.532  1.00  0.29      0    C  
ATOM   3890  C   GLU A 246      66.098 -18.673  48.559  1.00  0.29      0    C  
ATOM   3891  O   GLU A 246      64.936 -19.049  48.458  1.00  0.29      0    O  
ATOM   3892  CB  GLU A 246      68.255 -19.932  48.215  1.00  0.29      0    C  
ATOM   3893  CG  GLU A 246      67.767 -21.194  48.967  1.00  0.29      0    C  
ATOM   3894  CD  GLU A 246      68.945 -21.962  49.570  1.00  0.29      0    C  
ATOM   3895  OE1 GLU A 246      68.679 -22.973  50.265  1.00  0.29      0    O  
ATOM   3896  OE2 GLU A 246      70.108 -21.542  49.336  1.00  0.29      0    O  
ATOM   3897  H   GLU A 246      68.886 -17.880  46.816  1.00  0.00      0    H  
ATOM   3898  HA  GLU A 246      66.730 -19.664  46.819  1.00  0.00      0    H  
ATOM   3899  HB2 GLU A 246      68.880 -20.237  47.511  1.00  0.00      0    H  
ATOM   3900  HB3 GLU A 246      68.714 -19.359  48.877  1.00  0.00      0    H  
ATOM   3901  HG2 GLU A 246      67.196 -20.904  49.697  1.00  0.00      0    H  
ATOM   3902  HG3 GLU A 246      67.330 -21.776  48.324  1.00  0.00      0    H  
ATOM   3903  N   ILE A 247      66.475 -17.796  49.511  1.00  0.30      0    N  
ATOM   3904  CA  ILE A 247      65.601 -17.159  50.491  1.00  0.30      0    C  
ATOM   3905  C   ILE A 247      64.590 -16.175  49.891  1.00  0.30      0    C  
ATOM   3906  O   ILE A 247      63.477 -16.024  50.381  1.00  0.30      0    O  
ATOM   3907  CB  ILE A 247      66.454 -16.472  51.567  1.00  0.30      0    C  
ATOM   3908  CG1 ILE A 247      67.340 -17.520  52.290  1.00  0.30      0    C  
ATOM   3909  CG2 ILE A 247      65.559 -15.715  52.580  1.00  0.30      0    C  
ATOM   3910  CD1 ILE A 247      68.371 -16.899  53.242  1.00  0.30      0    C  
ATOM   3911  H   ILE A 247      67.524 -17.599  49.482  1.00  0.00      0    H  
ATOM   3912  HA  ILE A 247      65.056 -17.905  50.914  1.00  0.00      0    H  
ATOM   3913  HB  ILE A 247      67.060 -15.826  51.122  1.00  0.00      0    H  
ATOM   3914 HG12 ILE A 247      66.747 -18.124  52.809  1.00  0.00      0    H  
ATOM   3915 HG13 ILE A 247      67.824 -18.044  51.598  1.00  0.00      0    H  
ATOM   3916 HG21 ILE A 247      66.142 -15.251  53.238  1.00  0.00      0    H  
ATOM   3917 HG22 ILE A 247      65.006 -15.053  52.086  1.00  0.00      0    H  
ATOM   3918 HG23 ILE A 247      64.975 -16.372  53.044  1.00  0.00      0    H  
ATOM   3919 HD11 ILE A 247      67.890 -16.376  53.939  1.00  0.00      0    H  
ATOM   3920 HD12 ILE A 247      68.898 -17.630  53.665  1.00  0.00      0    H  
ATOM   3921 HD13 ILE A 247      68.972 -16.302  52.719  1.00  0.00      0    H  
ATOM   3922  N   TYR A 248      64.955 -15.431  48.826  1.00  0.28      0    N  
ATOM   3923  CA  TYR A 248      64.164 -14.290  48.376  1.00  0.28      0    C  
ATOM   3924  C   TYR A 248      63.236 -14.592  47.211  1.00  0.28      0    C  
ATOM   3925  O   TYR A 248      62.450 -13.736  46.804  1.00  0.28      0    O  
ATOM   3926  CB  TYR A 248      65.090 -13.143  47.888  1.00  0.28      0    C  
ATOM   3927  CG  TYR A 248      65.882 -12.562  49.018  1.00  0.28      0    C  
ATOM   3928  CD1 TYR A 248      65.243 -11.760  49.977  1.00  0.28      0    C  
ATOM   3929  CD2 TYR A 248      67.271 -12.756  49.102  1.00  0.28      0    C  
ATOM   3930  CE1 TYR A 248      65.981 -11.151  51.000  1.00  0.28      0    C  
ATOM   3931  CE2 TYR A 248      68.011 -12.149  50.127  1.00  0.28      0    C  
ATOM   3932  CZ  TYR A 248      67.364 -11.343  51.071  1.00  0.28      0    C  
ATOM   3933  OH  TYR A 248      68.098 -10.705  52.089  1.00  0.28      0    O  
ATOM   3934  H   TYR A 248      65.832 -15.742  48.370  1.00  0.00      0    H  
ATOM   3935  HA  TYR A 248      63.592 -13.975  49.161  1.00  0.00      0    H  
ATOM   3936  HB2 TYR A 248      65.707 -13.522  47.219  1.00  0.00      0    H  
ATOM   3937  HB3 TYR A 248      64.516 -12.441  47.500  1.00  0.00      0    H  
ATOM   3938  HD1 TYR A 248      64.260 -11.622  49.931  1.00  0.00      0    H  
ATOM   3939  HD2 TYR A 248      67.729 -13.325  48.435  1.00  0.00      0    H  
ATOM   3940  HE1 TYR A 248      65.519 -10.581  51.679  1.00  0.00      0    H  
ATOM   3941  HE2 TYR A 248      68.996 -12.291  50.183  1.00  0.00      0    H  
ATOM   3942  HH  TYR A 248      68.787 -10.130  51.663  1.00  0.00      0    H  
ATOM   3943  N   ALA A 249      63.309 -15.803  46.635  1.00  0.61      0    N  
ATOM   3944  CA  ALA A 249      62.513 -16.143  45.480  1.00  0.61      0    C  
ATOM   3945  C   ALA A 249      61.849 -17.500  45.578  1.00  0.61      0    C  
ATOM   3946  O   ALA A 249      61.045 -17.814  44.702  1.00  0.61      0    O  
ATOM   3947  CB  ALA A 249      63.426 -16.171  44.233  1.00  0.61      0    C  
ATOM   3948  H   ALA A 249      63.979 -16.452  47.094  1.00  0.00      0    H  
ATOM   3949  HA  ALA A 249      61.785 -15.436  45.364  1.00  0.00      0    H  
ATOM   3950  HB1 ALA A 249      63.533 -15.242  43.891  1.00  0.00      0    H  
ATOM   3951  HB2 ALA A 249      64.312 -16.545  44.491  1.00  0.00      0    H  
ATOM   3952  HB3 ALA A 249      63.003 -16.744  43.537  1.00  0.00      0    H  
ATOM   3953  N   ASP A 250      62.203 -18.343  46.583  1.00  0.50      0    N  
ATOM   3954  CA  ASP A 250      61.649 -19.671  46.860  1.00  0.50      0    C  
ATOM   3955  C   ASP A 250      61.868 -20.743  45.774  1.00  0.50      0    C  
ATOM   3956  O   ASP A 250      61.764 -21.949  46.000  1.00  0.50      0    O  
ATOM   3957  CB  ASP A 250      60.165 -19.579  47.300  1.00  0.50      0    C  
ATOM   3958  CG  ASP A 250      60.058 -18.754  48.570  1.00  0.50      0    C  
ATOM   3959  OD1 ASP A 250      60.644 -19.194  49.592  1.00  0.50      0    O  
ATOM   3960  OD2 ASP A 250      59.385 -17.691  48.533  1.00  0.50      0    O  
ATOM   3961  H   ASP A 250      62.976 -17.921  47.196  1.00  0.00      0    H  
ATOM   3962  HA  ASP A 250      62.112 -20.017  47.707  1.00  0.00      0    H  
ATOM   3963  HB2 ASP A 250      59.669 -19.134  46.583  1.00  0.00      0    H  
ATOM   3964  HB3 ASP A 250      59.850 -20.488  47.477  1.00  0.00      0    H  
ATOM   3965  N   GLY A 251      62.213 -20.310  44.548  1.00  0.74      0    N  
ATOM   3966  CA  GLY A 251      62.225 -21.099  43.332  1.00  0.74      0    C  
ATOM   3967  C   GLY A 251      61.006 -20.770  42.519  1.00  0.74      0    C  
ATOM   3968  O   GLY A 251      59.879 -20.767  43.000  1.00  0.74      0    O  
ATOM   3969  H   GLY A 251      62.492 -19.276  44.554  1.00  0.00      0    H  
ATOM   3970  HA2 GLY A 251      63.052 -20.890  42.805  1.00  0.00      0    H  
ATOM   3971  HA3 GLY A 251      62.225 -22.074  43.565  1.00  0.00      0    H  
ATOM   3972  N   LEU A 252      61.182 -20.479  41.222  1.00  0.74      0    N  
ATOM   3973  CA  LEU A 252      60.071 -20.052  40.401  1.00  0.74      0    C  
ATOM   3974  C   LEU A 252      59.275 -21.233  39.891  1.00  0.74      0    C  
ATOM   3975  O   LEU A 252      59.761 -22.036  39.095  1.00  0.74      0    O  
ATOM   3976  CB  LEU A 252      60.554 -19.234  39.184  1.00  0.74      0    C  
ATOM   3977  CG  LEU A 252      59.435 -18.785  38.217  1.00  0.74      0    C  
ATOM   3978  CD1 LEU A 252      58.485 -17.749  38.826  1.00  0.74      0    C  
ATOM   3979  CD2 LEU A 252      60.066 -18.224  36.949  1.00  0.74      0    C  
ATOM   3980  H   LEU A 252      62.152 -20.587  40.884  1.00  0.00      0    H  
ATOM   3981  HA  LEU A 252      59.460 -19.472  40.959  1.00  0.00      0    H  
ATOM   3982  HB2 LEU A 252      60.994 -18.417  39.523  1.00  0.00      0    H  
ATOM   3983  HB3 LEU A 252      61.180 -19.797  38.669  1.00  0.00      0    H  
ATOM   3984  HG  LEU A 252      58.905 -19.598  37.941  1.00  0.00      0    H  
ATOM   3985 HD11 LEU A 252      59.005 -16.937  39.084  1.00  0.00      0    H  
ATOM   3986 HD12 LEU A 252      57.790 -17.503  38.152  1.00  0.00      0    H  
ATOM   3987 HD13 LEU A 252      58.047 -18.139  39.634  1.00  0.00      0    H  
ATOM   3988 HD21 LEU A 252      60.624 -18.931  36.513  1.00  0.00      0    H  
ATOM   3989 HD22 LEU A 252      59.346 -17.932  36.319  1.00  0.00      0    H  
ATOM   3990 HD23 LEU A 252      60.643 -17.441  37.182  1.00  0.00      0    H  
ATOM   3991  N   THR A 253      58.011 -21.335  40.328  1.00  0.80      0    N  
ATOM   3992  CA  THR A 253      57.033 -22.265  39.789  1.00  0.80      0    C  
ATOM   3993  C   THR A 253      56.581 -21.886  38.391  1.00  0.80      0    C  
ATOM   3994  O   THR A 253      55.974 -20.835  38.183  1.00  0.80      0    O  
ATOM   3995  CB  THR A 253      55.777 -22.350  40.643  1.00  0.80      0    C  
ATOM   3996  OG1 THR A 253      56.121 -22.624  41.988  1.00  0.80      0    O  
ATOM   3997  CG2 THR A 253      54.888 -23.507  40.185  1.00  0.80      0    C  
ATOM   3998  H   THR A 253      57.789 -20.666  41.113  1.00  0.00      0    H  
ATOM   3999  HA  THR A 253      57.456 -23.186  39.748  1.00  0.00      0    H  
ATOM   4000  HB  THR A 253      55.292 -21.446  40.612  1.00  0.00      0    H  
ATOM   4001 HG21 THR A 253      53.929 -23.290  40.375  1.00  0.00      0    H  
ATOM   4002 HG22 THR A 253      55.006 -23.653  39.201  1.00  0.00      0    H  
ATOM   4003 HG23 THR A 253      55.142 -24.341  40.676  1.00  0.00      0    H  
ATOM   4004  HG1 THR A 253      56.689 -21.884  42.371  1.00  0.00      0    H  
ATOM   4005  N   VAL A 254      56.821 -22.750  37.390  1.00  0.86      0    N  
ATOM   4006  CA  VAL A 254      56.293 -22.587  36.042  1.00  0.86      0    C  
ATOM   4007  C   VAL A 254      55.265 -23.671  35.790  1.00  0.86      0    C  
ATOM   4008  O   VAL A 254      55.442 -24.820  36.188  1.00  0.86      0    O  
ATOM   4009  CB  VAL A 254      57.346 -22.621  34.934  1.00  0.86      0    C  
ATOM   4010  CG1 VAL A 254      58.450 -21.593  35.245  1.00  0.86      0    C  
ATOM   4011  CG2 VAL A 254      57.955 -24.022  34.756  1.00  0.86      0    C  
ATOM   4012  H   VAL A 254      57.428 -23.559  37.672  1.00  0.00      0    H  
ATOM   4013  HA  VAL A 254      55.833 -21.702  35.991  1.00  0.00      0    H  
ATOM   4014  HB  VAL A 254      56.920 -22.327  34.090  1.00  0.00      0    H  
ATOM   4015 HG11 VAL A 254      58.479 -21.435  36.229  1.00  0.00      0    H  
ATOM   4016 HG12 VAL A 254      59.326 -21.952  34.933  1.00  0.00      0    H  
ATOM   4017 HG13 VAL A 254      58.244 -20.741  34.770  1.00  0.00      0    H  
ATOM   4018 HG21 VAL A 254      58.467 -24.258  35.579  1.00  0.00      0    H  
ATOM   4019 HG22 VAL A 254      57.218 -24.678  34.611  1.00  0.00      0    H  
ATOM   4020 HG23 VAL A 254      58.563 -24.011  33.966  1.00  0.00      0    H  
ATOM   4021  N   TYR A 255      54.144 -23.349  35.121  1.00  0.79      0    N  
ATOM   4022  CA  TYR A 255      53.197 -24.356  34.674  1.00  0.79      0    C  
ATOM   4023  C   TYR A 255      53.587 -24.828  33.271  1.00  0.79      0    C  
ATOM   4024  O   TYR A 255      54.029 -24.050  32.429  1.00  0.79      0    O  
ATOM   4025  CB  TYR A 255      51.738 -23.804  34.739  1.00  0.79      0    C  
ATOM   4026  CG  TYR A 255      50.728 -24.740  34.119  1.00  0.79      0    C  
ATOM   4027  CD1 TYR A 255      50.110 -24.395  32.904  1.00  0.79      0    C  
ATOM   4028  CD2 TYR A 255      50.494 -26.014  34.664  1.00  0.79      0    C  
ATOM   4029  CE1 TYR A 255      49.296 -25.317  32.234  1.00  0.79      0    C  
ATOM   4030  CE2 TYR A 255      49.683 -26.942  33.991  1.00  0.79      0    C  
ATOM   4031  CZ  TYR A 255      49.096 -26.590  32.771  1.00  0.79      0    C  
ATOM   4032  OH  TYR A 255      48.319 -27.518  32.056  1.00  0.79      0    O  
ATOM   4033  H   TYR A 255      54.024 -22.329  34.958  1.00  0.00      0    H  
ATOM   4034  HA  TYR A 255      53.251 -25.143  35.290  1.00  0.00      0    H  
ATOM   4035  HB2 TYR A 255      51.511 -23.673  35.693  1.00  0.00      0    H  
ATOM   4036  HB3 TYR A 255      51.722 -22.945  34.247  1.00  0.00      0    H  
ATOM   4037  HD1 TYR A 255      50.251 -23.491  32.518  1.00  0.00      0    H  
ATOM   4038  HD2 TYR A 255      50.905 -26.261  35.530  1.00  0.00      0    H  
ATOM   4039  HE1 TYR A 255      48.860 -25.063  31.371  1.00  0.00      0    H  
ATOM   4040  HE2 TYR A 255      49.527 -27.844  34.380  1.00  0.00      0    H  
ATOM   4041  HH  TYR A 255      47.660 -27.922  32.681  1.00  0.00      0    H  
ATOM   4042  N   THR A 256      53.427 -26.135  32.985  1.00  0.83      0    N  
ATOM   4043  CA  THR A 256      53.672 -26.667  31.654  1.00  0.83      0    C  
ATOM   4044  C   THR A 256      52.744 -27.834  31.363  1.00  0.83      0    C  
ATOM   4045  O   THR A 256      52.360 -28.596  32.249  1.00  0.83      0    O  
ATOM   4046  CB  THR A 256      55.132 -27.078  31.432  1.00  0.83      0    C  
ATOM   4047  OG1 THR A 256      55.390 -27.390  30.071  1.00  0.83      0    O  
ATOM   4048  CG2 THR A 256      55.540 -28.297  32.275  1.00  0.83      0    C  
ATOM   4049  H   THR A 256      53.118 -26.712  33.792  1.00  0.00      0    H  
ATOM   4050  HA  THR A 256      53.490 -25.941  30.980  1.00  0.00      0    H  
ATOM   4051  HB  THR A 256      55.741 -26.291  31.703  1.00  0.00      0    H  
ATOM   4052 HG21 THR A 256      55.328 -29.135  31.772  1.00  0.00      0    H  
ATOM   4053 HG22 THR A 256      56.522 -28.259  32.461  1.00  0.00      0    H  
ATOM   4054 HG23 THR A 256      55.035 -28.288  33.138  1.00  0.00      0    H  
ATOM   4055  HG1 THR A 256      55.991 -28.195  29.998  1.00  0.00      0    H  
ATOM   4056  N   THR A 257      52.364 -28.005  30.080  1.00  0.79      0    N  
ATOM   4057  CA  THR A 257      51.746 -29.218  29.543  1.00  0.79      0    C  
ATOM   4058  C   THR A 257      52.787 -30.027  28.808  1.00  0.79      0    C  
ATOM   4059  O   THR A 257      52.523 -31.126  28.330  1.00  0.79      0    O  
ATOM   4060  CB  THR A 257      50.649 -28.944  28.519  1.00  0.79      0    C  
ATOM   4061  OG1 THR A 257      51.047 -27.960  27.570  1.00  0.79      0    O  
ATOM   4062  CG2 THR A 257      49.431 -28.387  29.253  1.00  0.79      0    C  
ATOM   4063  H   THR A 257      52.559 -27.156  29.478  1.00  0.00      0    H  
ATOM   4064  HA  THR A 257      51.397 -29.760  30.310  1.00  0.00      0    H  
ATOM   4065  HB  THR A 257      50.445 -29.816  28.007  1.00  0.00      0    H  
ATOM   4066 HG21 THR A 257      49.726 -27.916  30.086  1.00  0.00      0    H  
ATOM   4067 HG22 THR A 257      48.947 -27.740  28.661  1.00  0.00      0    H  
ATOM   4068 HG23 THR A 257      48.813 -29.136  29.498  1.00  0.00      0    H  
ATOM   4069  HG1 THR A 257      52.049 -27.946  27.473  1.00  0.00      0    H  
ATOM   4070  N   ARG A 258      54.020 -29.504  28.712  1.00  0.73      0    N  
ATOM   4071  CA  ARG A 258      55.149 -30.181  28.120  1.00  0.73      0    C  
ATOM   4072  C   ARG A 258      56.188 -30.474  29.189  1.00  0.73      0    C  
ATOM   4073  O   ARG A 258      57.222 -29.824  29.304  1.00  0.73      0    O  
ATOM   4074  CB  ARG A 258      55.723 -29.463  26.874  1.00  0.73      0    C  
ATOM   4075  CG  ARG A 258      54.765 -29.461  25.654  1.00  0.73      0    C  
ATOM   4076  CD  ARG A 258      54.330 -30.841  25.120  1.00  0.73      0    C  
ATOM   4077  NE  ARG A 258      55.543 -31.605  24.676  1.00  0.73      0    N  
ATOM   4078  CZ  ARG A 258      55.944 -31.792  23.407  1.00  0.73      0    C  
ATOM   4079  NH1 ARG A 258      55.353 -31.195  22.376  1.00  0.73      0    N  
ATOM   4080  NH2 ARG A 258      56.970 -32.603  23.177  1.00  0.73      0    N  
ATOM   4081  H   ARG A 258      54.084 -28.529  29.120  1.00  0.00      0    H  
ATOM   4082  HA  ARG A 258      54.843 -31.052  27.724  1.00  0.00      0    H  
ATOM   4083  HB2 ARG A 258      55.904 -28.520  27.115  1.00  0.00      0    H  
ATOM   4084  HB3 ARG A 258      56.553 -29.928  26.602  1.00  0.00      0    H  
ATOM   4085  HG2 ARG A 258      53.927 -28.949  25.901  1.00  0.00      0    H  
ATOM   4086  HG3 ARG A 258      55.212 -28.965  24.893  1.00  0.00      0    H  
ATOM   4087  HD2 ARG A 258      53.897 -31.331  25.848  1.00  0.00      0    H  
ATOM   4088  HD3 ARG A 258      53.744 -30.702  24.348  1.00  0.00      0    H  
ATOM   4089  HE  ARG A 258      56.108 -32.016  25.409  1.00  0.00      0    H  
ATOM   4090 HH11 ARG A 258      54.591 -30.566  22.549  1.00  0.00      0    H  
ATOM   4091 HH12 ARG A 258      55.663 -31.369  21.448  1.00  0.00      0    H  
ATOM   4092 HH21 ARG A 258      57.446 -33.048  23.934  1.00  0.00      0    H  
ATOM   4093 HH22 ARG A 258      57.272 -32.770  22.235  1.00  0.00      0    H  
ATOM   4094  N   ALA A 259      55.903 -31.467  30.056  1.00  0.83      0    N  
ATOM   4095  CA  ALA A 259      56.831 -31.965  31.058  1.00  0.83      0    C  
ATOM   4096  C   ALA A 259      58.016 -32.717  30.479  1.00  0.83      0    C  
ATOM   4097  O   ALA A 259      59.125 -32.679  31.009  1.00  0.83      0    O  
ATOM   4098  CB  ALA A 259      56.114 -32.929  32.013  1.00  0.83      0    C  
ATOM   4099  H   ALA A 259      54.930 -31.852  29.935  1.00  0.00      0    H  
ATOM   4100  HA  ALA A 259      57.184 -31.172  31.596  1.00  0.00      0    H  
ATOM   4101  HB1 ALA A 259      55.807 -33.729  31.502  1.00  0.00      0    H  
ATOM   4102  HB2 ALA A 259      56.747 -33.210  32.731  1.00  0.00      0    H  
ATOM   4103  HB3 ALA A 259      55.329 -32.466  32.418  1.00  0.00      0    H  
ATOM   4104  N   ASP A 260      57.780 -33.415  29.358  1.00  0.81      0    N  
ATOM   4105  CA  ASP A 260      58.714 -34.228  28.619  1.00  0.81      0    C  
ATOM   4106  C   ASP A 260      59.912 -33.424  28.125  1.00  0.81      0    C  
ATOM   4107  O   ASP A 260      61.052 -33.881  28.088  1.00  0.81      0    O  
ATOM   4108  CB  ASP A 260      57.935 -34.870  27.437  1.00  0.81      0    C  
ATOM   4109  CG  ASP A 260      57.458 -33.825  26.441  1.00  0.81      0    C  
ATOM   4110  OD1 ASP A 260      56.695 -32.895  26.809  1.00  0.81      0    O  
ATOM   4111  OD2 ASP A 260      57.901 -33.876  25.271  1.00  0.81      0    O  
ATOM   4112  H   ASP A 260      56.754 -33.304  29.037  1.00  0.00      0    H  
ATOM   4113  HA  ASP A 260      59.076 -34.931  29.252  1.00  0.00      0    H  
ATOM   4114  HB2 ASP A 260      58.548 -35.495  26.982  1.00  0.00      0    H  
ATOM   4115  HB3 ASP A 260      57.154 -35.338  27.815  1.00  0.00      0    H  
ATOM   4116  N   THR A 261      59.660 -32.155  27.762  1.00  0.84      0    N  
ATOM   4117  CA  THR A 261      60.629 -31.294  27.124  1.00  0.84      0    C  
ATOM   4118  C   THR A 261      61.453 -30.532  28.121  1.00  0.84      0    C  
ATOM   4119  O   THR A 261      62.208 -29.636  27.743  1.00  0.84      0    O  
ATOM   4120  CB  THR A 261      60.015 -30.254  26.195  1.00  0.84      0    C  
ATOM   4121  OG1 THR A 261      59.165 -29.333  26.867  1.00  0.84      0    O  
ATOM   4122  CG2 THR A 261      59.143 -30.945  25.160  1.00  0.84      0    C  
ATOM   4123  H   THR A 261      58.678 -31.847  27.990  1.00  0.00      0    H  
ATOM   4124  HA  THR A 261      61.250 -31.870  26.564  1.00  0.00      0    H  
ATOM   4125  HB  THR A 261      60.779 -29.713  25.748  1.00  0.00      0    H  
ATOM   4126 HG21 THR A 261      59.718 -31.351  24.446  1.00  0.00      0    H  
ATOM   4127 HG22 THR A 261      58.604 -31.669  25.597  1.00  0.00      0    H  
ATOM   4128 HG23 THR A 261      58.520 -30.280  24.740  1.00  0.00      0    H  
ATOM   4129  HG1 THR A 261      58.693 -29.782  27.636  1.00  0.00      0    H  
ATOM   4130  N   LEU A 262      61.375 -30.890  29.422  1.00  0.85      0    N  
ATOM   4131  CA  LEU A 262      62.026 -30.172  30.502  1.00  0.85      0    C  
ATOM   4132  C   LEU A 262      63.516 -29.999  30.284  1.00  0.85      0    C  
ATOM   4133  O   LEU A 262      64.029 -28.901  30.421  1.00  0.85      0    O  
ATOM   4134  CB  LEU A 262      61.727 -30.835  31.870  1.00  0.85      0    C  
ATOM   4135  CG  LEU A 262      62.395 -30.212  33.122  1.00  0.85      0    C  
ATOM   4136  CD1 LEU A 262      62.240 -28.690  33.248  1.00  0.85      0    C  
ATOM   4137  CD2 LEU A 262      61.805 -30.860  34.381  1.00  0.85      0    C  
ATOM   4138  H   LEU A 262      60.788 -31.751  29.576  1.00  0.00      0    H  
ATOM   4139  HA  LEU A 262      61.605 -29.250  30.576  1.00  0.00      0    H  
ATOM   4140  HB2 LEU A 262      60.741 -30.797  32.015  1.00  0.00      0    H  
ATOM   4141  HB3 LEU A 262      62.028 -31.783  31.818  1.00  0.00      0    H  
ATOM   4142  HG  LEU A 262      63.383 -30.443  33.104  1.00  0.00      0    H  
ATOM   4143 HD11 LEU A 262      61.269 -28.462  33.294  1.00  0.00      0    H  
ATOM   4144 HD12 LEU A 262      62.699 -28.381  34.079  1.00  0.00      0    H  
ATOM   4145 HD13 LEU A 262      62.652 -28.252  32.452  1.00  0.00      0    H  
ATOM   4146 HD21 LEU A 262      61.981 -31.843  34.358  1.00  0.00      0    H  
ATOM   4147 HD22 LEU A 262      62.235 -30.459  35.189  1.00  0.00      0    H  
ATOM   4148 HD23 LEU A 262      60.820 -30.694  34.405  1.00  0.00      0    H  
ATOM   4149  N   MET A 263      64.259 -31.023  29.827  1.00  0.84      0    N  
ATOM   4150  CA  MET A 263      65.678 -30.892  29.519  1.00  0.84      0    C  
ATOM   4151  C   MET A 263      66.033 -29.887  28.417  1.00  0.84      0    C  
ATOM   4152  O   MET A 263      67.175 -29.439  28.327  1.00  0.84      0    O  
ATOM   4153  CB  MET A 263      66.231 -32.279  29.129  1.00  0.84      0    C  
ATOM   4154  CG  MET A 263      66.365 -33.230  30.329  1.00  0.84      0    C  
ATOM   4155  SD  MET A 263      67.960 -33.135  31.208  1.00  0.84      0    S  
ATOM   4156  CE  MET A 263      69.334 -33.390  30.035  1.00  0.84      0    C  
ATOM   4157  H   MET A 263      63.727 -31.914  29.715  1.00  0.00      0    H  
ATOM   4158  HA  MET A 263      66.160 -30.593  30.374  1.00  0.00      0    H  
ATOM   4159  HB2 MET A 263      65.614 -32.699  28.462  1.00  0.00      0    H  
ATOM   4160  HB3 MET A 263      67.136 -32.164  28.717  1.00  0.00      0    H  
ATOM   4161  HG2 MET A 263      65.585 -33.038  30.977  1.00  0.00      0    H  
ATOM   4162  HG3 MET A 263      66.194 -34.192  29.996  1.00  0.00      0    H  
ATOM   4163  HE1 MET A 263      69.025 -33.138  29.122  1.00  0.00      0    H  
ATOM   4164  HE2 MET A 263      70.099 -32.816  30.310  1.00  0.00      0    H  
ATOM   4165  HE3 MET A 263      69.598 -34.350  30.057  1.00  0.00      0    H  
ATOM   4166  N   GLY A 264      65.062 -29.525  27.553  1.00  0.88      0    N  
ATOM   4167  CA  GLY A 264      65.221 -28.616  26.424  1.00  0.88      0    C  
ATOM   4168  C   GLY A 264      64.860 -27.199  26.718  1.00  0.88      0    C  
ATOM   4169  O   GLY A 264      64.947 -26.354  25.831  1.00  0.88      0    O  
ATOM   4170  H   GLY A 264      64.128 -29.984  27.781  1.00  0.00      0    H  
ATOM   4171  HA2 GLY A 264      66.192 -28.666  26.100  1.00  0.00      0    H  
ATOM   4172  HA3 GLY A 264      64.654 -28.963  25.644  1.00  0.00      0    H  
ATOM   4173  N   VAL A 265      64.428 -26.890  27.957  1.00  0.90      0    N  
ATOM   4174  CA  VAL A 265      64.246 -25.520  28.410  1.00  0.90      0    C  
ATOM   4175  C   VAL A 265      65.555 -24.767  28.320  1.00  0.90      0    C  
ATOM   4176  O   VAL A 265      66.603 -25.286  28.694  1.00  0.90      0    O  
ATOM   4177  CB  VAL A 265      63.752 -25.452  29.849  1.00  0.90      0    C  
ATOM   4178  CG1 VAL A 265      63.556 -23.999  30.324  1.00  0.90      0    C  
ATOM   4179  CG2 VAL A 265      62.416 -26.194  29.964  1.00  0.90      0    C  
ATOM   4180  H   VAL A 265      64.238 -27.725  28.555  1.00  0.00      0    H  
ATOM   4181  HA  VAL A 265      63.584 -25.074  27.800  1.00  0.00      0    H  
ATOM   4182  HB  VAL A 265      64.454 -25.847  30.443  1.00  0.00      0    H  
ATOM   4183 HG11 VAL A 265      64.449 -23.584  30.475  1.00  0.00      0    H  
ATOM   4184 HG12 VAL A 265      63.060 -23.493  29.623  1.00  0.00      0    H  
ATOM   4185 HG13 VAL A 265      63.035 -24.003  31.174  1.00  0.00      0    H  
ATOM   4186 HG21 VAL A 265      62.409 -26.720  30.812  1.00  0.00      0    H  
ATOM   4187 HG22 VAL A 265      61.674 -25.527  29.971  1.00  0.00      0    H  
ATOM   4188 HG23 VAL A 265      62.316 -26.807  29.182  1.00  0.00      0    H  
ATOM   4189  N   THR A 266      65.540 -23.538  27.779  1.00  0.86      0    N  
ATOM   4190  CA  THR A 266      66.773 -22.770  27.656  1.00  0.86      0    C  
ATOM   4191  C   THR A 266      66.640 -21.370  28.200  1.00  0.86      0    C  
ATOM   4192  O   THR A 266      67.620 -20.628  28.262  1.00  0.86      0    O  
ATOM   4193  CB  THR A 266      67.275 -22.664  26.231  1.00  0.86      0    C  
ATOM   4194  OG1 THR A 266      66.274 -22.145  25.369  1.00  0.86      0    O  
ATOM   4195  CG2 THR A 266      67.647 -24.063  25.716  1.00  0.86      0    C  
ATOM   4196  H   THR A 266      64.616 -23.207  27.474  1.00  0.00      0    H  
ATOM   4197  HA  THR A 266      67.499 -23.252  28.177  1.00  0.00      0    H  
ATOM   4198  HB  THR A 266      68.082 -22.022  26.204  1.00  0.00      0    H  
ATOM   4199 HG21 THR A 266      67.131 -24.753  26.224  1.00  0.00      0    H  
ATOM   4200 HG22 THR A 266      67.425 -24.129  24.743  1.00  0.00      0    H  
ATOM   4201 HG23 THR A 266      68.627 -24.216  25.846  1.00  0.00      0    H  
ATOM   4202  HG1 THR A 266      66.653 -21.961  24.453  1.00  0.00      0    H  
ATOM   4203  N   TYR A 267      65.436 -20.973  28.644  1.00  0.87      0    N  
ATOM   4204  CA  TYR A 267      65.225 -19.739  29.368  1.00  0.87      0    C  
ATOM   4205  C   TYR A 267      63.877 -19.786  30.048  1.00  0.87      0    C  
ATOM   4206  O   TYR A 267      63.066 -20.685  29.834  1.00  0.87      0    O  
ATOM   4207  CB  TYR A 267      65.422 -18.426  28.547  1.00  0.87      0    C  
ATOM   4208  CG  TYR A 267      64.631 -18.368  27.281  1.00  0.87      0    C  
ATOM   4209  CD1 TYR A 267      65.135 -18.985  26.129  1.00  0.87      0    C  
ATOM   4210  CD2 TYR A 267      63.424 -17.651  27.207  1.00  0.87      0    C  
ATOM   4211  CE1 TYR A 267      64.422 -18.937  24.930  1.00  0.87      0    C  
ATOM   4212  CE2 TYR A 267      62.703 -17.608  26.004  1.00  0.87      0    C  
ATOM   4213  CZ  TYR A 267      63.192 -18.281  24.879  1.00  0.87      0    C  
ATOM   4214  OH  TYR A 267      62.440 -18.327  23.698  1.00  0.87      0    O  
ATOM   4215  H   TYR A 267      64.664 -21.647  28.414  1.00  0.00      0    H  
ATOM   4216  HA  TYR A 267      65.932 -19.658  30.075  1.00  0.00      0    H  
ATOM   4217  HB2 TYR A 267      65.154 -17.668  29.137  1.00  0.00      0    H  
ATOM   4218  HB3 TYR A 267      66.393 -18.359  28.329  1.00  0.00      0    H  
ATOM   4219  HD1 TYR A 267      66.008 -19.461  26.164  1.00  0.00      0    H  
ATOM   4220  HD2 TYR A 267      63.082 -17.178  28.003  1.00  0.00      0    H  
ATOM   4221  HE1 TYR A 267      64.791 -19.373  24.109  1.00  0.00      0    H  
ATOM   4222  HE2 TYR A 267      61.848 -17.101  25.951  1.00  0.00      0    H  
ATOM   4223  HH  TYR A 267      62.938 -17.841  22.988  1.00  0.00      0    H  
ATOM   4224  N   VAL A 268      63.617 -18.802  30.916  1.00  0.87      0    N  
ATOM   4225  CA  VAL A 268      62.347 -18.640  31.590  1.00  0.87      0    C  
ATOM   4226  C   VAL A 268      61.768 -17.323  31.139  1.00  0.87      0    C  
ATOM   4227  O   VAL A 268      62.471 -16.318  31.044  1.00  0.87      0    O  
ATOM   4228  CB  VAL A 268      62.530 -18.668  33.104  1.00  0.87      0    C  
ATOM   4229  CG1 VAL A 268      61.412 -17.938  33.873  1.00  0.87      0    C  
ATOM   4230  CG2 VAL A 268      62.578 -20.143  33.545  1.00  0.87      0    C  
ATOM   4231  H   VAL A 268      64.432 -18.150  31.064  1.00  0.00      0    H  
ATOM   4232  HA  VAL A 268      61.737 -19.368  31.293  1.00  0.00      0    H  
ATOM   4233  HB  VAL A 268      63.384 -18.185  33.327  1.00  0.00      0    H  
ATOM   4234 HG11 VAL A 268      61.818 -17.419  34.621  1.00  0.00      0    H  
ATOM   4235 HG12 VAL A 268      60.938 -17.321  33.249  1.00  0.00      0    H  
ATOM   4236 HG13 VAL A 268      60.773 -18.612  34.235  1.00  0.00      0    H  
ATOM   4237 HG21 VAL A 268      62.171 -20.220  34.452  1.00  0.00      0    H  
ATOM   4238 HG22 VAL A 268      62.064 -20.691  32.890  1.00  0.00      0    H  
ATOM   4239 HG23 VAL A 268      63.529 -20.440  33.569  1.00  0.00      0    H  
ATOM   4240  N   ALA A 269      60.453 -17.293  30.857  1.00  0.88      0    N  
ATOM   4241  CA  ALA A 269      59.757 -16.056  30.602  1.00  0.88      0    C  
ATOM   4242  C   ALA A 269      58.644 -15.911  31.626  1.00  0.88      0    C  
ATOM   4243  O   ALA A 269      57.750 -16.748  31.738  1.00  0.88      0    O  
ATOM   4244  CB  ALA A 269      59.216 -16.004  29.160  1.00  0.88      0    C  
ATOM   4245  H   ALA A 269      60.003 -18.231  30.843  1.00  0.00      0    H  
ATOM   4246  HA  ALA A 269      60.391 -15.290  30.710  1.00  0.00      0    H  
ATOM   4247  HB1 ALA A 269      59.982 -16.046  28.524  1.00  0.00      0    H  
ATOM   4248  HB2 ALA A 269      58.609 -16.781  29.013  1.00  0.00      0    H  
ATOM   4249  HB3 ALA A 269      58.715 -15.152  29.032  1.00  0.00      0    H  
ATOM   4250  N   VAL A 270      58.683 -14.835  32.432  1.00  0.85      0    N  
ATOM   4251  CA  VAL A 270      57.597 -14.514  33.340  1.00  0.85      0    C  
ATOM   4252  C   VAL A 270      56.707 -13.483  32.672  1.00  0.85      0    C  
ATOM   4253  O   VAL A 270      57.122 -12.746  31.773  1.00  0.85      0    O  
ATOM   4254  CB  VAL A 270      58.041 -14.055  34.737  1.00  0.85      0    C  
ATOM   4255  CG1 VAL A 270      58.962 -15.109  35.378  1.00  0.85      0    C  
ATOM   4256  CG2 VAL A 270      58.768 -12.706  34.686  1.00  0.85      0    C  
ATOM   4257  H   VAL A 270      59.550 -14.268  32.342  1.00  0.00      0    H  
ATOM   4258  HA  VAL A 270      57.057 -15.340  33.490  1.00  0.00      0    H  
ATOM   4259  HB  VAL A 270      57.235 -13.997  35.313  1.00  0.00      0    H  
ATOM   4260 HG11 VAL A 270      58.415 -15.712  35.954  1.00  0.00      0    H  
ATOM   4261 HG12 VAL A 270      59.403 -15.637  34.657  1.00  0.00      0    H  
ATOM   4262 HG13 VAL A 270      59.651 -14.646  35.930  1.00  0.00      0    H  
ATOM   4263 HG21 VAL A 270      59.291 -12.651  33.838  1.00  0.00      0    H  
ATOM   4264 HG22 VAL A 270      58.092 -11.972  34.718  1.00  0.00      0    H  
ATOM   4265 HG23 VAL A 270      59.382 -12.638  35.470  1.00  0.00      0    H  
ATOM   4266  N   ALA A 271      55.431 -13.413  33.084  1.00  0.84      0    N  
ATOM   4267  CA  ALA A 271      54.544 -12.326  32.744  1.00  0.84      0    C  
ATOM   4268  C   ALA A 271      55.025 -10.982  33.267  1.00  0.84      0    C  
ATOM   4269  O   ALA A 271      55.704 -10.887  34.290  1.00  0.84      0    O  
ATOM   4270  CB  ALA A 271      53.133 -12.602  33.280  1.00  0.84      0    C  
ATOM   4271  H   ALA A 271      55.142 -14.230  33.680  1.00  0.00      0    H  
ATOM   4272  HA  ALA A 271      54.469 -12.266  31.731  1.00  0.00      0    H  
ATOM   4273  HB1 ALA A 271      53.197 -13.188  34.085  1.00  0.00      0    H  
ATOM   4274  HB2 ALA A 271      52.700 -11.737  33.526  1.00  0.00      0    H  
ATOM   4275  HB3 ALA A 271      52.597 -13.058  32.573  1.00  0.00      0    H  
ATOM   4276  N   ALA A 272      54.667  -9.890  32.570  1.00  0.81      0    N  
ATOM   4277  CA  ALA A 272      55.039  -8.540  32.938  1.00  0.81      0    C  
ATOM   4278  C   ALA A 272      54.512  -8.143  34.315  1.00  0.81      0    C  
ATOM   4279  O   ALA A 272      55.166  -7.466  35.103  1.00  0.81      0    O  
ATOM   4280  CB  ALA A 272      54.518  -7.573  31.860  1.00  0.81      0    C  
ATOM   4281  H   ALA A 272      54.084 -10.114  31.721  1.00  0.00      0    H  
ATOM   4282  HA  ALA A 272      56.051  -8.469  32.953  1.00  0.00      0    H  
ATOM   4283  HB1 ALA A 272      55.025  -6.717  31.918  1.00  0.00      0    H  
ATOM   4284  HB2 ALA A 272      54.650  -7.985  30.962  1.00  0.00      0    H  
ATOM   4285  HB3 ALA A 272      53.548  -7.404  32.016  1.00  0.00      0    H  
ATOM   4286  N   GLU A 273      53.305  -8.603  34.668  1.00  0.73      0    N  
ATOM   4287  CA  GLU A 273      52.671  -8.282  35.917  1.00  0.73      0    C  
ATOM   4288  C   GLU A 273      53.032  -9.250  37.028  1.00  0.73      0    C  
ATOM   4289  O   GLU A 273      52.517  -9.124  38.140  1.00  0.73      0    O  
ATOM   4290  CB  GLU A 273      51.128  -8.314  35.757  1.00  0.73      0    C  
ATOM   4291  CG  GLU A 273      50.595  -7.650  34.463  1.00  0.73      0    C  
ATOM   4292  CD  GLU A 273      50.395  -8.691  33.353  1.00  0.73      0    C  
ATOM   4293  OE1 GLU A 273      51.408  -9.301  32.923  1.00  0.73      0    O  
ATOM   4294  OE2 GLU A 273      49.221  -8.918  32.978  1.00  0.73      0    O  
ATOM   4295  H   GLU A 273      52.868  -9.223  33.938  1.00  0.00      0    H  
ATOM   4296  HA  GLU A 273      52.927  -7.338  36.202  1.00  0.00      0    H  
ATOM   4297  HB2 GLU A 273      50.851  -9.256  35.736  1.00  0.00      0    H  
ATOM   4298  HB3 GLU A 273      50.740  -7.826  36.516  1.00  0.00      0    H  
ATOM   4299  HG2 GLU A 273      49.729  -7.260  34.662  1.00  0.00      0    H  
ATOM   4300  HG3 GLU A 273      51.261  -7.014  34.155  1.00  0.00      0    H  
ATOM   4301  N   HID A 274      53.940 -10.218  36.773  1.00  0.76      0    N  
ATOM   4302  CA  HID A 274      54.438 -11.132  37.786  1.00  0.76      0    C  
ATOM   4303  C   HID A 274      55.171 -10.396  38.903  1.00  0.76      0    C  
ATOM   4304  O   HID A 274      56.016  -9.554  38.592  1.00  0.76      0    O  
ATOM   4305  CB  HID A 274      55.363 -12.219  37.178  1.00  0.76      0    C  
ATOM   4306  CG  HID A 274      55.518 -13.460  38.009  1.00  0.76      0    C  
ATOM   4307  ND1 HID A 274      54.959 -14.662  37.608  1.00  0.76      0    N  
ATOM   4308  CD2 HID A 274      56.188 -13.623  39.179  1.00  0.76      0    C  
ATOM   4309  CE1 HID A 274      55.303 -15.527  38.547  1.00  0.76      0    C  
ATOM   4310  NE2 HID A 274      56.047 -14.949  39.518  1.00  0.76      0    N  
ATOM   4311  H   HID A 274      54.249 -10.243  35.771  1.00  0.00      0    H  
ATOM   4312  HA  HID A 274      53.652 -11.619  38.195  1.00  0.00      0    H  
ATOM   4313  HB2 HID A 274      54.995 -12.483  36.276  1.00  0.00      0    H  
ATOM   4314  HB3 HID A 274      56.277 -11.815  37.035  1.00  0.00      0    H  
ATOM   4315  HD1 HID A 274      54.432 -14.825  36.810  1.00  0.00      0    H  
ATOM   4316  HD2 HID A 274      56.677 -12.930  39.686  1.00  0.00      0    H  
ATOM   4317  HE1 HID A 274      55.047 -16.506  38.555  1.00  0.00      0    H  
ATOM   4318  N   PRO A 275      54.952 -10.647  40.198  1.00  0.70      0    N  
ATOM   4319  CA  PRO A 275      55.655  -9.947  41.265  1.00  0.70      0    C  
ATOM   4320  C   PRO A 275      57.159 -10.082  41.197  1.00  0.70      0    C  
ATOM   4321  O   PRO A 275      57.857  -9.194  41.675  1.00  0.70      0    O  
ATOM   4322  CB  PRO A 275      55.084 -10.565  42.551  1.00  0.70      0    C  
ATOM   4323  CG  PRO A 275      53.651 -10.934  42.166  1.00  0.70      0    C  
ATOM   4324  CD  PRO A 275      53.786 -11.374  40.707  1.00  0.70      0    C  
ATOM   4325  HA  PRO A 275      55.382  -8.962  41.283  1.00  0.00      0    H  
ATOM   4326  HB2 PRO A 275      55.590 -11.380  42.812  1.00  0.00      0    H  
ATOM   4327  HB3 PRO A 275      55.081  -9.906  43.295  1.00  0.00      0    H  
ATOM   4328  HG2 PRO A 275      53.327 -11.678  42.731  1.00  0.00      0    H  
ATOM   4329  HG3 PRO A 275      53.063 -10.143  42.243  1.00  0.00      0    H  
ATOM   4330  HD2 PRO A 275      53.927 -12.367  40.649  1.00  0.00      0    H  
ATOM   4331  HD3 PRO A 275      52.958 -11.136  40.188  1.00  0.00      0    H  
ATOM   4332  N   LEU A 276      57.687 -11.183  40.632  1.00  0.67      0    N  
ATOM   4333  CA  LEU A 276      59.112 -11.381  40.496  1.00  0.67      0    C  
ATOM   4334  C   LEU A 276      59.716 -10.600  39.343  1.00  0.67      0    C  
ATOM   4335  O   LEU A 276      60.924 -10.417  39.313  1.00  0.67      0    O  
ATOM   4336  CB  LEU A 276      59.474 -12.880  40.376  1.00  0.67      0    C  
ATOM   4337  CG  LEU A 276      59.164 -13.697  41.651  1.00  0.67      0    C  
ATOM   4338  CD1 LEU A 276      59.358 -15.193  41.387  1.00  0.67      0    C  
ATOM   4339  CD2 LEU A 276      60.031 -13.284  42.851  1.00  0.67      0    C  
ATOM   4340  H   LEU A 276      56.971 -11.871  40.306  1.00  0.00      0    H  
ATOM   4341  HA  LEU A 276      59.566 -11.079  41.355  1.00  0.00      0    H  
ATOM   4342  HB2 LEU A 276      58.940 -13.262  39.645  1.00  0.00      0    H  
ATOM   4343  HB3 LEU A 276      60.439 -12.946  40.211  1.00  0.00      0    H  
ATOM   4344  HG  LEU A 276      58.219 -13.527  41.918  1.00  0.00      0    H  
ATOM   4345 HD11 LEU A 276      60.304 -15.359  41.114  1.00  0.00      0    H  
ATOM   4346 HD12 LEU A 276      59.154 -15.704  42.220  1.00  0.00      0    H  
ATOM   4347 HD13 LEU A 276      58.741 -15.481  40.656  1.00  0.00      0    H  
ATOM   4348 HD21 LEU A 276      59.868 -12.321  43.056  1.00  0.00      0    H  
ATOM   4349 HD22 LEU A 276      59.786 -13.844  43.640  1.00  0.00      0    H  
ATOM   4350 HD23 LEU A 276      60.993 -13.423  42.623  1.00  0.00      0    H  
ATOM   4351  N   ALA A 277      58.923 -10.061  38.395  1.00  0.82      0    N  
ATOM   4352  CA  ALA A 277      59.448  -9.326  37.255  1.00  0.82      0    C  
ATOM   4353  C   ALA A 277      60.251  -8.074  37.624  1.00  0.82      0    C  
ATOM   4354  O   ALA A 277      61.321  -7.821  37.076  1.00  0.82      0    O  
ATOM   4355  CB  ALA A 277      58.281  -8.936  36.329  1.00  0.82      0    C  
ATOM   4356  H   ALA A 277      57.904 -10.222  38.558  1.00  0.00      0    H  
ATOM   4357  HA  ALA A 277      60.058  -9.946  36.719  1.00  0.00      0    H  
ATOM   4358  HB1 ALA A 277      57.473  -8.753  36.883  1.00  0.00      0    H  
ATOM   4359  HB2 ALA A 277      58.532  -8.119  35.816  1.00  0.00      0    H  
ATOM   4360  HB3 ALA A 277      58.099  -9.688  35.701  1.00  0.00      0    H  
ATOM   4361  N   LEU A 278      59.751  -7.282  38.596  1.00  0.64      0    N  
ATOM   4362  CA  LEU A 278      60.491  -6.186  39.206  1.00  0.64      0    C  
ATOM   4363  C   LEU A 278      61.436  -6.620  40.323  1.00  0.64      0    C  
ATOM   4364  O   LEU A 278      62.543  -6.107  40.439  1.00  0.64      0    O  
ATOM   4365  CB  LEU A 278      59.530  -5.105  39.759  1.00  0.64      0    C  
ATOM   4366  CG  LEU A 278      58.792  -4.323  38.653  1.00  0.64      0    C  
ATOM   4367  CD1 LEU A 278      57.645  -3.485  39.235  1.00  0.64      0    C  
ATOM   4368  CD2 LEU A 278      59.738  -3.418  37.845  1.00  0.64      0    C  
ATOM   4369  H   LEU A 278      58.769  -7.534  38.872  1.00  0.00      0    H  
ATOM   4370  HA  LEU A 278      61.045  -5.730  38.482  1.00  0.00      0    H  
ATOM   4371  HB2 LEU A 278      58.852  -5.557  40.305  1.00  0.00      0    H  
ATOM   4372  HB3 LEU A 278      60.063  -4.462  40.271  1.00  0.00      0    H  
ATOM   4373  HG  LEU A 278      58.421  -4.974  37.991  1.00  0.00      0    H  
ATOM   4374 HD11 LEU A 278      58.016  -2.834  39.894  1.00  0.00      0    H  
ATOM   4375 HD12 LEU A 278      57.190  -2.993  38.495  1.00  0.00      0    H  
ATOM   4376 HD13 LEU A 278      56.994  -4.091  39.688  1.00  0.00      0    H  
ATOM   4377 HD21 LEU A 278      60.439  -3.982  37.413  1.00  0.00      0    H  
ATOM   4378 HD22 LEU A 278      59.212  -2.937  37.146  1.00  0.00      0    H  
ATOM   4379 HD23 LEU A 278      60.165  -2.759  38.461  1.00  0.00      0    H  
ATOM   4380  N   LYS A 279      61.040  -7.578  41.192  1.00  0.65      0    N  
ATOM   4381  CA  LYS A 279      61.854  -8.007  42.331  1.00  0.65      0    C  
ATOM   4382  C   LYS A 279      63.168  -8.671  41.957  1.00  0.65      0    C  
ATOM   4383  O   LYS A 279      64.147  -8.606  42.692  1.00  0.65      0    O  
ATOM   4384  CB  LYS A 279      61.116  -9.034  43.223  1.00  0.65      0    C  
ATOM   4385  CG  LYS A 279      59.894  -8.490  43.974  1.00  0.65      0    C  
ATOM   4386  CD  LYS A 279      59.114  -9.652  44.616  1.00  0.65      0    C  
ATOM   4387  CE  LYS A 279      57.811  -9.243  45.302  1.00  0.65      0    C  
ATOM   4388  NZ  LYS A 279      57.146 -10.452  45.841  1.00  0.65      0    N  
ATOM   4389  H   LYS A 279      60.102  -7.981  40.974  1.00  0.00      0    H  
ATOM   4390  HA  LYS A 279      62.056  -7.187  42.908  1.00  0.00      0    H  
ATOM   4391  HB2 LYS A 279      60.813  -9.787  42.638  1.00  0.00      0    H  
ATOM   4392  HB3 LYS A 279      61.769  -9.380  43.898  1.00  0.00      0    H  
ATOM   4393  HG2 LYS A 279      60.199  -7.878  44.690  1.00  0.00      0    H  
ATOM   4394  HG3 LYS A 279      59.300  -8.023  43.335  1.00  0.00      0    H  
ATOM   4395  HD2 LYS A 279      58.899 -10.322  43.897  1.00  0.00      0    H  
ATOM   4396  HD3 LYS A 279      59.707 -10.092  45.298  1.00  0.00      0    H  
ATOM   4397  HE2 LYS A 279      58.023  -8.619  46.044  1.00  0.00      0    H  
ATOM   4398  HE3 LYS A 279      57.221  -8.806  44.634  1.00  0.00      0    H  
ATOM   4399  HZ1 LYS A 279      56.784 -10.257  46.753  1.00  0.00      0    H  
ATOM   4400  HZ2 LYS A 279      56.395 -10.719  45.236  1.00  0.00      0    H  
ATOM   4401  HZ3 LYS A 279      57.808 -11.200  45.900  1.00  0.00      0    H  
ATOM   4402  N   ALA A 280      63.200  -9.365  40.812  1.00  0.53      0    N  
ATOM   4403  CA  ALA A 280      64.341 -10.131  40.381  1.00  0.53      0    C  
ATOM   4404  C   ALA A 280      65.274  -9.360  39.474  1.00  0.53      0    C  
ATOM   4405  O   ALA A 280      66.172  -9.924  38.856  1.00  0.53      0    O  
ATOM   4406  CB  ALA A 280      63.782 -11.271  39.522  1.00  0.53      0    C  
ATOM   4407  H   ALA A 280      62.308  -9.295  40.258  1.00  0.00      0    H  
ATOM   4408  HA  ALA A 280      64.866 -10.430  41.203  1.00  0.00      0    H  
ATOM   4409  HB1 ALA A 280      64.534 -11.849  39.213  1.00  0.00      0    H  
ATOM   4410  HB2 ALA A 280      63.145 -11.812  40.067  1.00  0.00      0    H  
ATOM   4411  HB3 ALA A 280      63.307 -10.886  38.733  1.00  0.00      0    H  
ATOM   4412  N   ALA A 281      65.045  -8.060  39.311  1.00  0.54      0    N  
ATOM   4413  CA  ALA A 281      65.652  -7.324  38.247  1.00  0.54      0    C  
ATOM   4414  C   ALA A 281      66.933  -6.581  38.568  1.00  0.54      0    C  
ATOM   4415  O   ALA A 281      67.172  -6.097  39.674  1.00  0.54      0    O  
ATOM   4416  CB  ALA A 281      64.604  -6.316  37.793  1.00  0.54      0    C  
ATOM   4417  H   ALA A 281      64.398  -7.648  40.017  1.00  0.00      0    H  
ATOM   4418  HA  ALA A 281      65.852  -7.975  37.465  1.00  0.00      0    H  
ATOM   4419  HB1 ALA A 281      63.739  -6.503  38.257  1.00  0.00      0    H  
ATOM   4420  HB2 ALA A 281      64.910  -5.392  38.019  1.00  0.00      0    H  
ATOM   4421  HB3 ALA A 281      64.475  -6.391  36.805  1.00  0.00      0    H  
ATOM   4422  N   GLU A 282      67.771  -6.446  37.523  1.00  0.46      0    N  
ATOM   4423  CA  GLU A 282      68.884  -5.524  37.511  1.00  0.46      0    C  
ATOM   4424  C   GLU A 282      68.626  -4.390  36.517  1.00  0.46      0    C  
ATOM   4425  O   GLU A 282      68.937  -3.228  36.778  1.00  0.46      0    O  
ATOM   4426  CB  GLU A 282      70.193  -6.282  37.189  1.00  0.46      0    C  
ATOM   4427  CG  GLU A 282      70.460  -7.438  38.192  1.00  0.46      0    C  
ATOM   4428  CD  GLU A 282      71.838  -8.079  38.042  1.00  0.46      0    C  
ATOM   4429  OE1 GLU A 282      72.182  -8.904  38.929  1.00  0.46      0    O  
ATOM   4430  OE2 GLU A 282      72.553  -7.751  37.061  1.00  0.46      0    O  
ATOM   4431  H   GLU A 282      67.535  -7.078  36.718  1.00  0.00      0    H  
ATOM   4432  HA  GLU A 282      69.021  -5.133  38.428  1.00  0.00      0    H  
ATOM   4433  HB2 GLU A 282      70.099  -6.682  36.309  1.00  0.00      0    H  
ATOM   4434  HB3 GLU A 282      70.930  -5.656  37.269  1.00  0.00      0    H  
ATOM   4435  HG2 GLU A 282      70.399  -7.063  39.098  1.00  0.00      0    H  
ATOM   4436  HG3 GLU A 282      69.786  -8.134  38.030  1.00  0.00      0    H  
ATOM   4437  N   ASN A 283      67.943  -4.660  35.376  1.00  0.46      0    N  
ATOM   4438  CA  ASN A 283      67.605  -3.649  34.371  1.00  0.46      0    C  
ATOM   4439  C   ASN A 283      66.351  -2.840  34.740  1.00  0.46      0    C  
ATOM   4440  O   ASN A 283      65.401  -2.721  33.967  1.00  0.46      0    O  
ATOM   4441  CB  ASN A 283      67.396  -4.294  32.971  1.00  0.46      0    C  
ATOM   4442  CG  ASN A 283      68.714  -4.847  32.444  1.00  0.46      0    C  
ATOM   4443  H   ASN A 283      67.678  -5.670  35.282  1.00  0.00      0    H  
ATOM   4444  HA  ASN A 283      68.374  -2.994  34.337  1.00  0.00      0    H  
ATOM   4445  HB2 ASN A 283      66.754  -5.032  33.069  1.00  0.00      0    H  
ATOM   4446  HB3 ASN A 283      67.073  -3.595  32.360  1.00  0.00      0    H  
ATOM   4447  OD1 ASN A 283      69.792  -4.325  32.730  1.00  0.00      0    O  
ATOM   4448  ND2 ASN A 283      68.648  -5.929  31.637  1.00  0.00      0    N  
ATOM   4449 HD22 ASN A 283      67.746  -6.306  31.423  1.00  0.00      0    H  
ATOM   4450 HD21 ASN A 283      69.475  -6.327  31.274  1.00  0.00      0    H  
ATOM   4451  N   ASN A 284      66.313  -2.247  35.951  1.00  0.67      0    N  
ATOM   4452  CA  ASN A 284      65.095  -1.716  36.559  1.00  0.67      0    C  
ATOM   4453  C   ASN A 284      64.327  -0.640  35.770  1.00  0.67      0    C  
ATOM   4454  O   ASN A 284      63.112  -0.808  35.656  1.00  0.67      0    O  
ATOM   4455  CB  ASN A 284      65.361  -1.240  38.020  1.00  0.67      0    C  
ATOM   4456  CG  ASN A 284      65.832  -2.415  38.865  1.00  0.67      0    C  
ATOM   4457  OD1 ASN A 284      66.455  -2.234  39.905  1.00  0.67      0    O  
ATOM   4458  ND2 ASN A 284      65.522  -3.653  38.425  1.00  0.67      0    N  
ATOM   4459  H   ASN A 284      67.251  -2.202  36.421  1.00  0.00      0    H  
ATOM   4460  HA  ASN A 284      64.448  -2.508  36.674  1.00  0.00      0    H  
ATOM   4461  HB2 ASN A 284      66.066  -0.560  37.992  1.00  0.00      0    H  
ATOM   4462  HB3 ASN A 284      64.517  -0.898  38.384  1.00  0.00      0    H  
ATOM   4463 HD22 ASN A 284      65.008  -3.737  37.570  1.00  0.00      0    H  
ATOM   4464 HD21 ASN A 284      65.800  -4.447  38.940  1.00  0.00      0    H  
ATOM   4465  N   PRO A 285      64.880   0.427  35.168  1.00  0.73      0    N  
ATOM   4466  CA  PRO A 285      64.089   1.368  34.371  1.00  0.73      0    C  
ATOM   4467  C   PRO A 285      63.421   0.757  33.152  1.00  0.73      0    C  
ATOM   4468  O   PRO A 285      62.257   1.046  32.881  1.00  0.73      0    O  
ATOM   4469  CB  PRO A 285      65.110   2.433  33.932  1.00  0.73      0    C  
ATOM   4470  CG  PRO A 285      66.169   2.430  35.035  1.00  0.73      0    C  
ATOM   4471  CD  PRO A 285      66.200   0.973  35.502  1.00  0.73      0    C  
ATOM   4472  HA  PRO A 285      63.396   1.835  34.963  1.00  0.00      0    H  
ATOM   4473  HB2 PRO A 285      65.524   2.191  33.056  1.00  0.00      0    H  
ATOM   4474  HB3 PRO A 285      64.683   3.332  33.866  1.00  0.00      0    H  
ATOM   4475  HG2 PRO A 285      67.048   2.701  34.666  1.00  0.00      0    H  
ATOM   4476  HG3 PRO A 285      65.894   3.031  35.773  1.00  0.00      0    H  
ATOM   4477  HD2 PRO A 285      66.929   0.465  35.029  1.00  0.00      0    H  
ATOM   4478  HD3 PRO A 285      66.370   0.923  36.494  1.00  0.00      0    H  
ATOM   4479  N   GLU A 286      64.159  -0.075  32.398  1.00  0.68      0    N  
ATOM   4480  CA  GLU A 286      63.715  -0.697  31.165  1.00  0.68      0    C  
ATOM   4481  C   GLU A 286      62.580  -1.677  31.389  1.00  0.68      0    C  
ATOM   4482  O   GLU A 286      61.550  -1.658  30.715  1.00  0.68      0    O  
ATOM   4483  CB  GLU A 286      64.928  -1.413  30.540  1.00  0.68      0    C  
ATOM   4484  CG  GLU A 286      64.662  -2.097  29.184  1.00  0.68      0    C  
ATOM   4485  CD  GLU A 286      65.941  -2.771  28.697  1.00  0.68      0    C  
ATOM   4486  OE1 GLU A 286      66.430  -3.673  29.427  1.00  0.68      0    O  
ATOM   4487  OE2 GLU A 286      66.436  -2.377  27.612  1.00  0.68      0    O  
ATOM   4488  H   GLU A 286      65.127  -0.240  32.802  1.00  0.00      0    H  
ATOM   4489  HA  GLU A 286      63.417   0.020  30.511  1.00  0.00      0    H  
ATOM   4490  HB2 GLU A 286      65.632  -0.738  30.393  1.00  0.00      0    H  
ATOM   4491  HB3 GLU A 286      65.220  -2.114  31.168  1.00  0.00      0    H  
ATOM   4492  HG2 GLU A 286      63.997  -2.784  29.321  1.00  0.00      0    H  
ATOM   4493  HG3 GLU A 286      64.424  -1.413  28.544  1.00  0.00      0    H  
ATOM   4494  N   LEU A 287      62.716  -2.530  32.419  1.00  0.76      0    N  
ATOM   4495  CA  LEU A 287      61.675  -3.449  32.820  1.00  0.76      0    C  
ATOM   4496  C   LEU A 287      60.427  -2.772  33.339  1.00  0.76      0    C  
ATOM   4497  O   LEU A 287      59.323  -3.162  32.975  1.00  0.76      0    O  
ATOM   4498  CB  LEU A 287      62.204  -4.408  33.890  1.00  0.76      0    C  
ATOM   4499  CG  LEU A 287      63.370  -5.263  33.374  1.00  0.76      0    C  
ATOM   4500  CD1 LEU A 287      64.093  -5.853  34.565  1.00  0.76      0    C  
ATOM   4501  CD2 LEU A 287      62.937  -6.402  32.459  1.00  0.76      0    C  
ATOM   4502  H   LEU A 287      63.645  -2.462  32.898  1.00  0.00      0    H  
ATOM   4503  HA  LEU A 287      61.418  -4.018  32.012  1.00  0.00      0    H  
ATOM   4504  HB2 LEU A 287      62.538  -3.875  34.640  1.00  0.00      0    H  
ATOM   4505  HB3 LEU A 287      61.481  -5.016  34.142  1.00  0.00      0    H  
ATOM   4506  HG  LEU A 287      63.987  -4.684  32.858  1.00  0.00      0    H  
ATOM   4507 HD11 LEU A 287      63.462  -6.422  35.096  1.00  0.00      0    H  
ATOM   4508 HD12 LEU A 287      64.860  -6.416  34.251  1.00  0.00      0    H  
ATOM   4509 HD13 LEU A 287      64.442  -5.117  35.148  1.00  0.00      0    H  
ATOM   4510 HD21 LEU A 287      62.466  -6.027  31.660  1.00  0.00      0    H  
ATOM   4511 HD22 LEU A 287      63.742  -6.915  32.161  1.00  0.00      0    H  
ATOM   4512 HD23 LEU A 287      62.318  -7.011  32.955  1.00  0.00      0    H  
ATOM   4513  N   ALA A 288      60.559  -1.712  34.166  1.00  0.80      0    N  
ATOM   4514  CA  ALA A 288      59.423  -0.949  34.649  1.00  0.80      0    C  
ATOM   4515  C   ALA A 288      58.620  -0.306  33.523  1.00  0.80      0    C  
ATOM   4516  O   ALA A 288      57.403  -0.463  33.460  1.00  0.80      0    O  
ATOM   4517  CB  ALA A 288      59.907   0.126  35.640  1.00  0.80      0    C  
ATOM   4518  H   ALA A 288      61.549  -1.500  34.419  1.00  0.00      0    H  
ATOM   4519  HA  ALA A 288      58.807  -1.570  35.165  1.00  0.00      0    H  
ATOM   4520  HB1 ALA A 288      60.867  -0.037  35.853  1.00  0.00      0    H  
ATOM   4521  HB2 ALA A 288      59.800   1.025  35.223  1.00  0.00      0    H  
ATOM   4522  HB3 ALA A 288      59.361   0.071  36.472  1.00  0.00      0    H  
ATOM   4523  N   ALA A 289      59.308   0.326  32.546  1.00  0.82      0    N  
ATOM   4524  CA  ALA A 289      58.687   0.881  31.360  1.00  0.82      0    C  
ATOM   4525  C   ALA A 289      57.957  -0.165  30.520  1.00  0.82      0    C  
ATOM   4526  O   ALA A 289      56.813   0.028  30.121  1.00  0.82      0    O  
ATOM   4527  CB  ALA A 289      59.777   1.562  30.507  1.00  0.82      0    C  
ATOM   4528  H   ALA A 289      60.340   0.374  32.734  1.00  0.00      0    H  
ATOM   4529  HA  ALA A 289      58.013   1.588  31.642  1.00  0.00      0    H  
ATOM   4530  HB1 ALA A 289      60.301   0.861  30.031  1.00  0.00      0    H  
ATOM   4531  HB2 ALA A 289      59.341   2.167  29.847  1.00  0.00      0    H  
ATOM   4532  HB3 ALA A 289      60.376   2.087  31.106  1.00  0.00      0    H  
ATOM   4533  N   PHE A 290      58.574  -1.344  30.294  1.00  0.77      0    N  
ATOM   4534  CA  PHE A 290      57.948  -2.468  29.614  1.00  0.77      0    C  
ATOM   4535  C   PHE A 290      56.703  -2.989  30.342  1.00  0.77      0    C  
ATOM   4536  O   PHE A 290      55.671  -3.267  29.736  1.00  0.77      0    O  
ATOM   4537  CB  PHE A 290      59.007  -3.592  29.447  1.00  0.77      0    C  
ATOM   4538  CG  PHE A 290      58.500  -4.759  28.643  1.00  0.77      0    C  
ATOM   4539  CD1 PHE A 290      57.995  -5.900  29.287  1.00  0.77      0    C  
ATOM   4540  CD2 PHE A 290      58.493  -4.713  27.243  1.00  0.77      0    C  
ATOM   4541  CE1 PHE A 290      57.554  -7.007  28.553  1.00  0.77      0    C  
ATOM   4542  CE2 PHE A 290      58.017  -5.802  26.504  1.00  0.77      0    C  
ATOM   4543  CZ  PHE A 290      57.567  -6.956  27.154  1.00  0.77      0    C  
ATOM   4544  H   PHE A 290      59.559  -1.372  30.660  1.00  0.00      0    H  
ATOM   4545  HA  PHE A 290      57.632  -2.132  28.712  1.00  0.00      0    H  
ATOM   4546  HB2 PHE A 290      59.776  -3.202  28.978  1.00  0.00      0    H  
ATOM   4547  HB3 PHE A 290      59.239  -3.911  30.347  1.00  0.00      0    H  
ATOM   4548  HD1 PHE A 290      57.948  -5.924  30.279  1.00  0.00      0    H  
ATOM   4549  HD2 PHE A 290      58.826  -3.904  26.773  1.00  0.00      0    H  
ATOM   4550  HE1 PHE A 290      57.235  -7.825  29.030  1.00  0.00      0    H  
ATOM   4551  HE2 PHE A 290      58.002  -5.749  25.493  1.00  0.00      0    H  
ATOM   4552  HZ  PHE A 290      57.256  -7.741  26.627  1.00  0.00      0    H  
ATOM   4553  N   ILE A 291      56.752  -3.108  31.682  1.00  0.76      0    N  
ATOM   4554  CA  ILE A 291      55.615  -3.499  32.507  1.00  0.76      0    C  
ATOM   4555  C   ILE A 291      54.465  -2.512  32.411  1.00  0.76      0    C  
ATOM   4556  O   ILE A 291      53.303  -2.899  32.273  1.00  0.76      0    O  
ATOM   4557  CB  ILE A 291      56.059  -3.722  33.950  1.00  0.76      0    C  
ATOM   4558  CG1 ILE A 291      56.942  -4.990  33.980  1.00  0.76      0    C  
ATOM   4559  CG2 ILE A 291      54.856  -3.842  34.920  1.00  0.76      0    C  
ATOM   4560  CD1 ILE A 291      57.659  -5.202  35.311  1.00  0.76      0    C  
ATOM   4561  H   ILE A 291      57.700  -2.890  32.084  1.00  0.00      0    H  
ATOM   4562  HA  ILE A 291      55.279  -4.373  32.128  1.00  0.00      0    H  
ATOM   4563  HB  ILE A 291      56.619  -2.963  34.228  1.00  0.00      0    H  
ATOM   4564 HG12 ILE A 291      56.364  -5.778  33.796  1.00  0.00      0    H  
ATOM   4565 HG13 ILE A 291      57.625  -4.908  33.260  1.00  0.00      0    H  
ATOM   4566 HG21 ILE A 291      55.201  -3.970  35.843  1.00  0.00      0    H  
ATOM   4567 HG22 ILE A 291      54.319  -3.007  34.867  1.00  0.00      0    H  
ATOM   4568 HG23 ILE A 291      54.304  -4.623  34.649  1.00  0.00      0    H  
ATOM   4569 HD11 ILE A 291      56.980  -5.289  36.035  1.00  0.00      0    H  
ATOM   4570 HD12 ILE A 291      58.206  -6.033  35.256  1.00  0.00      0    H  
ATOM   4571 HD13 ILE A 291      58.249  -4.419  35.490  1.00  0.00      0    H  
ATOM   4572  N   GLU A 292      54.765  -1.202  32.435  1.00  0.73      0    N  
ATOM   4573  CA  GLU A 292      53.806  -0.153  32.163  1.00  0.73      0    C  
ATOM   4574  C   GLU A 292      53.249  -0.188  30.738  1.00  0.73      0    C  
ATOM   4575  O   GLU A 292      52.034  -0.123  30.570  1.00  0.73      0    O  
ATOM   4576  CB  GLU A 292      54.408   1.217  32.541  1.00  0.73      0    C  
ATOM   4577  CG  GLU A 292      54.606   1.346  34.076  1.00  0.73      0    C  
ATOM   4578  CD  GLU A 292      55.332   2.618  34.513  1.00  0.73      0    C  
ATOM   4579  OE1 GLU A 292      55.425   2.804  35.755  1.00  0.73      0    O  
ATOM   4580  OE2 GLU A 292      55.787   3.397  33.639  1.00  0.73      0    O  
ATOM   4581  H   GLU A 292      55.773  -1.013  32.673  1.00  0.00      0    H  
ATOM   4582  HA  GLU A 292      53.030  -0.217  32.821  1.00  0.00      0    H  
ATOM   4583  HB2 GLU A 292      55.284   1.283  32.133  1.00  0.00      0    H  
ATOM   4584  HB3 GLU A 292      53.781   1.905  32.274  1.00  0.00      0    H  
ATOM   4585  HG2 GLU A 292      53.713   1.352  34.491  1.00  0.00      0    H  
ATOM   4586  HG3 GLU A 292      55.144   0.577  34.373  1.00  0.00      0    H  
ATOM   4587  N   GLU A 293      54.083  -0.391  29.686  1.00  0.72      0    N  
ATOM   4588  CA  GLU A 293      53.625  -0.579  28.307  1.00  0.72      0    C  
ATOM   4589  C   GLU A 293      52.679  -1.766  28.141  1.00  0.72      0    C  
ATOM   4590  O   GLU A 293      51.618  -1.647  27.532  1.00  0.72      0    O  
ATOM   4591  CB  GLU A 293      54.790  -0.814  27.297  1.00  0.72      0    C  
ATOM   4592  CG  GLU A 293      55.640   0.426  26.921  1.00  0.72      0    C  
ATOM   4593  CD  GLU A 293      56.577   0.178  25.727  1.00  0.72      0    C  
ATOM   4594  OE1 GLU A 293      56.459  -0.875  25.034  1.00  0.72      0    O  
ATOM   4595  OE2 GLU A 293      57.412   1.079  25.464  1.00  0.72      0    O  
ATOM   4596  H   GLU A 293      55.096  -0.400  29.958  1.00  0.00      0    H  
ATOM   4597  HA  GLU A 293      53.160   0.267  27.990  1.00  0.00      0    H  
ATOM   4598  HB2 GLU A 293      55.402  -1.476  27.703  1.00  0.00      0    H  
ATOM   4599  HB3 GLU A 293      54.390  -1.159  26.462  1.00  0.00      0    H  
ATOM   4600  HG2 GLU A 293      55.026   1.146  26.670  1.00  0.00      0    H  
ATOM   4601  HG3 GLU A 293      56.199   0.654  27.692  1.00  0.00      0    H  
ATOM   4602  N   CYS A 294      53.007  -2.939  28.724  1.00  0.73      0    N  
ATOM   4603  CA  CYS A 294      52.163  -4.128  28.683  1.00  0.73      0    C  
ATOM   4604  C   CYS A 294      50.809  -3.928  29.347  1.00  0.73      0    C  
ATOM   4605  O   CYS A 294      49.779  -4.342  28.827  1.00  0.73      0    O  
ATOM   4606  CB  CYS A 294      52.860  -5.345  29.341  1.00  0.73      0    C  
ATOM   4607  SG  CYS A 294      54.301  -5.901  28.378  1.00  0.73      0    S  
ATOM   4608  H   CYS A 294      53.936  -2.913  29.214  1.00  0.00      0    H  
ATOM   4609  HA  CYS A 294      52.003  -4.367  27.708  1.00  0.00      0    H  
ATOM   4610  HB2 CYS A 294      53.169  -5.074  30.234  1.00  0.00      0    H  
ATOM   4611  HB3 CYS A 294      52.210  -6.083  29.381  1.00  0.00      0    H  
ATOM   4612  HG  CYS A 294      54.788  -5.103  28.029  1.00  0.00      0    H  
ATOM   4613  N   ARG A 295      50.765  -3.228  30.497  1.00  0.62      0    N  
ATOM   4614  CA  ARG A 295      49.525  -2.952  31.207  1.00  0.62      0    C  
ATOM   4615  C   ARG A 295      48.644  -1.898  30.538  1.00  0.62      0    C  
ATOM   4616  O   ARG A 295      47.485  -1.731  30.910  1.00  0.62      0    O  
ATOM   4617  CB  ARG A 295      49.809  -2.513  32.663  1.00  0.62      0    C  
ATOM   4618  CG  ARG A 295      50.333  -3.655  33.557  1.00  0.62      0    C  
ATOM   4619  CD  ARG A 295      50.638  -3.172  34.975  1.00  0.62      0    C  
ATOM   4620  NE  ARG A 295      51.057  -4.365  35.781  1.00  0.62      0    N  
ATOM   4621  CZ  ARG A 295      51.476  -4.295  37.052  1.00  0.62      0    C  
ATOM   4622  NH1 ARG A 295      51.775  -5.409  37.715  1.00  0.62      0    N  
ATOM   4623  NH2 ARG A 295      51.599  -3.129  37.678  1.00  0.62      0    N  
ATOM   4624  H   ARG A 295      51.702  -2.904  30.828  1.00  0.00      0    H  
ATOM   4625  HA  ARG A 295      48.989  -3.817  31.277  1.00  0.00      0    H  
ATOM   4626  HB2 ARG A 295      50.497  -1.803  32.643  1.00  0.00      0    H  
ATOM   4627  HB3 ARG A 295      48.964  -2.183  33.057  1.00  0.00      0    H  
ATOM   4628  HG2 ARG A 295      49.642  -4.368  33.612  1.00  0.00      0    H  
ATOM   4629  HG3 ARG A 295      51.172  -4.016  33.164  1.00  0.00      0    H  
ATOM   4630  HD2 ARG A 295      51.380  -2.542  34.939  1.00  0.00      0    H  
ATOM   4631  HD3 ARG A 295      49.824  -2.803  35.362  1.00  0.00      0    H  
ATOM   4632  HE  ARG A 295      51.018  -5.255  35.336  1.00  0.00      0    H  
ATOM   4633 HH11 ARG A 295      51.713  -6.300  37.278  1.00  0.00      0    H  
ATOM   4634 HH12 ARG A 295      52.071  -5.348  38.676  1.00  0.00      0    H  
ATOM   4635 HH21 ARG A 295      51.387  -2.288  37.165  1.00  0.00      0    H  
ATOM   4636 HH22 ARG A 295      51.892  -3.087  38.621  1.00  0.00      0    H  
ATOM   4637  N   MET A 296      49.161  -1.165  29.531  1.00  0.66      0    N  
ATOM   4638  CA  MET A 296      48.355  -0.290  28.696  1.00  0.66      0    C  
ATOM   4639  C   MET A 296      47.618  -1.041  27.593  1.00  0.66      0    C  
ATOM   4640  O   MET A 296      46.704  -0.493  26.980  1.00  0.66      0    O  
ATOM   4641  CB  MET A 296      49.226   0.810  28.032  1.00  0.66      0    C  
ATOM   4642  CG  MET A 296      49.762   1.867  29.019  1.00  0.66      0    C  
ATOM   4643  SD  MET A 296      48.496   2.830  29.905  1.00  0.66      0    S  
ATOM   4644  CE  MET A 296      47.824   3.706  28.464  1.00  0.66      0    C  
ATOM   4645  H   MET A 296      50.192  -1.288  29.411  1.00  0.00      0    H  
ATOM   4646  HA  MET A 296      47.660   0.157  29.284  1.00  0.00      0    H  
ATOM   4647  HB2 MET A 296      50.010   0.373  27.583  1.00  0.00      0    H  
ATOM   4648  HB3 MET A 296      48.675   1.280  27.336  1.00  0.00      0    H  
ATOM   4649  HG2 MET A 296      50.386   1.384  29.690  1.00  0.00      0    H  
ATOM   4650  HG3 MET A 296      50.396   2.496  28.495  1.00  0.00      0    H  
ATOM   4651  HE1 MET A 296      48.368   3.473  27.661  1.00  0.00      0    H  
ATOM   4652  HE2 MET A 296      46.877   3.425  28.327  1.00  0.00      0    H  
ATOM   4653  HE3 MET A 296      47.868   4.688  28.633  1.00  0.00      0    H  
ATOM   4654  N   GLY A 297      47.986  -2.310  27.312  1.00  0.68      0    N  
ATOM   4655  CA  GLY A 297      47.328  -3.121  26.294  1.00  0.68      0    C  
ATOM   4656  C   GLY A 297      46.250  -4.016  26.849  1.00  0.68      0    C  
ATOM   4657  O   GLY A 297      46.255  -4.413  28.012  1.00  0.68      0    O  
ATOM   4658  H   GLY A 297      48.785  -2.652  27.893  1.00  0.00      0    H  
ATOM   4659  HA2 GLY A 297      46.928  -2.505  25.588  1.00  0.00      0    H  
ATOM   4660  HA3 GLY A 297      48.029  -3.688  25.819  1.00  0.00      0    H  
ATOM   4661  N   SER A 298      45.284  -4.406  26.002  1.00  0.51      0    N  
ATOM   4662  CA  SER A 298      44.276  -5.399  26.348  1.00  0.51      0    C  
ATOM   4663  C   SER A 298      44.802  -6.826  26.265  1.00  0.51      0    C  
ATOM   4664  O   SER A 298      45.847  -7.107  25.679  1.00  0.51      0    O  
ATOM   4665  CB  SER A 298      42.987  -5.282  25.480  1.00  0.51      0    C  
ATOM   4666  OG  SER A 298      43.210  -5.618  24.107  1.00  0.51      0    O  
ATOM   4667  H   SER A 298      45.323  -3.930  25.070  1.00  0.00      0    H  
ATOM   4668  HA  SER A 298      43.987  -5.231  27.305  1.00  0.00      0    H  
ATOM   4669  HB2 SER A 298      42.300  -5.899  25.857  1.00  0.00      0    H  
ATOM   4670  HB3 SER A 298      42.660  -4.340  25.534  1.00  0.00      0    H  
ATOM   4671  HG  SER A 298      43.821  -4.943  23.701  1.00  0.00      0    H  
ATOM   4672  N   VAL A 299      44.061  -7.810  26.833  1.00  0.48      0    N  
ATOM   4673  CA  VAL A 299      44.393  -9.225  26.670  1.00  0.48      0    C  
ATOM   4674  C   VAL A 299      44.326  -9.647  25.212  1.00  0.48      0    C  
ATOM   4675  O   VAL A 299      45.183 -10.370  24.723  1.00  0.48      0    O  
ATOM   4676  CB  VAL A 299      43.529 -10.165  27.506  1.00  0.48      0    C  
ATOM   4677  CG1 VAL A 299      44.068 -11.610  27.392  1.00  0.48      0    C  
ATOM   4678  CG2 VAL A 299      43.572  -9.717  28.979  1.00  0.48      0    C  
ATOM   4679  H   VAL A 299      43.252  -7.465  27.383  1.00  0.00      0    H  
ATOM   4680  HA  VAL A 299      45.339  -9.362  26.993  1.00  0.00      0    H  
ATOM   4681  HB  VAL A 299      42.616 -10.179  27.120  1.00  0.00      0    H  
ATOM   4682 HG11 VAL A 299      44.318 -11.933  28.300  1.00  0.00      0    H  
ATOM   4683 HG12 VAL A 299      43.356 -12.190  27.007  1.00  0.00      0    H  
ATOM   4684 HG13 VAL A 299      44.867 -11.609  26.798  1.00  0.00      0    H  
ATOM   4685 HG21 VAL A 299      43.470  -8.726  29.016  1.00  0.00      0    H  
ATOM   4686 HG22 VAL A 299      42.825 -10.158  29.470  1.00  0.00      0    H  
ATOM   4687 HG23 VAL A 299      44.448  -9.987  29.371  1.00  0.00      0    H  
ATOM   4688  N   ALA A 300      43.334  -9.144  24.448  1.00  0.54      0    N  
ATOM   4689  CA  ALA A 300      43.229  -9.394  23.025  1.00  0.54      0    C  
ATOM   4690  C   ALA A 300      44.437  -8.907  22.226  1.00  0.54      0    C  
ATOM   4691  O   ALA A 300      44.900  -9.596  21.325  1.00  0.54      0    O  
ATOM   4692  CB  ALA A 300      41.950  -8.740  22.472  1.00  0.54      0    C  
ATOM   4693  H   ALA A 300      42.652  -8.558  24.985  1.00  0.00      0    H  
ATOM   4694  HA  ALA A 300      43.133 -10.397  22.873  1.00  0.00      0    H  
ATOM   4695  HB1 ALA A 300      41.727  -9.153  21.593  1.00  0.00      0    H  
ATOM   4696  HB2 ALA A 300      41.203  -8.890  23.115  1.00  0.00      0    H  
ATOM   4697  HB3 ALA A 300      42.108  -7.762  22.357  1.00  0.00      0    H  
ATOM   4698  N   GLU A 301      44.988  -7.723  22.564  1.00  0.45      0    N  
ATOM   4699  CA  GLU A 301      46.243  -7.213  22.034  1.00  0.45      0    C  
ATOM   4700  C   GLU A 301      47.469  -8.045  22.402  1.00  0.45      0    C  
ATOM   4701  O   GLU A 301      48.341  -8.283  21.570  1.00  0.45      0    O  
ATOM   4702  CB  GLU A 301      46.427  -5.733  22.416  1.00  0.45      0    C  
ATOM   4703  CG  GLU A 301      45.437  -4.831  21.640  1.00  0.45      0    C  
ATOM   4704  CD  GLU A 301      45.299  -3.470  22.300  1.00  0.45      0    C  
ATOM   4705  OE1 GLU A 301      45.583  -2.444  21.643  1.00  0.45      0    O  
ATOM   4706  OE2 GLU A 301      44.862  -3.477  23.485  1.00  0.45      0    O  
ATOM   4707  H   GLU A 301      44.407  -7.188  23.268  1.00  0.00      0    H  
ATOM   4708  HA  GLU A 301      46.179  -7.148  21.016  1.00  0.00      0    H  
ATOM   4709  HB2 GLU A 301      46.225  -5.638  23.358  1.00  0.00      0    H  
ATOM   4710  HB3 GLU A 301      47.321  -5.465  22.161  1.00  0.00      0    H  
ATOM   4711  HG2 GLU A 301      45.797  -4.699  20.745  1.00  0.00      0    H  
ATOM   4712  HG3 GLU A 301      44.565  -5.264  21.655  1.00  0.00      0    H  
ATOM   4713  N   ALA A 302      47.565  -8.543  23.651  1.00  0.51      0    N  
ATOM   4714  CA  ALA A 302      48.585  -9.499  24.054  1.00  0.51      0    C  
ATOM   4715  C   ALA A 302      48.461 -10.893  23.407  1.00  0.51      0    C  
ATOM   4716  O   ALA A 302      49.474 -11.518  23.095  1.00  0.51      0    O  
ATOM   4717  CB  ALA A 302      48.676  -9.570  25.590  1.00  0.51      0    C  
ATOM   4718  H   ALA A 302      46.833  -8.174  24.304  1.00  0.00      0    H  
ATOM   4719  HA  ALA A 302      49.504  -9.122  23.810  1.00  0.00      0    H  
ATOM   4720  HB1 ALA A 302      49.509 -10.054  25.844  1.00  0.00      0    H  
ATOM   4721  HB2 ALA A 302      48.696  -8.644  25.958  1.00  0.00      0    H  
ATOM   4722  HB3 ALA A 302      47.880 -10.057  25.941  1.00  0.00      0    H  
ATOM   4723  N   ASP A 303      47.218 -11.376  23.143  1.00  0.44      0    N  
ATOM   4724  CA  ASP A 303      46.893 -12.555  22.339  1.00  0.44      0    C  
ATOM   4725  C   ASP A 303      47.342 -12.409  20.871  1.00  0.44      0    C  
ATOM   4726  O   ASP A 303      47.460 -13.409  20.160  1.00  0.44      0    O  
ATOM   4727  CB  ASP A 303      45.340 -12.821  22.246  1.00  0.44      0    C  
ATOM   4728  CG  ASP A 303      44.663 -13.761  23.244  1.00  0.44      0    C  
ATOM   4729  OD1 ASP A 303      45.182 -14.070  24.337  1.00  0.44      0    O  
ATOM   4730  OD2 ASP A 303      43.518 -14.203  22.869  1.00  0.44      0    O  
ATOM   4731  H   ASP A 303      46.458 -10.782  23.602  1.00  0.00      0    H  
ATOM   4732  HA  ASP A 303      47.411 -13.333  22.723  1.00  0.00      0    H  
ATOM   4733  HB2 ASP A 303      44.889 -11.908  22.304  1.00  0.00      0    H  
ATOM   4734  HB3 ASP A 303      45.165 -13.168  21.303  1.00  0.00      0    H  
ATOM   4735  N   LEU A 304      47.528 -11.174  20.335  1.00  0.51      0    N  
ATOM   4736  CA  LEU A 304      47.807 -10.976  18.917  1.00  0.51      0    C  
ATOM   4737  C   LEU A 304      49.086 -11.633  18.414  1.00  0.51      0    C  
ATOM   4738  O   LEU A 304      50.184 -11.483  18.948  1.00  0.51      0    O  
ATOM   4739  CB  LEU A 304      47.845  -9.493  18.445  1.00  0.51      0    C  
ATOM   4740  CG  LEU A 304      46.518  -8.716  18.558  1.00  0.51      0    C  
ATOM   4741  CD1 LEU A 304      46.712  -7.237  18.185  1.00  0.51      0    C  
ATOM   4742  CD2 LEU A 304      45.361  -9.319  17.745  1.00  0.51      0    C  
ATOM   4743  H   LEU A 304      47.453 -10.402  21.025  1.00  0.00      0    H  
ATOM   4744  HA  LEU A 304      47.022 -11.356  18.381  1.00  0.00      0    H  
ATOM   4745  HB2 LEU A 304      48.515  -9.021  19.003  1.00  0.00      0    H  
ATOM   4746  HB3 LEU A 304      48.112  -9.492  17.491  1.00  0.00      0    H  
ATOM   4747  HG  LEU A 304      46.187  -8.776  19.498  1.00  0.00      0    H  
ATOM   4748 HD11 LEU A 304      47.042  -7.178  17.245  1.00  0.00      0    H  
ATOM   4749 HD12 LEU A 304      45.838  -6.762  18.268  1.00  0.00      0    H  
ATOM   4750 HD13 LEU A 304      47.379  -6.829  18.805  1.00  0.00      0    H  
ATOM   4751 HD21 LEU A 304      45.187 -10.249  18.064  1.00  0.00      0    H  
ATOM   4752 HD22 LEU A 304      44.545  -8.759  17.873  1.00  0.00      0    H  
ATOM   4753 HD23 LEU A 304      45.613  -9.334  16.779  1.00  0.00      0    H  
ATOM   4754  N   ALA A 305      48.958 -12.341  17.282  1.00  0.51      0    N  
ATOM   4755  CA  ALA A 305      50.055 -12.934  16.571  1.00  0.51      0    C  
ATOM   4756  C   ALA A 305      50.221 -12.116  15.303  1.00  0.51      0    C  
ATOM   4757  O   ALA A 305      49.304 -11.398  14.911  1.00  0.51      0    O  
ATOM   4758  CB  ALA A 305      49.757 -14.417  16.290  1.00  0.51      0    C  
ATOM   4759  H   ALA A 305      47.951 -12.419  16.961  1.00  0.00      0    H  
ATOM   4760  HA  ALA A 305      50.884 -12.855  17.109  1.00  0.00      0    H  
ATOM   4761  HB1 ALA A 305      48.771 -14.544  16.220  1.00  0.00      0    H  
ATOM   4762  HB2 ALA A 305      50.194 -14.681  15.433  1.00  0.00      0    H  
ATOM   4763  HB3 ALA A 305      50.117 -14.969  17.038  1.00  0.00      0    H  
ATOM   4764  N   THR A 306      51.440 -12.125  14.719  1.00  0.46      0    N  
ATOM   4765  CA  THR A 306      51.920 -11.207  13.666  1.00  0.46      0    C  
ATOM   4766  C   THR A 306      52.494  -9.949  14.291  1.00  0.46      0    C  
ATOM   4767  O   THR A 306      53.418  -9.330  13.771  1.00  0.46      0    O  
ATOM   4768  CB  THR A 306      50.943 -10.865  12.535  1.00  0.46      0    C  
ATOM   4769  OG1 THR A 306      50.505 -12.066  11.921  1.00  0.46      0    O  
ATOM   4770  CG2 THR A 306      51.582 -10.030  11.412  1.00  0.46      0    C  
ATOM   4771  H   THR A 306      52.066 -12.899  15.106  1.00  0.00      0    H  
ATOM   4772  HA  THR A 306      52.645 -11.674  13.154  1.00  0.00      0    H  
ATOM   4773  HB  THR A 306      50.132 -10.391  12.934  1.00  0.00      0    H  
ATOM   4774 HG21 THR A 306      50.927  -9.344  11.095  1.00  0.00      0    H  
ATOM   4775 HG22 THR A 306      52.401  -9.575  11.762  1.00  0.00      0    H  
ATOM   4776 HG23 THR A 306      51.831 -10.631  10.653  1.00  0.00      0    H  
ATOM   4777  HG1 THR A 306      51.087 -12.841  12.197  1.00  0.00      0    H  
ATOM   4778  N   ALA A 307      51.997  -9.577  15.489  1.00  0.43      0    N  
ATOM   4779  CA  ALA A 307      52.524  -8.532  16.339  1.00  0.43      0    C  
ATOM   4780  C   ALA A 307      53.992  -8.715  16.730  1.00  0.43      0    C  
ATOM   4781  O   ALA A 307      54.523  -9.828  16.796  1.00  0.43      0    O  
ATOM   4782  CB  ALA A 307      51.658  -8.421  17.610  1.00  0.43      0    C  
ATOM   4783  H   ALA A 307      51.140 -10.154  15.761  1.00  0.00      0    H  
ATOM   4784  HA  ALA A 307      52.437  -7.636  15.854  1.00  0.00      0    H  
ATOM   4785  HB1 ALA A 307      50.756  -8.080  17.359  1.00  0.00      0    H  
ATOM   4786  HB2 ALA A 307      51.577  -9.322  18.027  1.00  0.00      0    H  
ATOM   4787  HB3 ALA A 307      52.095  -7.791  18.246  1.00  0.00      0    H  
ATOM   4788  N   GLU A 308      54.707  -7.594  16.977  1.00  0.56      0    N  
ATOM   4789  CA  GLU A 308      56.113  -7.636  17.323  1.00  0.56      0    C  
ATOM   4790  C   GLU A 308      56.431  -8.405  18.602  1.00  0.56      0    C  
ATOM   4791  O   GLU A 308      55.890  -8.172  19.683  1.00  0.56      0    O  
ATOM   4792  CB  GLU A 308      56.766  -6.233  17.431  1.00  0.56      0    C  
ATOM   4793  CG  GLU A 308      58.315  -6.323  17.457  1.00  0.56      0    C  
ATOM   4794  CD  GLU A 308      59.064  -5.083  17.936  1.00  0.56      0    C  
ATOM   4795  OE1 GLU A 308      58.438  -4.040  18.227  1.00  0.56      0    O  
ATOM   4796  OE2 GLU A 308      60.309  -5.250  18.081  1.00  0.56      0    O  
ATOM   4797  H   GLU A 308      54.153  -6.717  16.894  1.00  0.00      0    H  
ATOM   4798  HA  GLU A 308      56.643  -8.047  16.549  1.00  0.00      0    H  
ATOM   4799  HB2 GLU A 308      56.519  -5.729  16.641  1.00  0.00      0    H  
ATOM   4800  HB3 GLU A 308      56.485  -5.838  18.270  1.00  0.00      0    H  
ATOM   4801  HG2 GLU A 308      58.558  -7.074  18.063  1.00  0.00      0    H  
ATOM   4802  HG3 GLU A 308      58.618  -6.517  16.529  1.00  0.00      0    H  
ATOM   4803  N   LYS A 309      57.383  -9.348  18.504  1.00  0.59      0    N  
ATOM   4804  CA  LYS A 309      57.894 -10.083  19.636  1.00  0.59      0    C  
ATOM   4805  C   LYS A 309      58.794  -9.216  20.485  1.00  0.59      0    C  
ATOM   4806  O   LYS A 309      59.882  -8.822  20.065  1.00  0.59      0    O  
ATOM   4807  CB  LYS A 309      58.661 -11.319  19.137  1.00  0.59      0    C  
ATOM   4808  CG  LYS A 309      57.713 -12.255  18.383  1.00  0.59      0    C  
ATOM   4809  CD  LYS A 309      58.340 -12.837  17.114  1.00  0.59      0    C  
ATOM   4810  CE  LYS A 309      57.296 -13.318  16.101  1.00  0.59      0    C  
ATOM   4811  NZ  LYS A 309      56.315 -14.182  16.775  1.00  0.59      0    N  
ATOM   4812  H   LYS A 309      57.719  -9.497  17.518  1.00  0.00      0    H  
ATOM   4813  HA  LYS A 309      57.118 -10.398  20.202  1.00  0.00      0    H  
ATOM   4814  HB2 LYS A 309      59.361 -11.022  18.520  1.00  0.00      0    H  
ATOM   4815  HB3 LYS A 309      59.018 -11.797  19.915  1.00  0.00      0    H  
ATOM   4816  HG2 LYS A 309      57.454 -13.012  18.990  1.00  0.00      0    H  
ATOM   4817  HG3 LYS A 309      56.887 -11.745  18.129  1.00  0.00      0    H  
ATOM   4818  HD2 LYS A 309      58.898 -12.132  16.680  1.00  0.00      0    H  
ATOM   4819  HD3 LYS A 309      58.914 -13.614  17.366  1.00  0.00      0    H  
ATOM   4820  HE2 LYS A 309      56.840 -12.522  15.715  1.00  0.00      0    H  
ATOM   4821  HE3 LYS A 309      57.763 -13.827  15.384  1.00  0.00      0    H  
ATOM   4822  HZ1 LYS A 309      55.934 -13.707  17.571  1.00  0.00      0    H  
ATOM   4823  HZ2 LYS A 309      55.571 -14.411  16.143  1.00  0.00      0    H  
ATOM   4824  HZ3 LYS A 309      56.759 -15.028  17.079  1.00  0.00      0    H  
ATOM   4825  N   LYS A 310      58.331  -8.886  21.697  1.00  0.74      0    N  
ATOM   4826  CA  LYS A 310      59.028  -8.013  22.605  1.00  0.74      0    C  
ATOM   4827  C   LYS A 310      59.191  -8.692  23.944  1.00  0.74      0    C  
ATOM   4828  O   LYS A 310      58.295  -9.379  24.443  1.00  0.74      0    O  
ATOM   4829  CB  LYS A 310      58.258  -6.703  22.859  1.00  0.74      0    C  
ATOM   4830  CG  LYS A 310      58.015  -5.822  21.629  1.00  0.74      0    C  
ATOM   4831  CD  LYS A 310      57.301  -4.524  22.049  1.00  0.74      0    C  
ATOM   4832  CE  LYS A 310      57.190  -3.494  20.925  1.00  0.74      0    C  
ATOM   4833  NZ  LYS A 310      56.554  -2.253  21.425  1.00  0.74      0    N  
ATOM   4834  H   LYS A 310      57.402  -9.330  21.921  1.00  0.00      0    H  
ATOM   4835  HA  LYS A 310      59.940  -7.807  22.233  1.00  0.00      0    H  
ATOM   4836  HB2 LYS A 310      57.366  -6.940  23.253  1.00  0.00      0    H  
ATOM   4837  HB3 LYS A 310      58.776  -6.165  23.530  1.00  0.00      0    H  
ATOM   4838  HG2 LYS A 310      58.886  -5.587  21.220  1.00  0.00      0    H  
ATOM   4839  HG3 LYS A 310      57.439  -6.308  20.988  1.00  0.00      0    H  
ATOM   4840  HD2 LYS A 310      56.378  -4.758  22.358  1.00  0.00      0    H  
ATOM   4841  HD3 LYS A 310      57.810  -4.114  22.807  1.00  0.00      0    H  
ATOM   4842  HE2 LYS A 310      58.106  -3.289  20.588  1.00  0.00      0    H  
ATOM   4843  HE3 LYS A 310      56.637  -3.881  20.190  1.00  0.00      0    H  
ATOM   4844  HZ1 LYS A 310      56.807  -1.486  20.835  1.00  0.00      0    H  
ATOM   4845  HZ2 LYS A 310      55.559  -2.361  21.421  1.00  0.00      0    H  
ATOM   4846  HZ3 LYS A 310      56.864  -2.070  22.359  1.00  0.00      0    H  
ATOM   4847  N   GLY A 311      60.355  -8.488  24.570  1.00  0.84      0    N  
ATOM   4848  CA  GLY A 311      60.618  -8.962  25.904  1.00  0.84      0    C  
ATOM   4849  C   GLY A 311      61.926  -8.387  26.311  1.00  0.84      0    C  
ATOM   4850  O   GLY A 311      62.685  -7.931  25.462  1.00  0.84      0    O  
ATOM   4851  H   GLY A 311      61.052  -7.953  23.997  1.00  0.00      0    H  
ATOM   4852  HA2 GLY A 311      59.899  -8.652  26.519  1.00  0.00      0    H  
ATOM   4853  HA3 GLY A 311      60.663  -9.957  25.905  1.00  0.00      0    H  
ATOM   4854  N   MET A 312      62.207  -8.394  27.617  1.00  0.79      0    N  
ATOM   4855  CA  MET A 312      63.400  -7.803  28.180  1.00  0.79      0    C  
ATOM   4856  C   MET A 312      64.038  -8.802  29.126  1.00  0.79      0    C  
ATOM   4857  O   MET A 312      63.362  -9.408  29.959  1.00  0.79      0    O  
ATOM   4858  CB  MET A 312      63.055  -6.525  28.980  1.00  0.79      0    C  
ATOM   4859  CG  MET A 312      62.408  -5.390  28.166  1.00  0.79      0    C  
ATOM   4860  SD  MET A 312      63.429  -4.823  26.779  1.00  0.79      0    S  
ATOM   4861  CE  MET A 312      62.354  -3.419  26.378  1.00  0.79      0    C  
ATOM   4862  H   MET A 312      61.473  -8.873  28.200  1.00  0.00      0    H  
ATOM   4863  HA  MET A 312      64.046  -7.621  27.439  1.00  0.00      0    H  
ATOM   4864  HB2 MET A 312      62.423  -6.773  29.730  1.00  0.00      0    H  
ATOM   4865  HB3 MET A 312      63.903  -6.167  29.399  1.00  0.00      0    H  
ATOM   4866  HG2 MET A 312      61.494  -5.718  27.835  1.00  0.00      0    H  
ATOM   4867  HG3 MET A 312      62.203  -4.615  28.807  1.00  0.00      0    H  
ATOM   4868  HE1 MET A 312      61.593  -3.398  27.023  1.00  0.00      0    H  
ATOM   4869  HE2 MET A 312      62.882  -2.576  26.447  1.00  0.00      0    H  
ATOM   4870  HE3 MET A 312      62.009  -3.529  25.449  1.00  0.00      0    H  
ATOM   4871  N   ALA A 313      65.363  -9.029  29.005  1.00  0.84      0    N  
ATOM   4872  CA  ALA A 313      66.130  -9.821  29.947  1.00  0.84      0    C  
ATOM   4873  C   ALA A 313      66.211  -9.136  31.309  1.00  0.84      0    C  
ATOM   4874  O   ALA A 313      66.480  -7.940  31.400  1.00  0.84      0    O  
ATOM   4875  CB  ALA A 313      67.545 -10.082  29.392  1.00  0.84      0    C  
ATOM   4876  H   ALA A 313      65.785  -8.573  28.157  1.00  0.00      0    H  
ATOM   4877  HA  ALA A 313      65.680 -10.716  30.068  1.00  0.00      0    H  
ATOM   4878  HB1 ALA A 313      68.205  -9.566  29.931  1.00  0.00      0    H  
ATOM   4879  HB2 ALA A 313      67.743 -11.056  29.454  1.00  0.00      0    H  
ATOM   4880  HB3 ALA A 313      67.579  -9.788  28.441  1.00  0.00      0    H  
ATOM   4881  N   THR A 314      65.971  -9.855  32.425  1.00  0.77      0    N  
ATOM   4882  CA  THR A 314      65.905  -9.188  33.727  1.00  0.77      0    C  
ATOM   4883  C   THR A 314      67.270  -8.908  34.325  1.00  0.77      0    C  
ATOM   4884  O   THR A 314      67.426  -8.002  35.144  1.00  0.77      0    O  
ATOM   4885  CB  THR A 314      65.078  -9.940  34.766  1.00  0.77      0    C  
ATOM   4886  OG1 THR A 314      65.574 -11.252  34.978  1.00  0.77      0    O  
ATOM   4887  CG2 THR A 314      63.633 -10.084  34.266  1.00  0.77      0    C  
ATOM   4888  H   THR A 314      65.846 -10.860  32.279  1.00  0.00      0    H  
ATOM   4889  HA  THR A 314      65.421  -8.303  33.603  1.00  0.00      0    H  
ATOM   4890  HB  THR A 314      65.126  -9.430  35.661  1.00  0.00      0    H  
ATOM   4891 HG21 THR A 314      63.004 -10.005  35.039  1.00  0.00      0    H  
ATOM   4892 HG22 THR A 314      63.437  -9.363  33.601  1.00  0.00      0    H  
ATOM   4893 HG23 THR A 314      63.518 -10.978  33.832  1.00  0.00      0    H  
ATOM   4894  HG1 THR A 314      65.591 -11.771  34.114  1.00  0.00      0    H  
ATOM   4895  N   GLY A 315      68.285  -9.687  33.897  1.00  0.78      0    N  
ATOM   4896  CA  GLY A 315      69.625  -9.749  34.479  1.00  0.78      0    C  
ATOM   4897  C   GLY A 315      69.786 -10.980  35.330  1.00  0.78      0    C  
ATOM   4898  O   GLY A 315      70.891 -11.410  35.636  1.00  0.78      0    O  
ATOM   4899  H   GLY A 315      68.010 -10.282  33.056  1.00  0.00      0    H  
ATOM   4900  HA2 GLY A 315      70.307  -9.755  33.736  1.00  0.00      0    H  
ATOM   4901  HA3 GLY A 315      69.780  -8.924  35.038  1.00  0.00      0    H  
ATOM   4902  N   LEU A 316      68.666 -11.627  35.692  1.00  0.71      0    N  
ATOM   4903  CA  LEU A 316      68.666 -12.774  36.570  1.00  0.71      0    C  
ATOM   4904  C   LEU A 316      68.771 -14.084  35.806  1.00  0.71      0    C  
ATOM   4905  O   LEU A 316      68.327 -14.210  34.664  1.00  0.71      0    O  
ATOM   4906  CB  LEU A 316      67.352 -12.787  37.379  1.00  0.71      0    C  
ATOM   4907  CG  LEU A 316      67.257 -13.814  38.519  1.00  0.71      0    C  
ATOM   4908  CD1 LEU A 316      68.095 -13.361  39.723  1.00  0.71      0    C  
ATOM   4909  CD2 LEU A 316      65.790 -14.040  38.900  1.00  0.71      0    C  
ATOM   4910  H   LEU A 316      67.795 -11.218  35.275  1.00  0.00      0    H  
ATOM   4911  HA  LEU A 316      69.462 -12.707  37.194  1.00  0.00      0    H  
ATOM   4912  HB2 LEU A 316      67.238 -11.884  37.783  1.00  0.00      0    H  
ATOM   4913  HB3 LEU A 316      66.609 -12.977  36.745  1.00  0.00      0    H  
ATOM   4914  HG  LEU A 316      67.599 -14.692  38.194  1.00  0.00      0    H  
ATOM   4915 HD11 LEU A 316      67.754 -12.481  40.047  1.00  0.00      0    H  
ATOM   4916 HD12 LEU A 316      68.019 -14.041  40.450  1.00  0.00      0    H  
ATOM   4917 HD13 LEU A 316      69.049 -13.271  39.443  1.00  0.00      0    H  
ATOM   4918 HD21 LEU A 316      65.292 -14.382  38.104  1.00  0.00      0    H  
ATOM   4919 HD22 LEU A 316      65.741 -14.708  39.641  1.00  0.00      0    H  
ATOM   4920 HD23 LEU A 316      65.391 -13.175  39.200  1.00  0.00      0    H  
ATOM   4921  N   PHE A 317      69.339 -15.115  36.456  1.00  0.73      0    N  
ATOM   4922  CA  PHE A 317      69.444 -16.454  35.929  1.00  0.73      0    C  
ATOM   4923  C   PHE A 317      68.773 -17.434  36.877  1.00  0.73      0    C  
ATOM   4924  O   PHE A 317      68.787 -17.271  38.096  1.00  0.73      0    O  
ATOM   4925  CB  PHE A 317      70.918 -16.879  35.744  1.00  0.73      0    C  
ATOM   4926  CG  PHE A 317      71.585 -15.992  34.732  1.00  0.73      0    C  
ATOM   4927  CD1 PHE A 317      71.614 -16.358  33.379  1.00  0.73      0    C  
ATOM   4928  CD2 PHE A 317      72.179 -14.780  35.121  1.00  0.73      0    C  
ATOM   4929  CE1 PHE A 317      72.196 -15.516  32.423  1.00  0.73      0    C  
ATOM   4930  CE2 PHE A 317      72.753 -13.929  34.171  1.00  0.73      0    C  
ATOM   4931  CZ  PHE A 317      72.758 -14.296  32.820  1.00  0.73      0    C  
ATOM   4932  H   PHE A 317      69.708 -14.842  37.410  1.00  0.00      0    H  
ATOM   4933  HA  PHE A 317      68.923 -16.481  35.071  1.00  0.00      0    H  
ATOM   4934  HB2 PHE A 317      71.367 -16.766  36.598  1.00  0.00      0    H  
ATOM   4935  HB3 PHE A 317      70.921 -17.791  35.407  1.00  0.00      0    H  
ATOM   4936  HD1 PHE A 317      71.218 -17.220  33.092  1.00  0.00      0    H  
ATOM   4937  HD2 PHE A 317      72.190 -14.526  36.084  1.00  0.00      0    H  
ATOM   4938  HE1 PHE A 317      72.208 -15.792  31.460  1.00  0.00      0    H
[truncated: 618,123 more chars]
